# Supplementary material for: Identifying optimal bioinformatics protocols for aerosol microbial community data
Source: PeerJ. 2021 Sep 30;9:e12065. doi: 10.7717/peerj.12065 (PMC8487624; doi:10.7717/peerj.12065)
Supplement: Supplemental Information 1 [file peerj-09-12065-s001.zip]

Archive with 28 entries (25 files):
- Curated code for data processing/
- Curated code for data processing/dataexportpeerj.R
- Curated code for data processing/R script to seperate 16S and ITS amplicons.R
- Curated code for data processing/ITS code - bioinformatics appendix/
- Curated code for data processing/ITS code - bioinformatics appendix/Compare ITS USEARCH RDP and UNITE taxa.R
- Curated code for data processing/ITS code - bioinformatics appendix/Decontamination pipeline ITS.R
- Curated code for data processing/ITS code - bioinformatics appendix/Dada2 ITS to phyloseq pipeline.R
- Curated code for data processing/ITS code - bioinformatics appendix/Balanced performance scorecard ITS Dada2 ASVs.R
- Curated code for data processing/ITS code - bioinformatics appendix/ITS USEARCH outputs into Phyloseq.R
- Curated code for data processing/ITS code - bioinformatics appendix/ITSUSEARCHRDP
- Curated code for data processing/ITS code - bioinformatics appendix/ITSUSEARCHUNITE
- Curated code for data processing/ITS code - bioinformatics appendix/Balanced performance scorecard ITS USEARCH ASVs.R
- Curated code for data processing/ITS code - bioinformatics appendix/Compare ITS Dada2 and USEARCH ASVs.R
- Curated code for data processing/ITS code - bioinformatics appendix/Balanced performance scorecard ITS USEARCH UNITE taxa.R
- Curated code for data processing/ITS code - bioinformatics appendix/Balanced performance scorecard ITS USEARCH RDP taxa.R
- Curated code for data processing/16S code - bioinformatics appendix/
- Curated code for data processing/16S code - bioinformatics appendix/Balanced performance scorecard 16S USEARCH SILVA taxa.R
- Curated code for data processing/16S code - bioinformatics appendix/Parks 16S data analysis.R
- Curated code for data processing/16S code - bioinformatics appendix/Compare 16S USEARCH RDP and SILVA taxa.R
- Curated code for data processing/16S code - bioinformatics appendix/Decontamination pipeline 16S.R
- Curated code for data processing/16S code - bioinformatics appendix/Dada2 16S to phyloseq pipeline.R
- Curated code for data processing/16S code - bioinformatics appendix/16S USEARCH outputs into Phyloseq.R
- Curated code for data processing/16S code - bioinformatics appendix/16SUSEARCHSILVA
- Curated code for data processing/16S code - bioinformatics appendix/16SUSEARCHRDP
- Curated code for data processing/16S code - bioinformatics appendix/Balanced performance scorecard 16S USEARCH ASVs.R
- Curated code for data processing/16S code - bioinformatics appendix/Compare 16S Dada2 and USEARCH ASVs.R
- Curated code for data processing/16S code - bioinformatics appendix/Balanced performance scorecard 16S Dada2 ASVs.R
- Curated code for data processing/16S code - bioinformatics appendix/Balanced performance scorecard 16S USEARCH RDP taxa.R
