# Supplementary material for: Identifying optimal bioinformatics protocols for aerosol microbial community data
Source: PeerJ. 2021 Sep 30;9:e12065. doi: 10.7717/peerj.12065 (PMC8487624; doi:10.7717/peerj.12065)
Supplement: Supplemental Information 1 [file peerj-09-12065-s001.zip › Curated code for data processing/dataexportpeerj.R]

write.csv(seqsummary, file = "ParksITSUSEARCHDNAseq.csv")
library(dplyr)
glm <- psmelt(ps) %>%
  as_tibble
glm0 <- glm %>%
  group_by(Genus, Location) %>% #grouped by OTU - data still there despite merge in phyloseq - pay attention to this just for the mean plots
  summarize(Total.Abundance = sum(Abundance)) %>%
  ungroup 
write.csv(glm0, file = "ParksITSdatagenuslocation.csv")
