# Supplementary material for: Identifying optimal bioinformatics protocols for aerosol microbial community data
Source: PeerJ. 2021 Sep 30;9:e12065. doi: 10.7717/peerj.12065 (PMC8487624; doi:10.7717/peerj.12065)
Supplement: Supplemental Information 1 [file peerj-09-12065-s001.zip › Curated code for data processing/16S code - bioinformatics appendix/16SUSEARCHSILVA]

# Create new directory

mkdir USEARCH

#unzip

!/bin/bash

for f in *.gz; do gunzip $f; done

#merge reads and relabel to match metadata

USEARCH -fastq_mergepairs *_R1*.fastq -relabel @ -fastq_maxdiffs 10 -fastq_pctid 90 -fastqout merged.fq

# trim primers (16S)

USEARCH -fastx_truncate merged.fq -stripleft 17 -stripright 21 -fastqout stripped.fq

# Quality filtering

USEARCH -fastq_filter stripped.fq -fastq_maxee 1.0 -fastaout filtered.fa

# Dereplication

USEARCH -fastx_uniques filtered.fa -fastaout uniques.fa -relabel Uniq -sizeout

# Cluster ASVs (ZOUTs) and remove chimeras

USEARCH -unoise3 uniques.fa -zotus zotus.fa

# Make OTU table

USEARCH -otutab stripped.fq -otus zotus.fa -otutabout zotutab_raw.txt

#Predict taxonomy with SILVA

usearch9 -sintax zotus.fa -db silva_16s_v123.fa -tabbedout sintax.txt -strand both -sintax_cutoff 0.8
