# Supplementary material for: Identifying optimal bioinformatics protocols for aerosol microbial community data
Source: PeerJ. 2021 Sep 30;9:e12065. doi: 10.7717/peerj.12065 (PMC8487624; doi:10.7717/peerj.12065)
Supplement: Supplemental Information 1 [file peerj-09-12065-s001.zip › Curated code for data processing/16S code - bioinformatics appendix/Balanced performance scorecard 16S Dada2 ASVs.R]

#load packages
library("phyloseq")
library(ggplot2)

#Set working directory
setwd("~/Desktop/Parks16S/USEARCH")

#load any file with the 16S Dada2 OTU table produced by the Dada2 pipeline, or a phyloseq object that contains an OTU table. Metadata and taxonomy can be useful to have for some of the metrics below.

load("/home/katie/Desktop/Parks16S/USEARCH/Parks16Sdada2noprimersASV.RData") #This is the data file from the Dada2 pipeline. In this example there is no taxonomy.

#add metadata and create a phyloseq object

metadata <- read.csv("~/Documents/PhD sample data/ParksMetadata16S.csv", sep=",", header=TRUE, row.names = 1) #Update to relevant file location 

#bring metadata into phyloseq object

ps <- merge_phyloseq(psnochim, sample_data(metadata))

#prune out controls - not used for BPS stats

ps.s = subset_samples(ps, All.controls == "Sample") 

#calculate total reads through pipeline

library(matrixStats)
readspersample <- sample_sums(otu_table(ps.s))
totalreads <- sum2(readspersample) #507586

#calculate mean reads/sample through the pipeline

mean(readspersample) #9399
sd(readspersample) #7808

#total ASVs
noasvs <- ntaxa(ps.s) #7503

#calculate mean ASVs/sample
asv_df <- t(otu_table(ps.s))
ASVnos <- colSums(asv_df != 0)
mean(ASVnos) #151

#samples with no reads making it through pipeline
sampleswreads <- count(readspersample, idxs = NULL, value= 0) #3

#plot of total reads
library(data.table)

  sdt = data.table(as(sample_data(ps.s), "data.frame"),
                   TotalReads = sample_sums(ps.s), keep.rownames = TRUE)
  setnames(sdt, "rn", "SampleID")
  pSeqDepth = ggplot(sdt, aes(TotalReads)) + geom_histogram() + ggtitle("Sequencing Depth")
  pSeqDepth

#for a breakdown by sample category (eg location for Parks) - won't run without sample metadata

pSeqDepth + facet_wrap(~Location)

#alpha diversity - plot observed, shannon, chao1, inv simpson by location for example. 

pAlpha = plot_richness(ps.s,
                       shape = "Control.type",
                       color = "Location",
                       measures = c("Observed", "Chao1", "Shannon", "InvSimpson"),
                       title = "Alpha Diveristy")
pAlpha + geom_point(size = 5)

#Calculate metrics for scorecard. Review each on average. Observed - actual no. ASVs, hills no. D0, Chao1 - total diversity estimator, Shannon - entropy, exp Shannon is Hills D1 (effective species number if all equally weighted by abundance), inv-Simpson, is Hills D2 effective species number with more weight to more abundant species/ASVs.


#Store as a new data variable
alphadt = data.table(pAlpha$data)

#subset to just observed
alphadtO <- alphadt[(variable == "Observed")]
# Calc mean observed
meanobserved <- mean(alphadtO$value) #151
# Subset to just the Chao1 index
alphadtC <- alphadt[(variable == "Chao1")]
# Calc mean Chao1
meanChao1 <- mean(alphadtC$value) #151
#subset to just Shannon
alphadtS <- alphadt[(variable == "Shannon")]
# Calc mean Shannon
meanshannon <- mean(alphadtS$value) #2.8
#Calc exp of Shannon (Hill no D1)
expshannon <- exp(meanshannon) #16.46
#subset to just inv simpson
alphadtI <- alphadt[(variable == "InvSimpson")]
library(dplyr)
alphadtI2 <- filter(alphadtI, value!= "Inf") #Raw one gives infinity, there are a couple of samples driving this so they can be pulled out to get a more sensible result.
# Calc mean inv simpson
meaninvsimp <- mean(alphadtI2$value) #17.25

#Beta diversity (between sample variation) - Bray-curtis
library(vegan)

#create new ps object without samples with no reads as it effects the bray-curtis matrix
ps.no0s <- prune_samples(sample_sums(ps.s)>=1, ps.s) #prune samples without reads from phyloseq object
betadiversity <- vegdist(otu_table(ps.no0s), method = "bray", upper= TRUE, diag=FALSE) #produces matix. 

#Calculate desired metrics - from sums of all the distances in the (square) matrix
betadiversitydata <- as.matrix(betadiversity) 

#Remove 0s (from comparison to a site to itself) as they skew measures below
diag(betadiversitydata)=NA #adds NAs to diagonal (all 0 currently)
nrow(betadiversitydata) #51
betadiversitydata<-t(matrix(t(betadiversitydata)[which(!is.na(betadiversitydata))],nrow=51,ncol=50)) #removes NAs from matrix

#Mean of distances
meanbetadiversity <- mean(betadiversitydata) #0.84

#Median of distances
medianbetadiversity <- median(betadiversitydata) #0.89

#Range of distances
rangebetadiversity <- range(betadiversitydata) #0.118 - 1 - all the same, included for completeness

#Standard deviation of distances

sdbetadiversity <- sd(betadiversitydata) #0.16

#Abundance - differential abundance in phyloseq and DESeq2. As location is the most relevant variable for Parks, that is used for the differential abundance calculation. 
library(DESeq2)

ps.sub = subset_samples(ps.no0s, Location != "<NA>") #these will be extraction/PCR negative controls - fine to take out as would be removed by decontamination anyway
otu_table(ps.sub) <- (otu_table(ps.sub))+1 #Removes 0 which upset DESeq2. As added to all should not affect the differential abundance. No variance stabilisation at this point. Metrics calculated consistently for everything being compared.
diagdds = phyloseq_to_deseq2(ps.sub, ~ Location)
diagdds2 = DESeq(diagdds, test="Wald", fitType="parametric") 

#results table
res = results(diagdds2, cooksCutoff = FALSE)
alpha = 0.01
sigtab = res[which(res$padj < alpha), ]
sigtab = cbind(as(sigtab, "data.frame"), as(tax_table(ps.sub)[rownames(sigtab), ], "matrix"))
sigtab1 <- as.data.frame(sigtab)
dim(sigtab) #174 6 Error as tax table slot empty. This still works without it.

#plot of results above - turn on if tax table included

#theme_set(theme_bw())
#scale_fill_discrete <- function(palname = "Set1", ...) {
#  scale_fill_brewer(palette = palname, ...)
#}
# Phylum order
#x = tapply(sigtab$log2FoldChange, sigtab$Phylum, function(x) max(x))
#x = sort(x, TRUE)
#sigtab$Phylum = factor(as.character(sigtab$Phylum), levels=names(x))
# Genus order
#x = tapply(sigtab$log2FoldChange, sigtab$Genus, function(x) max(x))
#x = sort(x, TRUE)
#sigtab$Genus = factor(as.character(sigtab$Genus), levels=names(x))
#ggplot(sigtab, aes(x=Genus, y=log2FoldChange, color=Phylum)) + geom_point(size=6) + 
 # theme(axis.text.x = element_text(angle = -90, hjust = 0, vjust=0.5))

#save workspace

save.image("~/Desktop/Parks16S/USEARCH/Dada216SBPSnocontrols.RData")

########################################  ###################################################################################################################################
#Calculate breakdown of indicators by Park for mann-whitney U test to test statistical significance of differences in stats between pipelines

load("~/Desktop/Parks16S/USEARCH/Dada216SBPSnocontrols.RData")

#filter samples by park, then run above on each park

ps.s.AS <- subset_samples(ps.s, Location == "Aotea Square ") #needs a space at the end
ps.s.CP <- subset_samples(ps.s, Location == "Cornwall Park") 
ps.s.FF <- subset_samples(ps.s, Location == "Fijoa Forest")
ps.s.KH <- subset_samples(ps.s, Location == "Keith Hay Park")
ps.s.MA <- subset_samples(ps.s, Location == "Mt Albert Park")
ps.s.ME <- subset_samples(ps.s, Location == "Mt Eden Domain")
ps.s.RL <- subset_samples(ps.s, Location == "Rural location")
ps.s.TM <- subset_samples(ps.s, Location == "The Museum")
ps.s.WF <- subset_samples(ps.s, Location == "Warren Freer Park")
ps.s.WS <- subset_samples(ps.s, Location == "Western Springs")
ps.s.WP <- subset_samples(ps.s, Location == "Windmill Park")

################################Aotea Square #####################################################################################################################################
#prune empty taxa
ps.s.AS <- prune_taxa(taxa_sums(ps.s.AS) > 0, ps.s.AS)

#calculate total reads through pipeline for Aotea square

library(matrixStats)
readspersample.AS <- sample_sums(otu_table(ps.s.AS))
totalreads.AS <- sum2(readspersample.AS) #17170

#calculate mean reads/sample through the pipeline

meanreadspersample.AS <- mean(readspersample.AS) #3434
SD.AS <- sd(readspersample.AS) #4891.03

#total ASVs
noasvs.AS <- ntaxa(ps.s.AS) #159  

#calculate mean ASVs/sample
asv_df.AS <- t(otu_table(ps.s.AS))
ASVnos.AS <- colSums(asv_df.AS != 0)
meanASV.AS <- mean(ASVnos.AS) #39

#samples with no reads making it through pipeline
sampleswreads.AS <- count(readspersample.AS, idxs = NULL, value= 0) #0

#alpha diversity - plot observed, shannon, chao1, inv simpson by location for example. 

pAlpha.AS = plot_richness(ps.s.AS,
                       shape = "Control.type",
                       color = "Location",
                       measures = c("Observed", "Chao1", "Shannon", "InvSimpson"),
                       title = "Alpha Diveristy")
pAlpha.AS + geom_point(size = 5)

#Calculate metrics for scorecard. Review each on average. Observed - actual no. ASVs, hills no. D0, Chao1 - total diversity estimator, Shannon - entropy, exp Shannon is Hills D1 (effective species number if all equally weighted by abundance), inv-Simpson, is Hills D2 effective species number with more weight to more abundant species/ASVs.

#Load data table package
library(data.table)

# Store as a new data variable
alphadt.AS = data.table(pAlpha.AS$data)

#subset to just observed
alphadtO.AS <- alphadt.AS[(variable == "Observed")]
# Calc mean observed
meanobserved.AS <- mean(alphadtO.AS$value) #39
# Subset to just the Chao1 index
alphadtC.AS <- alphadt.AS[(variable == "Chao1")]
# Calc mean Chao1
meanChao1.AS <- mean(alphadtC.AS$value) #39
#subset to just Shannon
alphadtS.AS <- alphadt.AS[(variable == "Shannon")]
# Calc mean Shannon
meanshannon.AS <- mean(alphadtS.AS$value) #1.8
#Calc exp of Shannon (Hill no D1)
expshannon.AS <- exp(meanshannon.AS) #6.3
#subset to just inv simpson
alphadtI.AS <- alphadt.AS[(variable == "InvSimpson")]
library(dplyr)
alphadtI2.AS <- filter(alphadtI.AS, value!= "Inf") #Raw one gives infinity, there are a couple of samples driving this so they can be pulled out to get a more sensible result.
# Calc mean inv simpson
meaninvsimp.AS <- mean(alphadtI2.AS$value) #4.4

#Beta diversity (between sample variation) - Bray-curtis
library(vegan)

#create new ps object without samples with no reads as it effects the bray-curtis matrix
ps.no0s.AS <- prune_samples(sample_sums(ps.s.AS)>=1, ps.s.AS) #prune samples without reads from phyloseq object
betadiversity.AS <- vegdist(otu_table(ps.no0s.AS), method = "bray", upper= TRUE, diag=FALSE) #produces matix. 

#Calculate desired metrics - from sums of all the distances in the (square) matrix
betadiversitydata.AS <- as.matrix(betadiversity.AS) 

#Remove 0s (from comparison to a site to itself) as they skew measures below
diag(betadiversitydata.AS)=NA #adds NAs to diagonal (all 0 currently)
nrow(betadiversitydata.AS) #5
betadiversitydata.AS<-t(matrix(t(betadiversitydata.AS)[which(!is.na(betadiversitydata.AS))],nrow=5,ncol=4)) #removes NAs from matrix

#Mean of distances
meanbetadiversity.AS <- mean(betadiversitydata.AS) #0.87

#Median of distances
medianbetadiversity.AS <- median(betadiversitydata.AS) #0.91

#Range of distances
rangebetadiversity.AS <- range(betadiversitydata.AS) #0.496 - 1 - all the same, included for completeness

#Standard deviation of distances

sdbetadiversity.AS <- sd(betadiversitydata.AS) #0.16

#Abundance - differential abundance in phyloseq and DESeq2. As all samples from one location only are now included, differential abundance is now performed by time as it cannot be done by sample
library(DESeq2)

ps.sub.AS = subset_samples(ps.no0s.AS, Location != "<NA>") #these will be extraction/PCR negative controls - fine to take out as would be removed by decontamination anyway
otu_table(ps.sub.AS) <- (otu_table(ps.sub.AS))+1 #Removes 0 which upset DESeq2. As added to all should not affect the differential abundance. No variance stabilisation at this point. Metrics calculated consistently for everything being compared.
sample_data(ps.sub.AS)$Date <- as.Date(sample_data(ps.sub.AS)$Date...NZ, format = "%d/%m/%Y") #make date date format
sample_data(ps.sub.AS)$Time.window <- ifelse(sample_data(ps.sub.AS)$Date<"2018-03-20", "Winter", "Autumn") #Add new column to categorise samples as summer and winter
diagdds.AS = phyloseq_to_deseq2(ps.sub.AS, ~ Time.window)
diagdds2.AS = DESeq(diagdds.AS, test="Wald", fitType="parametric") 

#results table
res.AS = results(diagdds2.AS, cooksCutoff = FALSE)
alpha = 0.01
sigtab.AS = res.AS[which(res.AS$padj < alpha), ]
sigtab.AS = cbind(as(sigtab.AS, "data.frame"), as(tax_table(ps.sub.AS)[rownames(sigtab.AS), ], "matrix"))
sigtab1.AS <- as.data.frame(sigtab.AS)
dim(sigtab1.AS) #1 6 Error as tax table slot empty. This still works without it.
diff.abun.AS <- nrow(sigtab1.AS) #1

################################Cornwall Park ####################################################################################################################################
# Prune out out empty taxa (not removed on subsetting)
ps.s.CP <- prune_taxa(taxa_sums(ps.s.CP) > 0, ps.s.CP)

#calculate total reads through pipeline for Cornwall park
readspersample.CP <- sample_sums(otu_table(ps.s.CP))
totalreads.CP <- sum2(readspersample.CP) #71862

#calculate mean reads/sample through the pipeline

meanreadspersample.CP <- mean(readspersample.CP) #14372.4
SD.CP <- sd(readspersample.CP) #11445.5

#total ASVs
noasvs.CP <- ntaxa(ps.s.CP) #7503

#calculate mean ASVs/sample
asv_df.CP <- t(otu_table(ps.s.CP))
ASVnos.CP <- colSums(asv_df.CP != 0)
meanASV.CP <- mean(ASVnos.CP) #246

#samples with no reads making it through pipeline
sampleswreads.CP <- count(readspersample.CP, idxs = NULL, value= 0) #1

#alpha diversity - plot observed, shannon, chao1, inv simpson by location for example. 

pAlpha.CP = plot_richness(ps.s.CP,
                          shape = "Control.type",
                          color = "Location",
                          measures = c("Observed", "Chao1", "Shannon", "InvSimpson"),
                          title = "Alpha Diveristy")
pAlpha.CP + geom_point(size = 5)

#Calculate metrics for scorecard. Review each on average. Observed - actual no. ASVs, hills no. D0, Chao1 - total diversity estimator, Shannon - entropy, exp Shannon is Hills D1 (effective species number if all equally weighted by abundance), inv-Simpson, is Hills D2 effective species number with more weight to more abundant species/ASVs.

#Load data table package
library(data.table)

# Store as a new data variable
alphadt.CP = data.table(pAlpha.CP$data)

#subset to just observed
alphadtO.CP <- alphadt.CP[(variable == "Observed")]
# Calc mean observed
meanobserved.CP <- mean(alphadtO.CP$value) #246
# Subset to just the Chao1 index
alphadtC.CP <- alphadt.CP[(variable == "Chao1")]
# Calc mean Chao1
meanChao1.CP <- mean(alphadtC.CP$value) #246
#subset to just Shannon
alphadtS.CP <- alphadt.CP[(variable == "Shannon")]
# Calc mean Shannon
meanshannon.CP <- mean(alphadtS.CP$value) #2.9
#Calc exp of Shannon (Hill no D1)
expshannon.CP <- exp(meanshannon.CP) #18.6
#subset to just inv simpson
alphadtI.CP <- alphadt.CP[(variable == "InvSimpson")]
library(dplyr)
alphadtI2.CP <- filter(alphadtI.CP, value!= "Inf") #Raw one gives infinity, there are a couple of samples driving this so they can be pulled out to get a more sensible result.
# Calc mean inv simpson
meaninvsimp.CP <- mean(alphadtI2.CP$value) #19.2

#Beta diversity (between sample variation) - Bray-curtis
library(vegan)

#create new ps object without samples with no reads as it effects the bray-curtis matrix
ps.no0s.CP <- prune_samples(sample_sums(ps.s.CP)>=1, ps.s.CP) #prune samples without reads from phyloseq object
betadiversity.CP <- vegdist(otu_table(ps.no0s.CP), method = "bray", upper= TRUE, diag=FALSE) #produces matix. 

#Calculate desired metrics - from sums of all the distances in the (square) matrix
betadiversitydata.CP <- as.matrix(betadiversity.CP) 

#Remove 0s (from comparison to a site to itself) as they skew measures below
diag(betadiversitydata.CP)=NA #adds NAs to diagonal (all 0 currently)
nrow(betadiversitydata.CP) #4
betadiversitydata.CP<-t(matrix(t(betadiversitydata.CP)[which(!is.na(betadiversitydata.CP))],nrow=4,ncol=3)) #removes NAs from matrix

#Mean of distances
meanbetadiversity.CP <- mean(betadiversitydata.CP) #0.82

#Median of distances
medianbetadiversity.CP <- median(betadiversitydata.CP) #0.91

#Range of distances
rangebetadiversity.CP <- range(betadiversitydata.CP) #0.543 - 0.94 - all the same, included for completeness

#Standard deviation of distances

sdbetadiversity.CP <- sd(betadiversitydata.CP) #0.16

#Abundance - differential abundance in phyloseq and DESeq2. As all samples from one location only are now included, differential abundance is now performed by time as it cannot be done by sample
library(DESeq2)

ps.sub.CP = subset_samples(ps.no0s.CP, Location != "<NA>") #these will be extraction/PCR negative controls - fine to take out as would be removed by decontamination anyway
otu_table(ps.sub.CP) <- (otu_table(ps.sub.CP))+1 #Removes 0 which upset DESeq2. As added to all should not affect the differential abundance. No variance stabilisation at this point. Metrics calculated consistently for everything being compared.
sample_data(ps.sub.CP)$Date <- as.Date(sample_data(ps.sub.CP)$Date...NZ, format = "%d/%m/%Y") #make date date format
sample_data(ps.sub.CP)$Time.window <- ifelse(sample_data(ps.sub.CP)$Date<"2018-03-20", "Winter", "Autumn") #Add new column to categorise samples as summer and winter
diagdds.CP = phyloseq_to_deseq2(ps.sub.CP, ~ Time.window)
diagdds2.CP = DESeq(diagdds.CP, test="Wald", fitType="parametric") 

#results table
res.CP = results(diagdds2.CP, cooksCutoff = FALSE)
alpha = 0.01
sigtab.CP = res.CP[which(res.CP$padj < alpha), ]
sigtab.CP = cbind(as(sigtab.CP, "data.frame"), as(tax_table(ps.sub.CP)[rownames(sigtab.CP), ], "matrix"))
sigtab1.CP <- as.data.frame(sigtab.CP)
dim(sigtab1.CP) #0 6 Error as tax table slot empty. This still works without it. 
diff.abun.CP <- nrow(sigtab1.CP) #0

################################Fijoa Forest #####################################################################################################################################
# Prune out out empty taxa (not removed on subsetting)
ps.s.FF <- prune_taxa(taxa_sums(ps.s.FF) > 0, ps.s.FF)

#calculate total reads through pipeline for Fijoa Forest
readspersample.FF <- sample_sums(otu_table(ps.s.FF))
totalreads.FF <- sum2(readspersample.FF) #20102

#calculate mean reads/sample through the pipeline

meanreadspersample.FF <- mean(readspersample.FF) #5025.5
SD.FF <- sd(readspersample.FF) #5025.714

#total ASVs
noasvs.FF <- ntaxa(ps.s.FF) #386

#calculate mean ASVs/sample
asv_df.FF <- t(otu_table(ps.s.FF))
ASVnos.FF <- colSums(asv_df.FF != 0)
meanASV.FF <- mean(ASVnos.FF) #106.5

#samples with no reads making it through pipeline
sampleswreads.FF <- count(readspersample.FF, idxs = NULL, value= 0) #0

#alpha diversity - plot observed, shannon, chao1, inv simpson by location for example. 

pAlpha.FF = plot_richness(ps.s.FF,
                          shape = "Control.type",
                          color = "Location",
                          measures = c("Observed", "Chao1", "Shannon", "InvSimpson"),
                          title = "Alpha Diveristy")
pAlpha.FF + geom_point(size = 5)

#Calculate metrics for scorecard. Review each on average. Observed - actual no. ASVs, hills no. D0, Chao1 - total diversity estimator, Shannon - entropy, exp Shannon is Hills D1 (effective species number if all equally weighted by abundance), inv-Simpson, is Hills D2 effective species number with more weight to more abundant species/ASVs.

#Load data table package
library(data.table)

# Store as a new data variable
alphadt.FF = data.table(pAlpha.FF$data)

#subset to just observed
alphadtO.FF <- alphadt.FF[(variable == "Observed")]
# Calc mean observed
meanobserved.FF <- mean(alphadtO.FF$value) #106.5
# Subset to just the Chao1 index
alphadtC.FF <- alphadt.FF[(variable == "Chao1")]
# Calc mean Chao1
meanChao1.FF <- mean(alphadtC.FF$value) #106.5
#subset to just Shannon
alphadtS.FF <- alphadt.FF[(variable == "Shannon")]
# Calc mean Shannon
meanshannon.FF <- mean(alphadtS.FF$value) #2.7
#Calc exp of Shannon (Hill no D1)
expshannon.FF <- exp(meanshannon.FF) #14.2
#subset to just inv simpson
alphadtI.FF <- alphadt.FF[(variable == "InvSimpson")]
library(dplyr)
alphadtI2.FF <- filter(alphadtI.FF, value!= "Inf") #Raw one gives infinity, there are a couple of samples driving this so they can be pulled out to get a more sensible result.
# Calc mean inv simpson
meaninvsimp.FF <- mean(alphadtI2.FF$value) #15.1

#Beta diversity (between sample variation) - Bray-curtis
library(vegan)

#create new ps object without samples with no reads as it effects the bray-curtis matrix
ps.no0s.FF <- prune_samples(sample_sums(ps.s.FF)>=1, ps.s.FF) #prune samples without reads from phyloseq object
betadiversity.FF <- vegdist(otu_table(ps.no0s.FF), method = "bray", upper= TRUE, diag=FALSE) #produces matix. 

#Calculate desired metrics - from sums of all the distances in the (square) matrix
betadiversitydata.FF <- as.matrix(betadiversity.FF) 

#Remove 0s (from comparison to a site to itself) as they skew measures below
diag(betadiversitydata.FF)=NA #adds NAs to diagonal (all 0 currently)
nrow(betadiversitydata.FF) #4
betadiversitydata.FF<-t(matrix(t(betadiversitydata.FF)[which(!is.na(betadiversitydata.FF))],nrow=4,ncol=3)) #removes NAs from matrix

#Mean of distances
meanbetadiversity.FF <- mean(betadiversitydata.FF) #0.93

#Median of distances
medianbetadiversity.FF <- median(betadiversitydata.FF) #0.95

#Range of distances
rangebetadiversity.FF <- range(betadiversitydata.FF) #0.778 - 1 - all the same, included for completeness

#Standard deviation of distances

sdbetadiversity.FF <- sd(betadiversitydata.FF) #0.09

#Abundance - differential abundance in phyloseq and DESeq2. As all samples from one location only are now included, differential abundance is now performed by time as it cannot be done by sample
library(DESeq2)

ps.sub.FF = subset_samples(ps.no0s.FF, Location != "<NA>") #these will be extraction/PCR negative controls - fine to take out as would be removed by decontamination anyway
otu_table(ps.sub.FF) <- (otu_table(ps.sub.FF))+1 #Removes 0 which upset DESeq2. As added to all should not affect the differential abundance. No variance stabilisation at this point. Metrics calculated consistently for everything being compared.
sample_data(ps.sub.FF)$Date <- as.Date(sample_data(ps.sub.FF)$Date...NZ, format = "%d/%m/%Y") #make date date format
sample_data(ps.sub.FF)$Time.window <- ifelse(sample_data(ps.sub.FF)$Date<"2018-03-20", "Winter", "Autumn") #Add new column to categorise samples as summer and winter
diagdds.FF = phyloseq_to_deseq2(ps.sub.FF, ~ Time.window)
diagdds2.FF = DESeq(diagdds.FF, test="Wald", fitType="parametric") 

#results table
res.FF = results(diagdds2.FF, cooksCutoff = FALSE)
alpha = 0.01
sigtab.FF = res.FF[which(res.FF$padj < alpha), ]
sigtab.FF = cbind(as(sigtab.FF, "data.frame"), as(tax_table(ps.sub.FF)[rownames(sigtab.FF), ], "matrix"))
sigtab1.FF <- as.data.frame(sigtab.FF)
dim(sigtab1.FF) #0 6 Error as tax table slot empty. This still works without it. 
diff.abun.FF <- nrow(sigtab1.FF) #0

################################Keith Hay Park ###################################################################################################################################
# Prune out out empty taxa (not removed on subsetting)
ps.s.KH <- prune_taxa(taxa_sums(ps.s.KH) > 0, ps.s.KH)

#calculate total reads through pipeline for Keith Hay Park 
readspersample.KH <- sample_sums(otu_table(ps.s.KH))
totalreads.KH <- sum2(readspersample.KH) #35145

#calculate mean reads/sample through the pipeline

meanreadspersample.KH <- mean(readspersample.KH) #7029
SD.KH <- sd(readspersample.KH) #5204.611

#total ASVs
noasvs.KH <- ntaxa(ps.s.KH) #387

#calculate mean ASVs/sample
asv_df.KH <- t(otu_table(ps.s.KH))
ASVnos.KH <- colSums(asv_df.KH != 0)
meanASV.KH <- mean(ASVnos.KH) #86.6

#samples with no reads making it through pipeline
sampleswreads.KH <- count(readspersample.KH, idxs = NULL, value= 0) #0

#alpha diversity - plot observed, shannon, chao1, inv simpson by location for example. 

pAlpha.KH = plot_richness(ps.s.KH,
                          shape = "Control.type",
                          color = "Location",
                          measures = c("Observed", "Chao1", "Shannon", "InvSimpson"),
                          title = "Alpha Diveristy")
pAlpha.KH + geom_point(size = 5)

#Calculate metrics for scorecard. Review each on average. Observed - actual no. ASVs, hills no. D0, Chao1 - total diversity estimator, Shannon - entropy, exp Shannon is Hills D1 (effective species number if all equally weighted by abundance), inv-Simpson, is Hills D2 effective species number with more weight to more abundant species/ASVs.

#Load data table package
library(data.table)

# Store as a new data variable
alphadt.KH = data.table(pAlpha.KH$data)

#subset to just observed
alphadtO.KH <- alphadt.KH[(variable == "Observed")]
# Calc mean observed
meanobserved.KH <- mean(alphadtO.KH$value) #86.6
# Subset to just the Chao1 index
alphadtC.KH <- alphadt.KH[(variable == "Chao1")]
# Calc mean Chao1
meanChao1.KH <- mean(alphadtC.KH$value) #86.6
#subset to just Shannon
alphadtS.KH <- alphadt.KH[(variable == "Shannon")]
# Calc mean Shannon
meanshannon.KH <- mean(alphadtS.KH$value) #2.1
#Calc exp of Shannon (Hill no D1)
expshannon.KH <- exp(meanshannon.KH) #8.0
#subset to just inv simpson
alphadtI.KH <- alphadt.KH[(variable == "InvSimpson")]
library(dplyr)
alphadtI2.KH <- filter(alphadtI.KH, value!= "Inf") #Raw one gives infinity, there are a couple of samples driving this so they can be pulled out to get a more sensible result.
# Calc mean inv simpson
meaninvsimp.KH <- mean(alphadtI2.KH$value) #6.7

#Beta diversity (between sample variation) - Bray-curtis
library(vegan)

#create new ps object without samples with no reads as it effects the bray-curtis matrix
ps.no0s.KH <- prune_samples(sample_sums(ps.s.KH)>=1, ps.s.KH) #prune samples without reads from phyloseq object
betadiversity.KH <- vegdist(otu_table(ps.no0s.KH), method = "bray", upper= TRUE, diag=FALSE) #produces matix. 

#Calculate desired metrics - from sums of all the distances in the (square) matrix
betadiversitydata.KH <- as.matrix(betadiversity.KH) 

#Remove 0s (from comparison to a site to itself) as they skew measures below
diag(betadiversitydata.KH)=NA #adds NAs to diagonal (all 0 currently)
nrow(betadiversitydata.KH) #5
betadiversitydata.KH<-t(matrix(t(betadiversitydata.KH)[which(!is.na(betadiversitydata.KH))],nrow=5,ncol=4)) #removes NAs from matrix

#Mean of distances
meanbetadiversity.KH <- mean(betadiversitydata.KH) #0.91

#Median of distances
medianbetadiversity.KH <- median(betadiversitydata.KH) #0.98

#Range of distances
rangebetadiversity.KH <- range(betadiversitydata.KH) #0.559 - 0.998 - all the same, included for completeness

#Standard deviation of distances

sdbetadiversity.KH <- sd(betadiversitydata.KH) #0.14

#Abundance - differential abundance in phyloseq and DESeq2. As all samples from one location only are now included, differential abundance is now performed by time as it cannot be done by sample
library(DESeq2)

ps.sub.KH = subset_samples(ps.no0s.KH, Location != "<NA>") #these will be extraction/PCR negative controls - fine to take out as would be removed by decontamination anyway
otu_table(ps.sub.KH) <- (otu_table(ps.sub.KH))+1 #Removes 0 which upset DESeq2. As added to all should not affect the differential abundance. No variance stabilisation at this point. Metrics calculated consistently for everything being compared.
sample_data(ps.sub.KH)$Date <- as.Date(sample_data(ps.sub.KH)$Date...NZ, format = "%d/%m/%Y") #make date date format
sample_data(ps.sub.KH)$Time.window <- ifelse(sample_data(ps.sub.KH)$Date<"2018-03-20", "Winter", "Autumn") #Add new column to categorise samples as summer and winter
diagdds.KH = phyloseq_to_deseq2(ps.sub.KH, ~ Time.window)
diagdds2.KH = DESeq(diagdds.KH, test="Wald", fitType="parametric") 

#results table
res.KH = results(diagdds2.KH, cooksCutoff = FALSE)
alpha = 0.01
sigtab.KH = res.KH[which(res.KH$padj < alpha), ]
sigtab.KH = cbind(as(sigtab.KH, "data.frame"), as(tax_table(ps.sub.KH)[rownames(sigtab.KH), ], "matrix"))
sigtab1.KH <- as.data.frame(sigtab.KH)
dim(sigtab1.KH) #3 6 Error as tax table slot empty. This still works without it. 
diff.abun.KH <- nrow(sigtab1.KH) #3

################################Mt Albert Park ###################################################################################################################################
# Prune out out empty taxa (not removed on subsetting)
ps.s.MA <- prune_taxa(taxa_sums(ps.s.MA) > 0, ps.s.MA)

#calculate total reads through pipeline for Mt Albert Park
readspersample.MA <- sample_sums(otu_table(ps.s.MA))
totalreads.MA <- sum2(readspersample.MA) #49919

#calculate mean reads/sample through the pipeline

meanreadspersample.MA <- mean(readspersample.MA) #9983.8
SD.MA <- sd(readspersample.MA) #2410.77

#total ASVs
noasvs.MA <- ntaxa(ps.s.MA) #637

#calculate mean ASVs/sample
asv_df.MA <- t(otu_table(ps.s.MA))
ASVnos.MA <- colSums(asv_df.MA != 0)
meanASV.MA <- mean(ASVnos.MA) #145.4

#samples with no reads making it through pipeline
sampleswreads.MA <- count(readspersample.MA, idxs = NULL, value= 0) #0

#alpha diversity - plot observed, shannon, chao1, inv simpson by location for example. 

pAlpha.MA = plot_richness(ps.s.MA,
                          shape = "Control.type",
                          color = "Location",
                          measures = c("Observed", "Chao1", "Shannon", "InvSimpson"),
                          title = "Alpha Diveristy")
pAlpha.MA + geom_point(size = 5)

#Calculate metrics for scorecard. Review each on average. Observed - actual no. ASVs, hills no. D0, Chao1 - total diversity estimator, Shannon - entropy, exp Shannon is Hills D1 (effective species number if all equally weighted by abundance), inv-Simpson, is Hills D2 effective species number with more weight to more abundant species/ASVs.

#Load data table package
library(data.table)

# Store as a new data variable
alphadt.MA = data.table(pAlpha.MA$data)

#subset to just observed
alphadtO.MA <- alphadt.MA[(variable == "Observed")]
# Calc mean observed
meanobserved.MA <- mean(alphadtO.MA$value) #145.4
# Subset to just the Chao1 index
alphadtC.MA <- alphadt.MA[(variable == "Chao1")]
# Calc mean Chao1
meanChao1.MA <- mean(alphadtC.MA$value) #145.4
#subset to just Shannon
alphadtS.MA <- alphadt.MA[(variable == "Shannon")]
# Calc mean Shannon
meanshannon.MA <- mean(alphadtS.MA$value) #3.0
#Calc exp of Shannon (Hill no D1)
expshannon.MA <- exp(meanshannon.MA) #20.0
#subset to just inv simpson
alphadtI.MA <- alphadt.MA[(variable == "InvSimpson")]
library(dplyr)
alphadtI2.MA <- filter(alphadtI.MA, value!= "Inf") #Raw one gives infinity, there are a couple of samples driving this so they can be pulled out to get a more sensible result.
# Calc mean inv simpson
meaninvsimp.MA <- mean(alphadtI2.MA$value) #12.9

#Beta diversity (between sample variation) - Bray-curtis
library(vegan)

#create new ps object without samples with no reads as it effects the bray-curtis matrix
ps.no0s.MA <- prune_samples(sample_sums(ps.s.MA)>=1, ps.s.MA) #prune samples without reads from phyloseq object
betadiversity.MA <- vegdist(otu_table(ps.no0s.MA), method = "bray", upper= TRUE, diag=FALSE) #produces matix. 

#Calculate desired metrics - from sums of all the distances in the (square) matrix
betadiversitydata.MA <- as.matrix(betadiversity.MA) 

#Remove 0s (from comparison to a site to itself) as they skew measures below
diag(betadiversitydata.MA)=NA #adds NAs to diagonal (all 0 currently)
nrow(betadiversitydata.MA) #5
betadiversitydata.MA<-t(matrix(t(betadiversitydata.MA)[which(!is.na(betadiversitydata.MA))],nrow=5,ncol=4)) #removes NAs from matrix

#Mean of distances
meanbetadiversity.MA <- mean(betadiversitydata.MA) #0.81

#Median of distances
medianbetadiversity.MA <- median(betadiversitydata.MA) #0.96

#Range of distances
rangebetadiversity.MA <- range(betadiversitydata.MA) #0.184 - 0.966 - all the same, included for completeness

#Standard deviation of distances

sdbetadiversity.MA <- sd(betadiversitydata.MA) #0.24

#Abundance - differential abundance in phyloseq and DESeq2. As all samples from one location only are now included, differential abundance is now performed by time as it cannot be done by sample
library(DESeq2)

ps.sub.MA = subset_samples(ps.no0s.MA, Location != "<NA>") #these will be extraction/PCR negative controls - fine to take out as would be removed by decontamination anyway
otu_table(ps.sub.MA) <- (otu_table(ps.sub.MA))+1 #Removes 0 which upset DESeq2. As added to all should not affect the differential abundance. No variance stabilisation at this point. Metrics calculated consistently for everything being compared.
sample_data(ps.sub.MA)$Date <- as.Date(sample_data(ps.sub.MA)$Date...NZ, format = "%d/%m/%Y") #make date date format
sample_data(ps.sub.MA)$Time.window <- ifelse(sample_data(ps.sub.MA)$Date<"2018-03-20", "Winter", "Autumn") #Add new column to categorise samples as summer and winter
diagdds.MA = phyloseq_to_deseq2(ps.sub.MA, ~ Time.window)
diagdds2.MA = DESeq(diagdds.MA, test="Wald", fitType="parametric") 

#results table
res.MA = results(diagdds2.MA, cooksCutoff = FALSE)
alpha = 0.01
sigtab.MA = res.MA[which(res.MA$padj < alpha), ]
sigtab.MA = cbind(as(sigtab.MA, "data.frame"), as(tax_table(ps.sub.MA)[rownames(sigtab.MA), ], "matrix"))
sigtab1.MA <- as.data.frame(sigtab.MA)
dim(sigtab1.MA) #5 6 Error as tax table slot empty. This still works without it. 
diff.abun.MA <- nrow(sigtab1.MA) #5

################################Mount Eden Domain ################################################################################################################################
# Prune out out empty taxa (not removed on subsetting)
ps.s.ME <- prune_taxa(taxa_sums(ps.s.ME) > 0, ps.s.ME)

#calculate total reads through pipeline for Mount Eden Domain
readspersample.ME <- sample_sums(otu_table(ps.s.ME))
totalreads.ME <- sum2(readspersample.ME) #47378

#calculate mean reads/sample through the pipeline

meanreadspersample.ME <- mean(readspersample.ME) #11844.5
SD.ME <- sd(readspersample.ME) #9689.598

#total ASVs
noasvs.ME <- ntaxa(ps.s.ME) #782

#calculate mean ASVs/sample
asv_df.ME <- t(otu_table(ps.s.ME))
ASVnos.ME <- colSums(asv_df.ME != 0)
meanASV.ME <- mean(ASVnos.ME) #216.25

#samples with no reads making it through pipeline
sampleswreads.ME <- count(readspersample.ME, idxs = NULL, value= 0) #0

#alpha diversity - plot observed, shannon, chao1, inv simpson by location for example. 

pAlpha.ME = plot_richness(ps.s.ME,
                          shape = "Control.type",
                          color = "Location",
                          measures = c("Observed", "Chao1", "Shannon", "InvSimpson"),
                          title = "Alpha Diveristy")
pAlpha.ME + geom_point(size = 5)

#Calculate metrics for scorecard. Review each on average. Observed - actual no. ASVs, hills no. D0, Chao1 - total diversity estimator, Shannon - entropy, exp Shannon is Hills D1 (effective species number if all equally weighted by abundance), inv-Simpson, is Hills D2 effective species number with more weight to more abundant species/ASVs.

#Load data table package
library(data.table)

# Store as a new data variable
alphadt.ME = data.table(pAlpha.ME$data)

#subset to just observed
alphadtO.ME <- alphadt.ME[(variable == "Observed")]
# Calc mean observed
meanobserved.ME <- mean(alphadtO.ME$value) #216.25
# Subset to just the Chao1 index
alphadtC.ME <- alphadt.ME[(variable == "Chao1")]
# Calc mean Chao1
meanChao1.ME <- mean(alphadtC.ME$value) #216.25
#subset to just Shannon
alphadtS.ME <- alphadt.ME[(variable == "Shannon")]
# Calc mean Shannon
meanshannon.ME <- mean(alphadtS.ME$value) #4.0
#Calc exp of Shannon (Hill no D1)
expshannon.ME <- exp(meanshannon.ME) #52.1
#subset to just inv simpson
alphadtI.ME <- alphadt.ME[(variable == "InvSimpson")]
library(dplyr)
alphadtI2.ME <- filter(alphadtI.ME, value!= "Inf") #Raw one gives infinity, there are a couple of samples driving this so they can be pulled out to get a more sensible result.
# Calc mean inv simpson
meaninvsimp.ME <- mean(alphadtI2.ME$value) #20.1

#Beta diversity (between sample variation) - Bray-curtis
library(vegan)

#create new ps object without samples with no reads as it effects the bray-curtis matrix
ps.no0s.ME <- prune_samples(sample_sums(ps.s.ME)>=1, ps.s.ME) #prune samples without reads from phyloseq object
betadiversity.ME <- vegdist(otu_table(ps.no0s.ME), method = "bray", upper= TRUE, diag=FALSE) #produces matix. 

#Calculate desired metrics - from sums of all the distances in the (square) matrix
betadiversitydata.ME <- as.matrix(betadiversity.ME) 

#Remove 0s (from comparison to a site to itself) as they skew measures below
diag(betadiversitydata.ME)=NA #adds NAs to diagonal (all 0 currently)
nrow(betadiversitydata.ME) #4
betadiversitydata.ME<-t(matrix(t(betadiversitydata.ME)[which(!is.na(betadiversitydata.ME))],nrow=4,ncol=3)) #removes NAs from matrix

#Mean of distances
meanbetadiversity.ME <- mean(betadiversitydata.ME) #0.89

#Median of distances
medianbetadiversity.ME <- median(betadiversitydata.ME) #0.88

#Range of distances
rangebetadiversity.ME <- range(betadiversitydata.ME) #0.858 - 0.936 - all the same, included for completeness

#Standard deviation of distances

sdbetadiversity.ME <- sd(betadiversitydata.ME) #0.03

#Abundance - differential abundance in phyloseq and DESeq2. As all samples from one location only are now included, differential abundance is now performed by time as it cannot be done by sample
library(DESeq2)

ps.sub.ME = subset_samples(ps.no0s.ME, Location != "<NA>") #these will be extraction/PCR negative controls - fine to take out as would be removed by decontamination anyway
otu_table(ps.sub.ME) <- (otu_table(ps.sub.ME))+1 #Removes 0 which upset DESeq2. As added to all should not affect the differential abundance. No variance stabilisation at this point. Metrics calculated consistently for everything being compared.
sample_data(ps.sub.ME)$Date <- as.Date(sample_data(ps.sub.ME)$Date...NZ, format = "%d/%m/%Y") #make date date format
sample_data(ps.sub.ME)$Time.window <- ifelse(sample_data(ps.sub.ME)$Date<"2018-03-20", "Winter", "Autumn") #Add new column to categorise samples as summer and winter
diagdds.ME = phyloseq_to_deseq2(ps.sub.ME, ~ Time.window)
diagdds2.ME = DESeq(diagdds.ME, test="Wald", fitType="parametric") 

#results table
res.ME = results(diagdds2.ME, cooksCutoff = FALSE)
alpha = 0.01
sigtab.ME = res.ME[which(res.ME$padj < alpha), ]
sigtab.ME = cbind(as(sigtab.ME, "data.frame"), as(tax_table(ps.sub.ME)[rownames(sigtab.ME), ], "matrix"))
sigtab1.ME <- as.data.frame(sigtab.ME)
dim(sigtab1.ME) #0 6 Error as tax table slot empty. This still works without it. 
diff.abun.ME <- nrow(sigtab1.ME) #0

################################Rural location ###################################################################################################################################
# Prune out out empty taxa (not removed on subsetting)
ps.s.RL <- prune_taxa(taxa_sums(ps.s.RL) > 0, ps.s.RL)

#calculate total reads through pipeline for Mount Eden Domain
readspersample.RL <- sample_sums(otu_table(ps.s.RL))
totalreads.RL <- sum2(readspersample.RL) #38380

#calculate mean reads/sample through the pipeline

meanreadspersample.RL <- mean(readspersample.RL) #7676
SD.RL <- sd(readspersample.RL) #8900.366

#total ASVs
noasvs.RL <- ntaxa(ps.s.RL) #273

#calculate mean ASVs/sample
asv_df.RL <- t(otu_table(ps.s.RL))
ASVnos.RL <- colSums(asv_df.RL != 0)
meanASV.RL <- mean(ASVnos.RL) #62.2

#samples with no reads making it through pipeline
sampleswreads.RL <- count(readspersample.RL, idxs = NULL, value= 0) #1

#alpha diversity - plot observed, shannon, chao1, inv simpson by location for example. 

pAlpha.RL = plot_richness(ps.s.RL,
                          shape = "Control.type",
                          color = "Location",
                          measures = c("Observed", "Chao1", "Shannon", "InvSimpson"),
                          title = "Alpha Diveristy")
pAlpha.RL + geom_point(size = 5)

#Calculate metrics for scorecard. Review each on average. Observed - actual no. ASVs, hills no. D0, Chao1 - total diversity estimator, Shannon - entropy, exp Shannon is Hills D1 (effective species number if all equally weighted by abundance), inv-Simpson, is Hills D2 effective species number with more weight to more abundant species/ASVs.

#Load data table package
library(data.table)

# Store as a new data variable
alphadt.RL = data.table(pAlpha.RL$data)

#subset to just observed
alphadtO.RL <- alphadt.RL[(variable == "Observed")]
# Calc mean observed
meanobserved.RL <- mean(alphadtO.RL$value) #62.2
# Subset to just the Chao1 index
alphadtC.RL <- alphadt.RL[(variable == "Chao1")]
# Calc mean Chao1
meanChao1.RL <- mean(alphadtC.RL$value) #62.2
#subset to just Shannon
alphadtS.RL <- alphadt.RL[(variable == "Shannon")]
# Calc mean Shannon
meanshannon.RL <- mean(alphadtS.RL$value) #1.8
#Calc exp of Shannon (Hill no D1)
expshannon.RL <- exp(meanshannon.RL) #6.1
#subset to just inv simpson
alphadtI.RL <- alphadt.RL[(variable == "InvSimpson")]
library(dplyr)
alphadtI2.RL <- filter(alphadtI.RL, value!= "Inf") #Raw one gives infinity, there are a couple of samples driving this so they can be pulled out to get a more sensible result.
# Calc mean inv simpson
meaninvsimp.RL <- mean(alphadtI2.RL$value) #5.6

#Beta diversity (between sample variation) - Bray-curtis
library(vegan)

#create new ps object without samples with no reads as it effects the bray-curtis matrix
ps.no0s.RL <- prune_samples(sample_sums(ps.s.RL)>=1, ps.s.RL) #prune samples without reads from phyloseq object
betadiversity.RL <- vegdist(otu_table(ps.no0s.RL), method = "bray", upper= TRUE, diag=FALSE) #produces matix. 

#Calculate desired metrics - from sums of all the distances in the (square) matrix
betadiversitydata.RL <- as.matrix(betadiversity.RL) 

#Remove 0s (from comparison to a site to itself) as they skew measures below
diag(betadiversitydata.RL)=NA #adds NAs to diagonal (all 0 currently)
nrow(betadiversitydata.RL) #4
betadiversitydata.RL<-t(matrix(t(betadiversitydata.RL)[which(!is.na(betadiversitydata.RL))],nrow=4,ncol=3)) #removes NAs from matrix

#Mean of distances
meanbetadiversity.RL <- mean(betadiversitydata.RL) #0.84

#Median of distances
medianbetadiversity.RL <- median(betadiversitydata.RL) #0.91

#Range of distances
rangebetadiversity.RL <- range(betadiversitydata.RL) #0.512 - 0.936 - all the same, included for completeness

#Standard deviation of distances

sdbetadiversity.RL <- sd(betadiversitydata.RL) #0.16

#Abundance - differential abundance in phyloseq and DESeq2. As all samples from one location only are now included, differential abundance is now performed by time as it cannot be done by sample
library(DESeq2)

ps.sub.RL = subset_samples(ps.no0s.RL, Location != "<NA>") #these will be extraction/PCR negative controls - fine to take out as would be removed by decontamination anyway
otu_table(ps.sub.RL) <- (otu_table(ps.sub.RL))+1 #Removes 0 which upset DESeq2. As added to all should not affect the differential abundance. No variance stabilisation at this point. Metrics calculated consistently for everything being compared.
sample_data(ps.sub.RL)$Date <- as.Date(sample_data(ps.sub.RL)$Date...NZ, format = "%d/%m/%Y") #make date date format
sample_data(ps.sub.RL)$Time.window <- ifelse(sample_data(ps.sub.RL)$Date<"2018-03-20", "Winter", "Autumn") #Add new column to categorise samples as summer and winter
diagdds.RL = phyloseq_to_deseq2(ps.sub.RL, ~ Time.window)
diagdds2.RL = DESeq(diagdds.RL, test="Wald", fitType="parametric") 

#results table
res.RL = results(diagdds2.RL, cooksCutoff = FALSE)
alpha = 0.01
sigtab.RL = res.RL[which(res.RL$padj < alpha), ]
sigtab.RL = cbind(as(sigtab.RL, "data.frame"), as(tax_table(ps.sub.RL)[rownames(sigtab.RL), ], "matrix"))
sigtab1.RL <- as.data.frame(sigtab.RL)
dim(sigtab1.RL) #0 6 Error as tax table slot empty. This still works without it. N
diff.abun.RL <- nrow(sigtab1.RL) #0

################################The Museum #####################################################################################################################################
# Prune out out empty taxa (not removed on subsetting)
ps.s.TM <- prune_taxa(taxa_sums(ps.s.TM) > 0, ps.s.TM)

#calculate total reads through pipeline for The Museum
readspersample.TM <- sample_sums(otu_table(ps.s.TM))
totalreads.TM <- sum2(readspersample.TM) #39418

#calculate mean reads/sample through the pipeline

meanreadspersample.TM <- mean(readspersample.TM) #9854.5
SD.TM <- sd(readspersample.TM) #7918.904

#total ASVs
noasvs.TM <- ntaxa(ps.s.TM) #438

#calculate mean ASVs/sample
asv_df.TM <- t(otu_table(ps.s.TM))
ASVnos.TM <- colSums(asv_df.TM != 0)
meanASV.TM <- mean(ASVnos.TM) #116

#samples with no reads making it through pipeline
sampleswreads.TM <- count(readspersample.TM, idxs = NULL, value= 0) #1

#alpha diversity - plot observed, shannon, chao1, inv simpson by location for example. 

pAlpha.TM = plot_richness(ps.s.TM,
                          shape = "Control.type",
                          color = "Location",
                          measures = c("Observed", "Chao1", "Shannon", "InvSimpson"),
                          title = "Alpha Diveristy")
pAlpha.TM + geom_point(size = 5)

#Calculate metrics for scorecard. Review each on average. Observed - actual no. ASVs, hills no. D0, Chao1 - total diversity estimator, Shannon - entropy, exp Shannon is Hills D1 (effective species number if all equally weighted by abundance), inv-Simpson, is Hills D2 effective species number with more weight to more abundant species/ASVs.

#Load data table package
library(data.table)

# Store as a new data variable
alphadt.TM = data.table(pAlpha.TM$data)

#subset to just observed
alphadtO.TM <- alphadt.TM[(variable == "Observed")]
# Calc mean observed
meanobserved.TM <- mean(alphadtO.TM$value) #116
# Subset to just the Chao1 index
alphadtC.TM <- alphadt.TM[(variable == "Chao1")]
# Calc mean Chao1
meanChao1.TM <- mean(alphadtC.TM$value) #116
#subset to just Shannon
alphadtS.TM <- alphadt.TM[(variable == "Shannon")]
# Calc mean Shannon
meanshannon.TM <- mean(alphadtS.TM$value) #2.2
#Calc exp of Shannon (Hill no D1)
expshannon.TM <- exp(meanshannon.TM) #9.0
#subset to just inv simpson
alphadtI.TM <- alphadt.TM[(variable == "InvSimpson")]
library(dplyr)
alphadtI2.TM <- filter(alphadtI.TM, value!= "Inf") #Raw one gives infinity, there are a couple of samples driving this so they can be pulled out to get a more sensible result.
# Calc mean inv simpson
meaninvsimp.TM <- mean(alphadtI2.TM$value) #12.9

#Beta diversity (between sample variation) - Bray-curtis
library(vegan)

#create new ps object without samples with no reads as it effects the bray-curtis matrix
ps.no0s.TM <- prune_samples(sample_sums(ps.s.TM)>=1, ps.s.TM) #prune samples without reads from phyloseq object
betadiversity.TM <- vegdist(otu_table(ps.no0s.TM), method = "bray", upper= TRUE, diag=FALSE) #produces matix. 

#Calculate desired metrics - from sums of all the distances in the (square) matrix
betadiversitydata.TM <- as.matrix(betadiversity.TM) 

#Remove 0s (from comparison to a site to itself) as they skew measures below
diag(betadiversitydata.TM)=NA #adds NAs to diagonal (all 0 currently)
nrow(betadiversitydata.TM) #3
betadiversitydata.TM<-t(matrix(t(betadiversitydata.TM)[which(!is.na(betadiversitydata.TM))],nrow=3,ncol=2)) #removes NAs from matrix

#Mean of distances
meanbetadiversity.TM <- mean(betadiversitydata.TM) #0.83

#Median of distances
medianbetadiversity.TM <- median(betadiversitydata.TM) #0.92

#Range of distances
rangebetadiversity.TM <- range(betadiversitydata.TM) #0.598 - 0.982 - all the same, included for completeness

#Standard deviation of distances

sdbetadiversity.TM <- sd(betadiversitydata.TM) #0.18

#Abundance - differential abundance in phyloseq and DESeq2. As all samples from one location only are now included, differential abundance is now performed by time as it cannot be done by sample
library(DESeq2)

ps.sub.TM = subset_samples(ps.no0s.TM, Location != "<NA>") #these will be extraction/PCR negative controls - fine to take out as would be removed by decontamination anyway
otu_table(ps.sub.TM) <- (otu_table(ps.sub.TM))+1 #Removes 0 which upset DESeq2. As added to all should not affect the differential abundance. No variance stabilisation at this point. Metrics calculated consistently for everything being compared.
sample_data(ps.sub.TM)$Date <- as.Date(sample_data(ps.sub.TM)$Date...NZ, format = "%d/%m/%Y") #make date date format
sample_data(ps.sub.TM)$Time.window <- ifelse(sample_data(ps.sub.TM)$Date<"2018-03-20", "Winter", "Autumn") #Add new column to categorise samples as summer and winter
diagdds.TM = phyloseq_to_deseq2(ps.sub.TM, ~ Time.window)
diagdds2.TM = DESeq(diagdds.TM, test="Wald", fitType="parametric") 

#results table
res.TM = results(diagdds2.TM, cooksCutoff = FALSE)
alpha = 0.01
sigtab.TM = res.TM[which(res.TM$padj < alpha), ]
sigtab.TM = cbind(as(sigtab.TM, "data.frame"), as(tax_table(ps.sub.TM)[rownames(sigtab.TM), ], "matrix"))
sigtab1.TM <- as.data.frame(sigtab.TM)
dim(sigtab1.TM) #0 6 Error as tax table slot empty. This still works without it. 
diff.abun.TM <- nrow(sigtab1.TM) #0
  
################################Warren Freer Park ################################################################################################################################
# Prune out out empty taxa (not removed on subsetting)
ps.s.WF <- prune_taxa(taxa_sums(ps.s.WF) > 0, ps.s.WF)

#calculate total reads through pipeline for Warren Freer Park
readspersample.WF <- sample_sums(otu_table(ps.s.WF))
totalreads.WF <- sum2(readspersample.WF) #47052

#calculate mean reads/sample through the pipeline

meanreadspersample.WF <- mean(readspersample.WF) #7842
SD.WF <- sd(readspersample.WF) #6427.254

#total ASVs
noasvs.WF <- ntaxa(ps.s.WF) #634

#calculate mean ASVs/sample
asv_df.WF <- t(otu_table(ps.s.WF))
ASVnos.WF <- colSums(asv_df.WF != 0)
meanASV.WF <- mean(ASVnos.WF) #124.6667

#samples with no reads making it through pipeline
sampleswreads.WF <- count(readspersample.WF, idxs = NULL, value= 0) #0

#alpha diversity - plot observed, shannon, chao1, inv simpson by location for example. 

pAlpha.WF = plot_richness(ps.s.WF,
                          shape = "Control.type",
                          color = "Location",
                          measures = c("Observed", "Chao1", "Shannon", "InvSimpson"),
                          title = "Alpha Diveristy")
pAlpha.WF + geom_point(size = 5)

#Calculate metrics for scorecard. Review each on average. Observed - actual no. ASVs, hills no. D0, Chao1 - total diversity estimator, Shannon - entropy, exp Shannon is Hills D1 (effective species number if all equally weighted by abundance), inv-Simpson, is Hills D2 effective species number with more weight to more abundant species/ASVs.

#Load data table package
library(data.table)

# Store as a new data variable
alphadt.WF = data.table(pAlpha.WF$data)

#subset to just observed
alphadtO.WF <- alphadt.WF[(variable == "Observed")]
# Calc mean observed
meanobserved.WF <- mean(alphadtO.WF$value) #124.6667
# Subset to just the Chao1 index
alphadtC.WF <- alphadt.WF[(variable == "Chao1")]
# Calc mean Chao1
meanChao1.WF <- mean(alphadtC.WF$value) #124.6667
#subset to just Shannon
alphadtS.WF <- alphadt.WF[(variable == "Shannon")]
# Calc mean Shannon
meanshannon.WF <- mean(alphadtS.WF$value) #3.1
#Calc exp of Shannon (Hill no D1)
expshannon.WF <- exp(meanshannon.WF) #21.3
#subset to just inv simpson
alphadtI.WF <- alphadt.WF[(variable == "InvSimpson")]
library(dplyr)
alphadtI2.WF <- filter(alphadtI.WF, value!= "Inf") #Raw one gives infinity, there are a couple of samples driving this so they can be pulled out to get a more sensible result.
# Calc mean inv simpson
meaninvsimp.WF <- mean(alphadtI2.WF$value) #10.0

#Beta diversity (between sample variation) - Bray-curtis
library(vegan)

#create new ps object without samples with no reads as it effects the bray-curtis matrix
ps.no0s.WF <- prune_samples(sample_sums(ps.s.WF)>=1, ps.s.WF) #prune samples without reads from phyloseq object
betadiversity.WF <- vegdist(otu_table(ps.no0s.WF), method = "bray", upper= TRUE, diag=FALSE) #produces matix. 

#Calculate desired metrics - from sums of all the distances in the (square) matrix
betadiversitydata.WF <- as.matrix(betadiversity.WF) 

#Remove 0s (from comparison to a site to itself) as they skew measures below
diag(betadiversitydata.WF)=NA #adds NAs to diagonal (all 0 currently)
nrow(betadiversitydata.WF) #6
betadiversitydata.WF<-t(matrix(t(betadiversitydata.WF)[which(!is.na(betadiversitydata.WF))],nrow=6,ncol=5)) #removes NAs from matrix

#Mean of distances
meanbetadiversity.WF <- mean(betadiversitydata.WF) #0.74

#Median of distances
medianbetadiversity.WF <- median(betadiversitydata.WF) #0.72

#Range of distances
rangebetadiversity.WF <- range(betadiversitydata.WF) #0.451 - 0.962 - all the same, included for completeness

#Standard deviation of distances

sdbetadiversity.WF <- sd(betadiversitydata.WF) #0.17

#Abundance - differential abundance in phyloseq and DESeq2. As all samples from one location only are now included, differential abundance is now performed by time as it cannot be done by sample
library(DESeq2)

ps.sub.WF = subset_samples(ps.no0s.WF, Location != "<NA>") #these will be extraction/PCR negative controls - fine to take out as would be removed by decontamination anyway
otu_table(ps.sub.WF) <- (otu_table(ps.sub.WF))+1 #Removes 0 which upset DESeq2. As added to all should not affect the differential abundance. No variance stabilisation at this point. Metrics calculated consistently for everything being compared.
sample_data(ps.sub.WF)$Date <- as.Date(sample_data(ps.sub.WF)$Date...NZ, format = "%d/%m/%Y") #make date date format
sample_data(ps.sub.WF)$Time.window <- ifelse(sample_data(ps.sub.WF)$Date<"2018-03-20", "Winter", "Autumn") #Add new column to categorise samples as summer and winter
diagdds.WF = phyloseq_to_deseq2(ps.sub.WF, ~ Time.window)
diagdds2.WF = DESeq(diagdds.WF, test="Wald", fitType="parametric") 

#results table
res.WF = results(diagdds2.WF, cooksCutoff = FALSE)
alpha = 0.01
sigtab.WF = res.WF[which(res.WF$padj < alpha), ]
sigtab.WF = cbind(as(sigtab.WF, "data.frame"), as(tax_table(ps.sub.WF)[rownames(sigtab.WF), ], "matrix"))
sigtab1.WF <- as.data.frame(sigtab.WF)
dim(sigtab1.WF) #0 6 Error as tax table slot empty. This still works without it.
diff.abun.WF <- nrow(sigtab1.WF) #0

################################Western Springs ##################################################################################################################################
# Prune out out empty taxa (not removed on subsetting)
ps.s.WS <- prune_taxa(taxa_sums(ps.s.WS) > 0, ps.s.WS)

#calculate total reads through pipeline for Western Springs
readspersample.WS <- sample_sums(otu_table(ps.s.WS))
totalreads.WS <- sum2(readspersample.WS) #43817

#calculate mean reads/sample through the pipeline

meanreadspersample.WS <- mean(readspersample.WS) #8763.4
SD.WS <- sd(readspersample.WS) #4958.009

#total ASVs
noasvs.WS <- ntaxa(ps.s.WS) #942

#calculate mean ASVs/sample
asv_df.WS <- t(otu_table(ps.s.WS))
ASVnos.WS <- colSums(asv_df.WS != 0)
meanASV.WS <- mean(ASVnos.WS) #206.8

#samples with no reads making it through pipeline
sampleswreads.WS <- count(readspersample.WS, idxs = NULL, value= 0) #0

#alpha diversity - plot observed, shannon, chao1, inv simpson by location for example. 

pAlpha.WS = plot_richness(ps.s.WS,
                          shape = "Control.type",
                          color = "Location",
                          measures = c("Observed", "Chao1", "Shannon", "InvSimpson"),
                          title = "Alpha Diveristy")
pAlpha.WS + geom_point(size = 5)

#Calculate metrics for scorecard. Review each on average. Observed - actual no. ASVs, hills no. D0, Chao1 - total diversity estimator, Shannon - entropy, exp Shannon is Hills D1 (effective species number if all equally weighted by abundance), inv-Simpson, is Hills D2 effective species number with more weight to more abundant species/ASVs.

#Load data table package
library(data.table)

# Store as a new data variable
alphadt.WS = data.table(pAlpha.WS$data)

#subset to just observed
alphadtO.WS <- alphadt.WS[(variable == "Observed")]
# Calc mean observed
meanobserved.WS <- mean(alphadtO.WS$value) #206.8
# Subset to just the Chao1 index
alphadtC.WS <- alphadt.WS[(variable == "Chao1")]
# Calc mean Chao1
meanChao1.WS <- mean(alphadtC.WS$value) #206.8
#subset to just Shannon
alphadtS.WS <- alphadt.WS[(variable == "Shannon")]
# Calc mean Shannon
meanshannon.WS <- mean(alphadtS.WS$value) #3.4
#Calc exp of Shannon (Hill no D1)
expshannon.WS <- exp(meanshannon.WS) #28.8
#subset to just inv simpson
alphadtI.WS <- alphadt.WS[(variable == "InvSimpson")]
library(dplyr)
alphadtI2.WS <- filter(alphadtI.WS, value!= "Inf") #Raw one gives infinity, there are a couple of samples driving this so they can be pulled out to get a more sensible result.
# Calc mean inv simpson
meaninvsimp.WS <- mean(alphadtI2.WS$value) #10.5

#Beta diversity (between sample variation) - Bray-curtis
library(vegan)

#create new ps object without samples with no reads as it effects the bray-curtis matrix
ps.no0s.WS <- prune_samples(sample_sums(ps.s.WS)>=1, ps.s.WS) #prune samples without reads from phyloseq object
betadiversity.WS <- vegdist(otu_table(ps.no0s.WS), method = "bray", upper= TRUE, diag=FALSE) #produces matix. 

#Calculate desired metrics - from sums of all the distances in the (square) matrix
betadiversitydata.WS <- as.matrix(betadiversity.WS) 

#Remove 0s (from comparison to a site to itself) as they skew measures below
diag(betadiversitydata.WS)=NA #adds NAs to diagonal (all 0 currently)
nrow(betadiversitydata.WS) #5
betadiversitydata.WS<-t(matrix(t(betadiversitydata.WS)[which(!is.na(betadiversitydata.WS))],nrow=5,ncol=4)) #removes NAs from matrix

#Mean of distances
meanbetadiversity.WS <- mean(betadiversitydata.WS) #0.84

#Median of distances
medianbetadiversity.WS <- median(betadiversitydata.WS) #0.85

#Range of distances
rangebetadiversity.WS <- range(betadiversitydata.WS) #0.536 - 0.988 - all the same, included for completeness

#Standard deviation of distances

sdbetadiversity.WS <- sd(betadiversitydata.WS) #0.13

#Abundance - differential abundance in phyloseq and DESeq2. As all samples from one location only are now included, differential abundance is now performed by time as it cannot be done by sample
library(DESeq2)

ps.sub.WS = subset_samples(ps.no0s.WS, Location != "<NA>") #these will be extraction/PCR negative controls - fine to take out as would be removed by decontamination anyway
otu_table(ps.sub.WS) <- (otu_table(ps.sub.WS))+1 #Removes 0 which upset DESeq2. As added to all should not affect the differential abundance. No variance stabilisation at this point. Metrics calculated consistently for everything being compared.
sample_data(ps.sub.WS)$Date <- as.Date(sample_data(ps.sub.WS)$Date...NZ, format = "%d/%m/%Y") #make date date format
sample_data(ps.sub.WS)$Time.window <- ifelse(sample_data(ps.sub.WS)$Date<"2018-03-20", "Winter", "Autumn") #Add new column to categorise samples as summer and winter
diagdds.WS = phyloseq_to_deseq2(ps.sub.WS, ~ Time.window)
diagdds2.WS = DESeq(diagdds.WS, test="Wald", fitType="parametric") 

#results table
res.WS = results(diagdds2.WS, cooksCutoff = FALSE)
alpha = 0.01
sigtab.WS = res.WS[which(res.WS$padj < alpha), ]
sigtab.WS = cbind(as(sigtab.WS, "data.frame"), as(tax_table(ps.sub.WS)[rownames(sigtab.WS), ], "matrix"))
sigtab1.WS <- as.data.frame(sigtab.WS)
dim(sigtab1.WS) #2 6 Error as tax table slot empty. This still works without it. 
diff.abun.WS <- nrow(sigtab1.WS) #2

################################Windmill Park ####################################################################################################################################
# Prune out out empty taxa (not removed on subsetting)
ps.s.WP <- prune_taxa(taxa_sums(ps.s.WP) > 0, ps.s.WP)

#calculate total reads through pipeline for Windmill Park 
readspersample.WP <- sample_sums(otu_table(ps.s.WP))
totalreads.WP <- sum2(readspersample.WP) #86000

#calculate mean reads/sample through the pipeline

meanreadspersample.WP <- mean(readspersample.WP) #17200
SD.WP <- sd(readspersample.WP) #11624.25

#total ASVs
noasvs.WP <- ntaxa(ps.s.WP) #1014

#calculate mean ASVs/sample
asv_df.WP <- t(otu_table(ps.s.WP))
ASVnos.WP <- colSums(asv_df.WP != 0)
meanASV.WP <- mean(ASVnos.WP) #224.6

#samples with no reads making it through pipeline
sampleswreads.WP <- count(readspersample.WP, idxs = NULL, value= 0) #0

#alpha diversity - plot observed, shannon, chao1, inv simpson by location for example. 

pAlpha.WP = plot_richness(ps.s.WP,
                          shape = "Control.type",
                          color = "Location",
                          measures = c("Observed", "Chao1", "Shannon", "InvSimpson"),
                          title = "Alpha Diveristy")
pAlpha.WP + geom_point(size = 5)

#Calculate metrics for scorecard. Review each on average. Observed - actual no. ASVs, hills no. D0, Chao1 - total diversity estimator, Shannon - entropy, exp Shannon is Hills D1 (effective species number if all equally weighted by abundance), inv-Simpson, is Hills D2 effective species number with more weight to more abundant species/ASVs.

#Load data table package
library(data.table)

# Store as a new data variable
alphadt.WP = data.table(pAlpha.WP$data)

#subset to just observed
alphadtO.WP <- alphadt.WP[(variable == "Observed")]
# Calc mean observed
meanobserved.WP <- mean(alphadtO.WP$value) #224.6
# Subset to just the Chao1 index
alphadtC.WP <- alphadt.WP[(variable == "Chao1")]
# Calc mean Chao1
meanChao1.WP <- mean(alphadtC.WP$value) #224.6
#subset to just Shannon
alphadtS.WP <- alphadt.WP[(variable == "Shannon")]
# Calc mean Shannon
meanshannon.WP <- mean(alphadtS.WP$value) #3.3
#Calc exp of Shannon (Hill no D1)
expshannon.WP <- exp(meanshannon.WP) #27.7
#subset to just inv simpson
alphadtI.WP <- alphadt.WP[(variable == "InvSimpson")]
library(dplyr)
alphadtI2.WP <- filter(alphadtI.WP, value!= "Inf") #Raw one gives infinity, there are a couple of samples driving this so they can be pulled out to get a more sensible result.
# Calc mean inv simpson
meaninvsimp.WP <- mean(alphadtI2.WP$value) #16.5

#Beta diversity (between sample variation) - Bray-curtis
library(vegan)

#create new ps object without samples with no reads as it effects the bray-curtis matrix
ps.no0s.WP <- prune_samples(sample_sums(ps.s.WP)>=1, ps.s.WP) #prune samples without reads from phyloseq object
betadiversity.WP <- vegdist(otu_table(ps.no0s.WP), method = "bray", upper= TRUE, diag=FALSE) #produces matix. 
R
#Calculate desired metrics - from sums of all the distances in the (square) matrix
betadiversitydata.WP <- as.matrix(betadiversity.WP) 

#Remove 0s (from comparison to a site to itself) as they skew measures below
diag(betadiversitydata.WP)=NA #adds NAs to diagonal (all 0 currently)
nrow(betadiversitydata.WP) #5
betadiversitydata.WP<-t(matrix(t(betadiversitydata.WP)[which(!is.na(betadiversitydata.WP))],nrow=5,ncol=4)) #removes NAs from matrix

#Mean of distances
meanbetadiversity.WP <- mean(betadiversitydata.WP) #0.87

#Median of distances
medianbetadiversity.WP <- median(betadiversitydata.WP) #0.90

#Range of distances
rangebetadiversity.WP <- range(betadiversitydata.WP) #0.728 - 0.966 - all the same, included for completeness

#Standard deviation of distances

sdbetadiversity.WP <- sd(betadiversitydata.WP) #0.09

#Abundance - differential abundance in phyloseq and DESeq2. As all samples from one location only are now included, differential abundance is now performed by time as it cannot be done by sample
library(DESeq2)

ps.sub.WP = subset_samples(ps.no0s.WP, Location != "<NA>") #these will be extraction/PCR negative controls - fine to take out as would be removed by decontamination anyway
otu_table(ps.sub.WP) <- (otu_table(ps.sub.WP))+1 #Removes 0 which upset DESeq2. As added to all should not affect the differential abundance. No variance stabilisation at this point. Metrics calculated consistently for everything being compared.
sample_data(ps.sub.WP)$Date <- as.Date(sample_data(ps.sub.WP)$Date...NZ, format = "%d/%m/%Y") #make date date format
sample_data(ps.sub.WP)$Time.window <- ifelse(sample_data(ps.sub.WP)$Date<"2018-03-20", "Winter", "Autumn") #Add new column to categorise samples as summer and winter
diagdds.WP = phyloseq_to_deseq2(ps.sub.WP, ~ Time.window)
diagdds2.WP = DESeq(diagdds.WP, test="Wald", fitType="parametric") 

#results table
res.WP = results(diagdds2.WP, cooksCutoff = FALSE)
alpha = 0.01
sigtab.WP = res.WP[which(res.WP$padj < alpha), ]
sigtab.WP = cbind(as(sigtab.WP, "data.frame"), as(tax_table(ps.sub.WP)[rownames(sigtab.WP), ], "matrix"))
sigtab1.WP <- as.data.frame(sigtab.WP)
dim(sigtab1.WP) #5 6 Error as tax table slot empty. This still works without it. 
diff.abun.WP <- nrow(sigtab1.WP) #5
##########################################################################################################################################################################

#save workspace

save.image("~/Desktop/Parks16S/USEARCH/Dada216SBPSnocontrols070521.RData")

#summary table

#create matrix
Dada2ASVs16Ssummary.metrics <- matrix(c(totalreads.AS, totalreads.CP, totalreads.FF, totalreads.KH, totalreads.MA, totalreads.ME, totalreads.RL, totalreads.TM, totalreads.WF, totalreads.WS, totalreads.WP, meanreadspersample.AS, meanreadspersample.CP, meanreadspersample.FF, meanreadspersample.KH, meanreadspersample.MA, meanreadspersample.ME, meanreadspersample.RL, meanreadspersample.TM, meanreadspersample.WF, meanreadspersample.WS, meanreadspersample.WP, SD.AS, SD.CP, SD.FF, SD.KH, SD.MA, SD.ME, SD.RL, SD.TM, SD.WF, SD.WS, SD.WP, noasvs.AS, noasvs.CP, noasvs.FF, noasvs.KH, noasvs.MA, noasvs.ME, noasvs.RL, noasvs.TM, noasvs.WF, noasvs.WS, noasvs.WP, meanASV.AS, meanASV.CP, meanASV.FF, meanASV.KH, meanASV.MA, meanASV.ME, meanASV.RL, meanASV.TM, meanASV.WF, meanASV.WS, meanASV.WP, sampleswreads.AS, sampleswreads.CP, sampleswreads.FF, sampleswreads.KH, sampleswreads.MA, sampleswreads.ME, sampleswreads.RL, sampleswreads.TM, sampleswreads.WF, sampleswreads.WS, sampleswreads.WP, meanobserved.AS, meanobserved.CP, meanobserved.FF, meanobserved.KH, meanobserved.MA, meanobserved.ME, meanobserved.RL, meanobserved.TM, meanobserved.WF, meanobserved.WS, meanobserved.WP, meanChao1.AS, meanChao1.CP, meanChao1.FF, meanChao1.KH, meanChao1.MA, meanChao1.ME, meanChao1.RL, meanChao1.TM, meanChao1.WF, meanChao1.WS, meanChao1.WP, meanshannon.AS, meanshannon.CP, meanshannon.FF, meanshannon.KH, meanshannon.MA, meanshannon.ME, meanshannon.RL, meanshannon.TM, meanshannon.WF, meanshannon.WS, meanshannon.WP, expshannon.AS, expshannon.CP, expshannon.FF, expshannon.KH, expshannon.MA, expshannon.ME, expshannon.RL, expshannon.TM, expshannon.WF, expshannon.WS, expshannon.WP, meaninvsimp.AS, meaninvsimp.CP, meaninvsimp.FF, meaninvsimp.KH, meaninvsimp.MA, meaninvsimp.ME, meaninvsimp.RL, meaninvsimp.TM, meaninvsimp.WF, meaninvsimp.WS, meaninvsimp.WP, meanbetadiversity.AS, meanbetadiversity.CP, meanbetadiversity.FF, meanbetadiversity.KH, meanbetadiversity.MA, meanbetadiversity.ME, meanbetadiversity.RL, meanbetadiversity.TM, meanbetadiversity.WF, meanbetadiversity.WS, meanbetadiversity.WP, medianbetadiversity.AS, medianbetadiversity.CP, medianbetadiversity.FF, medianbetadiversity.KH, medianbetadiversity.MA, medianbetadiversity.ME, medianbetadiversity.RL, medianbetadiversity.TM, medianbetadiversity.WF, medianbetadiversity.WS, medianbetadiversity.WP, "0.496 - 1", "0.543 - 0.94", "0.778 - 1", "0.559 - 0.998", "0.184 - 0.966", "0.858 - 0.936", "0.512 - 0.936", "0.598 - 0.982", "0.451 - 0.962", "0.536 - 0.988", "0.728 - 0.966", sdbetadiversity.AS, sdbetadiversity.CP, sdbetadiversity.FF, sdbetadiversity.KH, sdbetadiversity.MA, sdbetadiversity.ME, sdbetadiversity.RL, sdbetadiversity.TM, sdbetadiversity.WF, sdbetadiversity.WS, sdbetadiversity.WP, diff.abun.AS, diff.abun.CP, diff.abun.FF, diff.abun.KH, diff.abun.MA, diff.abun.ME, diff.abun.RL, diff.abun.TM, diff.abun.WF, diff.abun.WS, diff.abun.WP), ncol=11, byrow=TRUE)

#define column names and row names of matrix
colnames(Dada2ASVs16Ssummary.metrics) <- c('Aotea Square', 'Cornwall Park', 'Fijoa Forest', 'Keith Hay Park', 'Mt Albert Park', 'Mount Eden Domain', 'Rural location', 'The Museum', 'Warren Freer Park', 'Western Springs', 'Windmill Park')

rownames(Dada2ASVs16Ssummary.metrics) <- c('16S Dada2 ASVs - total reads', '16S Dada2 ASVs - mean reads per sample', '16S Dada2 ASVs - SD', '16S Dada2 ASVs - total ASVs', '16S Dada2 ASVs - mean ASVs per sample', '16S Dada2ASVs - samples with no reads', '16S Dada2 ASVs - mean observed', '16S Dada2 ASVs - mean Chao1', '16S Dada2 ASVs - mean Shannon', '16S Dada2 ASVs - exp Shannon', '16S Dada2 ASVs - mean inv simpson', '16S Dada2 ASVs - mean beta diversity', '16S Dada2 ASVs - median beta diversity', '16S Dada2 ASVs - range beta diversity', '16S Dada2 ASVs - SD beta diversity', '16S Dada2 ASVs - differential abundance') #one row for each metric

# Save object in RData format
save(Dada2ASVs16Ssummary.metrics, file = "~/Desktop/Parks16S/USEARCH/Dada2ASVs16Ssummary.RData")

#save workspace

save.image("~/Desktop/Parks16S/USEARCH/Dada216SBPSnocontrols070521.RData")
