# Supplementary material for: Identifying optimal bioinformatics protocols for aerosol microbial community data
Source: PeerJ. 2021 Sep 30;9:e12065. doi: 10.7717/peerj.12065 (PMC8487624; doi:10.7717/peerj.12065)
Supplement: Supplemental Information 2 [file peerj-09-12065-s002.csv]

	Genus	Location	Total.Abundance
1	g_Abortiporus	Aotea Square	0
2	g_Abortiporus	Cornwall Park	0
3	g_Abortiporus	Fijoa Forest	0
4	g_Abortiporus	Keith Hay Park	141
5	g_Abortiporus	Mt Albert Park	973
6	g_Abortiporus	Mt Eden Domain	37
7	g_Abortiporus	Rural location	38
8	g_Abortiporus	The Museum	20
9	g_Abortiporus	Warren Freer Park	89
10	g_Abortiporus	Western Springs	16
11	g_Abortiporus	Windmill Park	88
12	g_Abortiporus	NA	1
13	g_Acremonium	Aotea Square	0
14	g_Acremonium	Cornwall Park	6
15	g_Acremonium	Fijoa Forest	0
16	g_Acremonium	Keith Hay Park	863
17	g_Acremonium	Mt Albert Park	0
18	g_Acremonium	Mt Eden Domain	0
19	g_Acremonium	Rural location	5
20	g_Acremonium	The Museum	34
21	g_Acremonium	Warren Freer Park	1
22	g_Acremonium	Western Springs	0
23	g_Acremonium	Windmill Park	0
24	g_Acremonium	NA	0
25	g_Acrocalymma	Aotea Square	0
26	g_Acrocalymma	Cornwall Park	0
27	g_Acrocalymma	Fijoa Forest	0
28	g_Acrocalymma	Keith Hay Park	0
29	g_Acrocalymma	Mt Albert Park	0
30	g_Acrocalymma	Mt Eden Domain	0
31	g_Acrocalymma	Rural location	0
32	g_Acrocalymma	The Museum	0
33	g_Acrocalymma	Warren Freer Park	53
34	g_Acrocalymma	Western Springs	0
35	g_Acrocalymma	Windmill Park	0
36	g_Acrocalymma	NA	0
37	g_Agaricus	Aotea Square	1
38	g_Agaricus	Cornwall Park	19
39	g_Agaricus	Fijoa Forest	23
40	g_Agaricus	Keith Hay Park	369
41	g_Agaricus	Mt Albert Park	204
42	g_Agaricus	Mt Eden Domain	33
43	g_Agaricus	Rural location	45
44	g_Agaricus	The Museum	172
45	g_Agaricus	Warren Freer Park	59
46	g_Agaricus	Western Springs	73
47	g_Agaricus	Windmill Park	455
48	g_Agaricus	NA	0
49	g_Agrocybe	Aotea Square	39
50	g_Agrocybe	Cornwall Park	0
51	g_Agrocybe	Fijoa Forest	8
52	g_Agrocybe	Keith Hay Park	0
53	g_Agrocybe	Mt Albert Park	27
54	g_Agrocybe	Mt Eden Domain	24
55	g_Agrocybe	Rural location	0
56	g_Agrocybe	The Museum	0
57	g_Agrocybe	Warren Freer Park	0
58	g_Agrocybe	Western Springs	11
59	g_Agrocybe	Windmill Park	0
60	g_Agrocybe	NA	0
61	g_Albatrellus	Aotea Square	0
62	g_Albatrellus	Cornwall Park	0
63	g_Albatrellus	Fijoa Forest	0
64	g_Albatrellus	Keith Hay Park	0
65	g_Albatrellus	Mt Albert Park	0
66	g_Albatrellus	Mt Eden Domain	4
67	g_Albatrellus	Rural location	20
68	g_Albatrellus	The Museum	0
69	g_Albatrellus	Warren Freer Park	0
70	g_Albatrellus	Western Springs	0
71	g_Albatrellus	Windmill Park	0
72	g_Albatrellus	NA	0
73	g_Aleurodiscus	Aotea Square	12
74	g_Aleurodiscus	Cornwall Park	5
75	g_Aleurodiscus	Fijoa Forest	0
76	g_Aleurodiscus	Keith Hay Park	51
77	g_Aleurodiscus	Mt Albert Park	0
78	g_Aleurodiscus	Mt Eden Domain	23
79	g_Aleurodiscus	Rural location	0
80	g_Aleurodiscus	The Museum	0
81	g_Aleurodiscus	Warren Freer Park	0
82	g_Aleurodiscus	Western Springs	21
83	g_Aleurodiscus	Windmill Park	0
84	g_Aleurodiscus	NA	0
85	g_Alfaria	Aotea Square	0
86	g_Alfaria	Cornwall Park	0
87	g_Alfaria	Fijoa Forest	0
88	g_Alfaria	Keith Hay Park	0
89	g_Alfaria	Mt Albert Park	0
90	g_Alfaria	Mt Eden Domain	32
91	g_Alfaria	Rural location	3
92	g_Alfaria	The Museum	0
93	g_Alfaria	Warren Freer Park	0
94	g_Alfaria	Western Springs	0
95	g_Alfaria	Windmill Park	0
96	g_Alfaria	NA	0
97	g_Alternaria	Aotea Square	15
98	g_Alternaria	Cornwall Park	0
99	g_Alternaria	Fijoa Forest	3
100	g_Alternaria	Keith Hay Park	11
101	g_Alternaria	Mt Albert Park	7
102	g_Alternaria	Mt Eden Domain	14
103	g_Alternaria	Rural location	112
104	g_Alternaria	The Museum	0
105	g_Alternaria	Warren Freer Park	10
106	g_Alternaria	Western Springs	22
107	g_Alternaria	Windmill Park	66
108	g_Alternaria	NA	1
109	g_Amanita	Aotea Square	0
110	g_Amanita	Cornwall Park	7
111	g_Amanita	Fijoa Forest	0
112	g_Amanita	Keith Hay Park	15
113	g_Amanita	Mt Albert Park	5
114	g_Amanita	Mt Eden Domain	25
115	g_Amanita	Rural location	45
116	g_Amanita	The Museum	0
117	g_Amanita	Warren Freer Park	34
118	g_Amanita	Western Springs	31
119	g_Amanita	Windmill Park	0
120	g_Amanita	NA	0
121	g_Amaurodon	Aotea Square	0
122	g_Amaurodon	Cornwall Park	0
123	g_Amaurodon	Fijoa Forest	0
124	g_Amaurodon	Keith Hay Park	3
125	g_Amaurodon	Mt Albert Park	256
126	g_Amaurodon	Mt Eden Domain	17
127	g_Amaurodon	Rural location	3
128	g_Amaurodon	The Museum	64
129	g_Amaurodon	Warren Freer Park	0
130	g_Amaurodon	Western Springs	1
131	g_Amaurodon	Windmill Park	13
132	g_Amaurodon	NA	0
133	g_Ampelomyces	Aotea Square	0
134	g_Ampelomyces	Cornwall Park	0
135	g_Ampelomyces	Fijoa Forest	0
136	g_Ampelomyces	Keith Hay Park	0
137	g_Ampelomyces	Mt Albert Park	0
138	g_Ampelomyces	Mt Eden Domain	2
139	g_Ampelomyces	Rural location	13
140	g_Ampelomyces	The Museum	0
141	g_Ampelomyces	Warren Freer Park	0
142	g_Ampelomyces	Western Springs	3
143	g_Ampelomyces	Windmill Park	5
144	g_Ampelomyces	NA	0
145	g_Amylocorticiellum	Aotea Square	0
146	g_Amylocorticiellum	Cornwall Park	0
147	g_Amylocorticiellum	Fijoa Forest	1
148	g_Amylocorticiellum	Keith Hay Park	14
149	g_Amylocorticiellum	Mt Albert Park	0
150	g_Amylocorticiellum	Mt Eden Domain	0
151	g_Amylocorticiellum	Rural location	0
152	g_Amylocorticiellum	The Museum	0
153	g_Amylocorticiellum	Warren Freer Park	0
154	g_Amylocorticiellum	Western Springs	7
155	g_Amylocorticiellum	Windmill Park	4
156	g_Amylocorticiellum	NA	0
157	g_Amylocorticium	Aotea Square	0
158	g_Amylocorticium	Cornwall Park	73
159	g_Amylocorticium	Fijoa Forest	0
160	g_Amylocorticium	Keith Hay Park	9
161	g_Amylocorticium	Mt Albert Park	0
162	g_Amylocorticium	Mt Eden Domain	11
163	g_Amylocorticium	Rural location	2
164	g_Amylocorticium	The Museum	0
165	g_Amylocorticium	Warren Freer Park	0
166	g_Amylocorticium	Western Springs	8
167	g_Amylocorticium	Windmill Park	0
168	g_Amylocorticium	NA	0
169	g_Amyloporia	Aotea Square	0
170	g_Amyloporia	Cornwall Park	0
171	g_Amyloporia	Fijoa Forest	0
172	g_Amyloporia	Keith Hay Park	0
173	g_Amyloporia	Mt Albert Park	0
174	g_Amyloporia	Mt Eden Domain	0
175	g_Amyloporia	Rural location	32
176	g_Amyloporia	The Museum	0
177	g_Amyloporia	Warren Freer Park	0
178	g_Amyloporia	Western Springs	0
179	g_Amyloporia	Windmill Park	0
180	g_Amyloporia	NA	0
181	g_Amyloxenasma	Aotea Square	0
182	g_Amyloxenasma	Cornwall Park	87
183	g_Amyloxenasma	Fijoa Forest	0
184	g_Amyloxenasma	Keith Hay Park	0
185	g_Amyloxenasma	Mt Albert Park	7
186	g_Amyloxenasma	Mt Eden Domain	23
187	g_Amyloxenasma	Rural location	79
188	g_Amyloxenasma	The Museum	8
189	g_Amyloxenasma	Warren Freer Park	2
190	g_Amyloxenasma	Western Springs	20
191	g_Amyloxenasma	Windmill Park	10
192	g_Amyloxenasma	NA	0
193	g_Angustimassarina	Aotea Square	0
194	g_Angustimassarina	Cornwall Park	0
195	g_Angustimassarina	Fijoa Forest	0
196	g_Angustimassarina	Keith Hay Park	0
197	g_Angustimassarina	Mt Albert Park	0
198	g_Angustimassarina	Mt Eden Domain	0
199	g_Angustimassarina	Rural location	0
200	g_Angustimassarina	The Museum	5
201	g_Angustimassarina	Warren Freer Park	27
202	g_Angustimassarina	Western Springs	102
203	g_Angustimassarina	Windmill Park	0
204	g_Angustimassarina	NA	0
205	g_Annulohypoxylon	Aotea Square	5
206	g_Annulohypoxylon	Cornwall Park	0
207	g_Annulohypoxylon	Fijoa Forest	0
208	g_Annulohypoxylon	Keith Hay Park	2
209	g_Annulohypoxylon	Mt Albert Park	5
210	g_Annulohypoxylon	Mt Eden Domain	0
211	g_Annulohypoxylon	Rural location	0
212	g_Annulohypoxylon	The Museum	1
213	g_Annulohypoxylon	Warren Freer Park	0
214	g_Annulohypoxylon	Western Springs	0
215	g_Annulohypoxylon	Windmill Park	4
216	g_Annulohypoxylon	NA	0
217	g_Anomoloma	Aotea Square	0
218	g_Anomoloma	Cornwall Park	50
219	g_Anomoloma	Fijoa Forest	0
220	g_Anomoloma	Keith Hay Park	5
221	g_Anomoloma	Mt Albert Park	23
222	g_Anomoloma	Mt Eden Domain	106
223	g_Anomoloma	Rural location	7
224	g_Anomoloma	The Museum	0
225	g_Anomoloma	Warren Freer Park	37
226	g_Anomoloma	Western Springs	28
227	g_Anomoloma	Windmill Park	86
228	g_Anomoloma	NA	0
229	g_Antennariella	Aotea Square	0
230	g_Antennariella	Cornwall Park	0
231	g_Antennariella	Fijoa Forest	0
232	g_Antennariella	Keith Hay Park	0
233	g_Antennariella	Mt Albert Park	0
234	g_Antennariella	Mt Eden Domain	0
235	g_Antennariella	Rural location	0
236	g_Antennariella	The Museum	0
237	g_Antennariella	Warren Freer Park	130
238	g_Antennariella	Western Springs	0
239	g_Antennariella	Windmill Park	0
240	g_Antennariella	NA	0
241	g_Anthostomella	Aotea Square	0
242	g_Anthostomella	Cornwall Park	0
243	g_Anthostomella	Fijoa Forest	0
244	g_Anthostomella	Keith Hay Park	0
245	g_Anthostomella	Mt Albert Park	41
246	g_Anthostomella	Mt Eden Domain	14
247	g_Anthostomella	Rural location	0
248	g_Anthostomella	The Museum	2
249	g_Anthostomella	Warren Freer Park	0
250	g_Anthostomella	Western Springs	0
251	g_Anthostomella	Windmill Park	0
252	g_Anthostomella	NA	0
253	g_Antrodia	Aotea Square	0
254	g_Antrodia	Cornwall Park	81
255	g_Antrodia	Fijoa Forest	7
256	g_Antrodia	Keith Hay Park	196
257	g_Antrodia	Mt Albert Park	12
258	g_Antrodia	Mt Eden Domain	14
259	g_Antrodia	Rural location	23
260	g_Antrodia	The Museum	45
261	g_Antrodia	Warren Freer Park	76
262	g_Antrodia	Western Springs	128
263	g_Antrodia	Windmill Park	94
264	g_Antrodia	NA	0
265	g_Antrodiella	Aotea Square	8
266	g_Antrodiella	Cornwall Park	478
267	g_Antrodiella	Fijoa Forest	2
268	g_Antrodiella	Keith Hay Park	9
269	g_Antrodiella	Mt Albert Park	67
270	g_Antrodiella	Mt Eden Domain	54
271	g_Antrodiella	Rural location	45
272	g_Antrodiella	The Museum	1
273	g_Antrodiella	Warren Freer Park	11
274	g_Antrodiella	Western Springs	63
275	g_Antrodiella	Windmill Park	4
276	g_Antrodiella	NA	0
277	g_Archaeorhizomyces	Aotea Square	0
278	g_Archaeorhizomyces	Cornwall Park	0
279	g_Archaeorhizomyces	Fijoa Forest	0
280	g_Archaeorhizomyces	Keith Hay Park	0
281	g_Archaeorhizomyces	Mt Albert Park	0
282	g_Archaeorhizomyces	Mt Eden Domain	0
283	g_Archaeorhizomyces	Rural location	0
284	g_Archaeorhizomyces	The Museum	0
285	g_Archaeorhizomyces	Warren Freer Park	0
286	g_Archaeorhizomyces	Western Springs	0
287	g_Archaeorhizomyces	Windmill Park	24
288	g_Archaeorhizomyces	NA	0
289	g_Armillaria	Aotea Square	17
290	g_Armillaria	Cornwall Park	513
291	g_Armillaria	Fijoa Forest	13
292	g_Armillaria	Keith Hay Park	361
293	g_Armillaria	Mt Albert Park	1029
294	g_Armillaria	Mt Eden Domain	762
295	g_Armillaria	Rural location	309
296	g_Armillaria	The Museum	234
297	g_Armillaria	Warren Freer Park	1255
298	g_Armillaria	Western Springs	5624
299	g_Armillaria	Windmill Park	628
300	g_Armillaria	NA	1
301	g_Arthrinium	Aotea Square	0
302	g_Arthrinium	Cornwall Park	0
303	g_Arthrinium	Fijoa Forest	1
304	g_Arthrinium	Keith Hay Park	41
305	g_Arthrinium	Mt Albert Park	51
306	g_Arthrinium	Mt Eden Domain	33
307	g_Arthrinium	Rural location	12
308	g_Arthrinium	The Museum	11
309	g_Arthrinium	Warren Freer Park	8
310	g_Arthrinium	Western Springs	120
311	g_Arthrinium	Windmill Park	59
312	g_Arthrinium	NA	0
313	g_Arthropsis	Aotea Square	0
314	g_Arthropsis	Cornwall Park	0
315	g_Arthropsis	Fijoa Forest	0
316	g_Arthropsis	Keith Hay Park	0
317	g_Arthropsis	Mt Albert Park	0
318	g_Arthropsis	Mt Eden Domain	0
319	g_Arthropsis	Rural location	0
320	g_Arthropsis	The Museum	0
321	g_Arthropsis	Warren Freer Park	0
322	g_Arthropsis	Western Springs	0
323	g_Arthropsis	Windmill Park	0
324	g_Arthropsis	NA	19
325	g_Articulospora	Aotea Square	0
326	g_Articulospora	Cornwall Park	7
327	g_Articulospora	Fijoa Forest	0
328	g_Articulospora	Keith Hay Park	5
329	g_Articulospora	Mt Albert Park	13
330	g_Articulospora	Mt Eden Domain	0
331	g_Articulospora	Rural location	18
332	g_Articulospora	The Museum	41
333	g_Articulospora	Warren Freer Park	11
334	g_Articulospora	Western Springs	27
335	g_Articulospora	Windmill Park	29
336	g_Articulospora	NA	0
337	g_Artomyces	Aotea Square	0
338	g_Artomyces	Cornwall Park	77
339	g_Artomyces	Fijoa Forest	1
340	g_Artomyces	Keith Hay Park	349
341	g_Artomyces	Mt Albert Park	119
342	g_Artomyces	Mt Eden Domain	55
343	g_Artomyces	Rural location	104
344	g_Artomyces	The Museum	21
345	g_Artomyces	Warren Freer Park	86
346	g_Artomyces	Western Springs	76
347	g_Artomyces	Windmill Park	145
348	g_Artomyces	NA	1
349	g_Aschersonia	Aotea Square	0
350	g_Aschersonia	Cornwall Park	0
351	g_Aschersonia	Fijoa Forest	0
352	g_Aschersonia	Keith Hay Park	0
353	g_Aschersonia	Mt Albert Park	0
354	g_Aschersonia	Mt Eden Domain	0
355	g_Aschersonia	Rural location	0
356	g_Aschersonia	The Museum	0
357	g_Aschersonia	Warren Freer Park	0
358	g_Aschersonia	Western Springs	71
359	g_Aschersonia	Windmill Park	0
360	g_Aschersonia	NA	0
361	g_Ascitendus	Aotea Square	0
362	g_Ascitendus	Cornwall Park	0
363	g_Ascitendus	Fijoa Forest	0
364	g_Ascitendus	Keith Hay Park	11
365	g_Ascitendus	Mt Albert Park	0
366	g_Ascitendus	Mt Eden Domain	0
367	g_Ascitendus	Rural location	0
368	g_Ascitendus	The Museum	0
369	g_Ascitendus	Warren Freer Park	0
370	g_Ascitendus	Western Springs	0
371	g_Ascitendus	Windmill Park	0
372	g_Ascitendus	NA	0
373	g_Ascobolus	Aotea Square	0
374	g_Ascobolus	Cornwall Park	23
375	g_Ascobolus	Fijoa Forest	0
376	g_Ascobolus	Keith Hay Park	0
377	g_Ascobolus	Mt Albert Park	0
378	g_Ascobolus	Mt Eden Domain	0
379	g_Ascobolus	Rural location	5
380	g_Ascobolus	The Museum	6
381	g_Ascobolus	Warren Freer Park	0
382	g_Ascobolus	Western Springs	0
383	g_Ascobolus	Windmill Park	1
384	g_Ascobolus	NA	0
385	g_Aspergillus	Aotea Square	15
386	g_Aspergillus	Cornwall Park	105
387	g_Aspergillus	Fijoa Forest	30
388	g_Aspergillus	Keith Hay Park	16
389	g_Aspergillus	Mt Albert Park	37
390	g_Aspergillus	Mt Eden Domain	98
391	g_Aspergillus	Rural location	257
392	g_Aspergillus	The Museum	51
393	g_Aspergillus	Warren Freer Park	17
394	g_Aspergillus	Western Springs	591
395	g_Aspergillus	Windmill Park	408
396	g_Aspergillus	NA	21
397	g_Asterostroma	Aotea Square	0
398	g_Asterostroma	Cornwall Park	12
399	g_Asterostroma	Fijoa Forest	0
400	g_Asterostroma	Keith Hay Park	62
401	g_Asterostroma	Mt Albert Park	0
402	g_Asterostroma	Mt Eden Domain	2
403	g_Asterostroma	Rural location	0
404	g_Asterostroma	The Museum	0
405	g_Asterostroma	Warren Freer Park	5
406	g_Asterostroma	Western Springs	16
407	g_Asterostroma	Windmill Park	13
408	g_Asterostroma	NA	0
409	g_Athelopsis	Aotea Square	0
410	g_Athelopsis	Cornwall Park	0
411	g_Athelopsis	Fijoa Forest	0
412	g_Athelopsis	Keith Hay Park	9
413	g_Athelopsis	Mt Albert Park	0
414	g_Athelopsis	Mt Eden Domain	6
415	g_Athelopsis	Rural location	0
416	g_Athelopsis	The Museum	0
417	g_Athelopsis	Warren Freer Park	7
418	g_Athelopsis	Western Springs	1
419	g_Athelopsis	Windmill Park	11
420	g_Athelopsis	NA	0
421	g_Aurantiporus	Aotea Square	0
422	g_Aurantiporus	Cornwall Park	2
423	g_Aurantiporus	Fijoa Forest	0
424	g_Aurantiporus	Keith Hay Park	140
425	g_Aurantiporus	Mt Albert Park	0
426	g_Aurantiporus	Mt Eden Domain	0
427	g_Aurantiporus	Rural location	0
428	g_Aurantiporus	The Museum	0
429	g_Aurantiporus	Warren Freer Park	0
430	g_Aurantiporus	Western Springs	19
431	g_Aurantiporus	Windmill Park	77
432	g_Aurantiporus	NA	0
433	g_Aureobasidium	Aotea Square	13
434	g_Aureobasidium	Cornwall Park	347
435	g_Aureobasidium	Fijoa Forest	174
436	g_Aureobasidium	Keith Hay Park	1292
437	g_Aureobasidium	Mt Albert Park	794
438	g_Aureobasidium	Mt Eden Domain	957
439	g_Aureobasidium	Rural location	3140
440	g_Aureobasidium	The Museum	2523
441	g_Aureobasidium	Warren Freer Park	878
442	g_Aureobasidium	Western Springs	2009
443	g_Aureobasidium	Windmill Park	1885
444	g_Aureobasidium	NA	22
445	g_Auricularia	Aotea Square	1
446	g_Auricularia	Cornwall Park	1
447	g_Auricularia	Fijoa Forest	177
448	g_Auricularia	Keith Hay Park	953
449	g_Auricularia	Mt Albert Park	2
450	g_Auricularia	Mt Eden Domain	688
451	g_Auricularia	Rural location	43
452	g_Auricularia	The Museum	93
453	g_Auricularia	Warren Freer Park	129
454	g_Auricularia	Western Springs	162
455	g_Auricularia	Windmill Park	0
456	g_Auricularia	NA	1
457	g_Auriscalpium	Aotea Square	0
458	g_Auriscalpium	Cornwall Park	0
459	g_Auriscalpium	Fijoa Forest	10
460	g_Auriscalpium	Keith Hay Park	0
461	g_Auriscalpium	Mt Albert Park	1
462	g_Auriscalpium	Mt Eden Domain	68
463	g_Auriscalpium	Rural location	0
464	g_Auriscalpium	The Museum	0
465	g_Auriscalpium	Warren Freer Park	64
466	g_Auriscalpium	Western Springs	25
467	g_Auriscalpium	Windmill Park	1
468	g_Auriscalpium	NA	0
469	g_Bacidia	Aotea Square	0
470	g_Bacidia	Cornwall Park	0
471	g_Bacidia	Fijoa Forest	0
472	g_Bacidia	Keith Hay Park	0
473	g_Bacidia	Mt Albert Park	0
474	g_Bacidia	Mt Eden Domain	0
475	g_Bacidia	Rural location	0
476	g_Bacidia	The Museum	0
477	g_Bacidia	Warren Freer Park	6
478	g_Bacidia	Western Springs	8
479	g_Bacidia	Windmill Park	0
480	g_Bacidia	NA	0
481	g_Bagadiella	Aotea Square	0
482	g_Bagadiella	Cornwall Park	87
483	g_Bagadiella	Fijoa Forest	0
484	g_Bagadiella	Keith Hay Park	0
485	g_Bagadiella	Mt Albert Park	0
486	g_Bagadiella	Mt Eden Domain	0
487	g_Bagadiella	Rural location	0
488	g_Bagadiella	The Museum	4
489	g_Bagadiella	Warren Freer Park	118
490	g_Bagadiella	Western Springs	0
491	g_Bagadiella	Windmill Park	0
492	g_Bagadiella	NA	0
493	g_Banksiophoma	Aotea Square	0
494	g_Banksiophoma	Cornwall Park	3
495	g_Banksiophoma	Fijoa Forest	1
496	g_Banksiophoma	Keith Hay Park	58
497	g_Banksiophoma	Mt Albert Park	0
498	g_Banksiophoma	Mt Eden Domain	0
499	g_Banksiophoma	Rural location	0
500	g_Banksiophoma	The Museum	0
501	g_Banksiophoma	Warren Freer Park	121
502	g_Banksiophoma	Western Springs	0
503	g_Banksiophoma	Windmill Park	26
504	g_Banksiophoma	NA	0
505	g_Bannoa	Aotea Square	0
506	g_Bannoa	Cornwall Park	0
507	g_Bannoa	Fijoa Forest	0
508	g_Bannoa	Keith Hay Park	0
509	g_Bannoa	Mt Albert Park	0
510	g_Bannoa	Mt Eden Domain	0
511	g_Bannoa	Rural location	0
512	g_Bannoa	The Museum	20
513	g_Bannoa	Warren Freer Park	0
514	g_Bannoa	Western Springs	0
515	g_Bannoa	Windmill Park	0
516	g_Bannoa	NA	0
517	g_Bartalinia	Aotea Square	0
518	g_Bartalinia	Cornwall Park	0
519	g_Bartalinia	Fijoa Forest	0
520	g_Bartalinia	Keith Hay Park	0
521	g_Bartalinia	Mt Albert Park	0
522	g_Bartalinia	Mt Eden Domain	0
523	g_Bartalinia	Rural location	0
524	g_Bartalinia	The Museum	13
525	g_Bartalinia	Warren Freer Park	0
526	g_Bartalinia	Western Springs	16
527	g_Bartalinia	Windmill Park	4
528	g_Bartalinia	NA	0
529	g_Beauveria	Aotea Square	0
530	g_Beauveria	Cornwall Park	2
531	g_Beauveria	Fijoa Forest	0
532	g_Beauveria	Keith Hay Park	267
533	g_Beauveria	Mt Albert Park	46
534	g_Beauveria	Mt Eden Domain	0
535	g_Beauveria	Rural location	1
536	g_Beauveria	The Museum	0
537	g_Beauveria	Warren Freer Park	10
538	g_Beauveria	Western Springs	7
539	g_Beauveria	Windmill Park	95
540	g_Beauveria	NA	14
541	g_Bensingtonia	Aotea Square	0
542	g_Bensingtonia	Cornwall Park	0
543	g_Bensingtonia	Fijoa Forest	0
544	g_Bensingtonia	Keith Hay Park	0
545	g_Bensingtonia	Mt Albert Park	0
546	g_Bensingtonia	Mt Eden Domain	3
547	g_Bensingtonia	Rural location	30
548	g_Bensingtonia	The Museum	38
549	g_Bensingtonia	Warren Freer Park	0
550	g_Bensingtonia	Western Springs	6
551	g_Bensingtonia	Windmill Park	0
552	g_Bensingtonia	NA	0
553	g_Bipolaris	Aotea Square	0
554	g_Bipolaris	Cornwall Park	1
555	g_Bipolaris	Fijoa Forest	0
556	g_Bipolaris	Keith Hay Park	170
557	g_Bipolaris	Mt Albert Park	55
558	g_Bipolaris	Mt Eden Domain	60
559	g_Bipolaris	Rural location	318
560	g_Bipolaris	The Museum	115
561	g_Bipolaris	Warren Freer Park	6
562	g_Bipolaris	Western Springs	203
563	g_Bipolaris	Windmill Park	1
564	g_Bipolaris	NA	0
565	g_Biscogniauxia	Aotea Square	5
566	g_Biscogniauxia	Cornwall Park	0
567	g_Biscogniauxia	Fijoa Forest	0
568	g_Biscogniauxia	Keith Hay Park	0
569	g_Biscogniauxia	Mt Albert Park	0
570	g_Biscogniauxia	Mt Eden Domain	2
571	g_Biscogniauxia	Rural location	0
572	g_Biscogniauxia	The Museum	0
573	g_Biscogniauxia	Warren Freer Park	6
574	g_Biscogniauxia	Western Springs	14
575	g_Biscogniauxia	Windmill Park	1
576	g_Biscogniauxia	NA	0
577	g_Bjerkandera	Aotea Square	2
578	g_Bjerkandera	Cornwall Park	1589
579	g_Bjerkandera	Fijoa Forest	119
580	g_Bjerkandera	Keith Hay Park	5964
581	g_Bjerkandera	Mt Albert Park	1250
582	g_Bjerkandera	Mt Eden Domain	1856
583	g_Bjerkandera	Rural location	430
584	g_Bjerkandera	The Museum	1520
585	g_Bjerkandera	Warren Freer Park	1710
586	g_Bjerkandera	Western Springs	4902
587	g_Bjerkandera	Windmill Park	544
588	g_Bjerkandera	NA	3
589	g_Blastobotrys	Aotea Square	0
590	g_Blastobotrys	Cornwall Park	0
591	g_Blastobotrys	Fijoa Forest	0
592	g_Blastobotrys	Keith Hay Park	0
593	g_Blastobotrys	Mt Albert Park	0
594	g_Blastobotrys	Mt Eden Domain	0
595	g_Blastobotrys	Rural location	0
596	g_Blastobotrys	The Museum	0
597	g_Blastobotrys	Warren Freer Park	0
598	g_Blastobotrys	Western Springs	0
599	g_Blastobotrys	Windmill Park	0
600	g_Blastobotrys	NA	23
601	g_Blumeria	Aotea Square	45
602	g_Blumeria	Cornwall Park	0
603	g_Blumeria	Fijoa Forest	2
604	g_Blumeria	Keith Hay Park	0
605	g_Blumeria	Mt Albert Park	15
606	g_Blumeria	Mt Eden Domain	0
607	g_Blumeria	Rural location	0
608	g_Blumeria	The Museum	0
609	g_Blumeria	Warren Freer Park	20
610	g_Blumeria	Western Springs	0
611	g_Blumeria	Windmill Park	0
612	g_Blumeria	NA	0
613	g_Bondarzewia	Aotea Square	0
614	g_Bondarzewia	Cornwall Park	0
615	g_Bondarzewia	Fijoa Forest	0
616	g_Bondarzewia	Keith Hay Park	0
617	g_Bondarzewia	Mt Albert Park	0
618	g_Bondarzewia	Mt Eden Domain	0
619	g_Bondarzewia	Rural location	0
620	g_Bondarzewia	The Museum	0
621	g_Bondarzewia	Warren Freer Park	0
622	g_Bondarzewia	Western Springs	0
623	g_Bondarzewia	Windmill Park	27
624	g_Bondarzewia	NA	0
625	g_Botryobasidium	Aotea Square	0
626	g_Botryobasidium	Cornwall Park	4
627	g_Botryobasidium	Fijoa Forest	0
628	g_Botryobasidium	Keith Hay Park	11
629	g_Botryobasidium	Mt Albert Park	4
630	g_Botryobasidium	Mt Eden Domain	15
631	g_Botryobasidium	Rural location	19
632	g_Botryobasidium	The Museum	9
633	g_Botryobasidium	Warren Freer Park	8
634	g_Botryobasidium	Western Springs	64
635	g_Botryobasidium	Windmill Park	13
636	g_Botryobasidium	NA	0
637	g_Botryosphaeria	Aotea Square	0
638	g_Botryosphaeria	Cornwall Park	0
639	g_Botryosphaeria	Fijoa Forest	4
640	g_Botryosphaeria	Keith Hay Park	0
641	g_Botryosphaeria	Mt Albert Park	5
642	g_Botryosphaeria	Mt Eden Domain	0
643	g_Botryosphaeria	Rural location	0
644	g_Botryosphaeria	The Museum	0
645	g_Botryosphaeria	Warren Freer Park	4
646	g_Botryosphaeria	Western Springs	0
647	g_Botryosphaeria	Windmill Park	0
648	g_Botryosphaeria	NA	0
649	g_Bovista	Aotea Square	0
650	g_Bovista	Cornwall Park	0
651	g_Bovista	Fijoa Forest	0
652	g_Bovista	Keith Hay Park	0
653	g_Bovista	Mt Albert Park	0
654	g_Bovista	Mt Eden Domain	0
655	g_Bovista	Rural location	28
656	g_Bovista	The Museum	0
657	g_Bovista	Warren Freer Park	0
658	g_Bovista	Western Springs	0
659	g_Bovista	Windmill Park	70
660	g_Bovista	NA	0
661	g_Bradymyces	Aotea Square	0
662	g_Bradymyces	Cornwall Park	0
663	g_Bradymyces	Fijoa Forest	0
664	g_Bradymyces	Keith Hay Park	0
665	g_Bradymyces	Mt Albert Park	0
666	g_Bradymyces	Mt Eden Domain	0
667	g_Bradymyces	Rural location	28
668	g_Bradymyces	The Museum	3
669	g_Bradymyces	Warren Freer Park	0
670	g_Bradymyces	Western Springs	2
671	g_Bradymyces	Windmill Park	0
672	g_Bradymyces	NA	0
673	g_Brevicellicium	Aotea Square	2
674	g_Brevicellicium	Cornwall Park	81
675	g_Brevicellicium	Fijoa Forest	113
676	g_Brevicellicium	Keith Hay Park	178
677	g_Brevicellicium	Mt Albert Park	55
678	g_Brevicellicium	Mt Eden Domain	58
679	g_Brevicellicium	Rural location	19
680	g_Brevicellicium	The Museum	33
681	g_Brevicellicium	Warren Freer Park	60
682	g_Brevicellicium	Western Springs	2
683	g_Brevicellicium	Windmill Park	12
684	g_Brevicellicium	NA	0
685	g_Brevistachys	Aotea Square	0
686	g_Brevistachys	Cornwall Park	0
687	g_Brevistachys	Fijoa Forest	0
688	g_Brevistachys	Keith Hay Park	53
689	g_Brevistachys	Mt Albert Park	69
690	g_Brevistachys	Mt Eden Domain	22
691	g_Brevistachys	Rural location	97
692	g_Brevistachys	The Museum	11
693	g_Brevistachys	Warren Freer Park	28
694	g_Brevistachys	Western Springs	37
695	g_Brevistachys	Windmill Park	39
696	g_Brevistachys	NA	1
697	g_Buckleyzyma	Aotea Square	0
698	g_Buckleyzyma	Cornwall Park	6
699	g_Buckleyzyma	Fijoa Forest	1
700	g_Buckleyzyma	Keith Hay Park	90
701	g_Buckleyzyma	Mt Albert Park	0
702	g_Buckleyzyma	Mt Eden Domain	8
703	g_Buckleyzyma	Rural location	0
704	g_Buckleyzyma	The Museum	349
705	g_Buckleyzyma	Warren Freer Park	2
706	g_Buckleyzyma	Western Springs	43
707	g_Buckleyzyma	Windmill Park	0
708	g_Buckleyzyma	NA	0
709	g_Bulleromyces	Aotea Square	0
710	g_Bulleromyces	Cornwall Park	0
711	g_Bulleromyces	Fijoa Forest	0
712	g_Bulleromyces	Keith Hay Park	0
713	g_Bulleromyces	Mt Albert Park	1
714	g_Bulleromyces	Mt Eden Domain	26
715	g_Bulleromyces	Rural location	0
716	g_Bulleromyces	The Museum	4
717	g_Bulleromyces	Warren Freer Park	0
718	g_Bulleromyces	Western Springs	28
719	g_Bulleromyces	Windmill Park	20
720	g_Bulleromyces	NA	0
721	g_Burgoa	Aotea Square	0
722	g_Burgoa	Cornwall Park	54
723	g_Burgoa	Fijoa Forest	2
724	g_Burgoa	Keith Hay Park	0
725	g_Burgoa	Mt Albert Park	2
726	g_Burgoa	Mt Eden Domain	15
727	g_Burgoa	Rural location	0
728	g_Burgoa	The Museum	11
729	g_Burgoa	Warren Freer Park	0
730	g_Burgoa	Western Springs	0
731	g_Burgoa	Windmill Park	98
732	g_Burgoa	NA	0
733	g_Byssocorticium	Aotea Square	0
734	g_Byssocorticium	Cornwall Park	17
735	g_Byssocorticium	Fijoa Forest	0
736	g_Byssocorticium	Keith Hay Park	6
737	g_Byssocorticium	Mt Albert Park	2
738	g_Byssocorticium	Mt Eden Domain	0
739	g_Byssocorticium	Rural location	0
740	g_Byssocorticium	The Museum	0
741	g_Byssocorticium	Warren Freer Park	0
742	g_Byssocorticium	Western Springs	9
743	g_Byssocorticium	Windmill Park	0
744	g_Byssocorticium	NA	0
745	g_Byssomerulius	Aotea Square	0
746	g_Byssomerulius	Cornwall Park	1
747	g_Byssomerulius	Fijoa Forest	41
748	g_Byssomerulius	Keith Hay Park	153
749	g_Byssomerulius	Mt Albert Park	29
750	g_Byssomerulius	Mt Eden Domain	169
751	g_Byssomerulius	Rural location	37
752	g_Byssomerulius	The Museum	12
753	g_Byssomerulius	Warren Freer Park	15
754	g_Byssomerulius	Western Springs	11
755	g_Byssomerulius	Windmill Park	2
756	g_Byssomerulius	NA	0
757	g_Cabalodontia	Aotea Square	0
758	g_Cabalodontia	Cornwall Park	130
759	g_Cabalodontia	Fijoa Forest	2
760	g_Cabalodontia	Keith Hay Park	21
761	g_Cabalodontia	Mt Albert Park	45
762	g_Cabalodontia	Mt Eden Domain	42
763	g_Cabalodontia	Rural location	197
764	g_Cabalodontia	The Museum	11
765	g_Cabalodontia	Warren Freer Park	45
766	g_Cabalodontia	Western Springs	46
767	g_Cabalodontia	Windmill Park	9
768	g_Cabalodontia	NA	0
769	g_Calocera	Aotea Square	7
770	g_Calocera	Cornwall Park	18
771	g_Calocera	Fijoa Forest	1
772	g_Calocera	Keith Hay Park	70
773	g_Calocera	Mt Albert Park	77
774	g_Calocera	Mt Eden Domain	0
775	g_Calocera	Rural location	25
776	g_Calocera	The Museum	102
777	g_Calocera	Warren Freer Park	16
778	g_Calocera	Western Springs	75
779	g_Calocera	Windmill Park	128
780	g_Calocera	NA	0
781	g_Calyptella	Aotea Square	0
782	g_Calyptella	Cornwall Park	0
783	g_Calyptella	Fijoa Forest	0
784	g_Calyptella	Keith Hay Park	0
785	g_Calyptella	Mt Albert Park	0
786	g_Calyptella	Mt Eden Domain	99
787	g_Calyptella	Rural location	0
788	g_Calyptella	The Museum	0
789	g_Calyptella	Warren Freer Park	0
790	g_Calyptella	Western Springs	0
791	g_Calyptella	Windmill Park	0
792	g_Calyptella	NA	0
793	g_Camarophyllus	Aotea Square	0
794	g_Camarophyllus	Cornwall Park	5
795	g_Camarophyllus	Fijoa Forest	0
796	g_Camarophyllus	Keith Hay Park	7
797	g_Camarophyllus	Mt Albert Park	0
798	g_Camarophyllus	Mt Eden Domain	1
799	g_Camarophyllus	Rural location	0
800	g_Camarophyllus	The Museum	0
801	g_Camarophyllus	Warren Freer Park	0
802	g_Camarophyllus	Western Springs	0
803	g_Camarophyllus	Windmill Park	12
804	g_Camarophyllus	NA	0
805	g_Camposporium	Aotea Square	0
806	g_Camposporium	Cornwall Park	0
807	g_Camposporium	Fijoa Forest	0
808	g_Camposporium	Keith Hay Park	0
809	g_Camposporium	Mt Albert Park	0
810	g_Camposporium	Mt Eden Domain	0
811	g_Camposporium	Rural location	0
812	g_Camposporium	The Museum	0
813	g_Camposporium	Warren Freer Park	0
814	g_Camposporium	Western Springs	30
815	g_Camposporium	Windmill Park	0
816	g_Camposporium	NA	0
817	g_Candida	Aotea Square	0
818	g_Candida	Cornwall Park	512
819	g_Candida	Fijoa Forest	2
820	g_Candida	Keith Hay Park	56
821	g_Candida	Mt Albert Park	3
822	g_Candida	Mt Eden Domain	252
823	g_Candida	Rural location	467
824	g_Candida	The Museum	2650
825	g_Candida	Warren Freer Park	39
826	g_Candida	Western Springs	479
827	g_Candida	Windmill Park	578
828	g_Candida	NA	19
829	g_Cantharellula	Aotea Square	0
830	g_Cantharellula	Cornwall Park	16
831	g_Cantharellula	Fijoa Forest	0
832	g_Cantharellula	Keith Hay Park	0
833	g_Cantharellula	Mt Albert Park	0
834	g_Cantharellula	Mt Eden Domain	0
835	g_Cantharellula	Rural location	0
836	g_Cantharellula	The Museum	0
837	g_Cantharellula	Warren Freer Park	0
838	g_Cantharellula	Western Springs	0
839	g_Cantharellula	Windmill Park	0
840	g_Cantharellula	NA	0
841	g_Capnodium	Aotea Square	0
842	g_Capnodium	Cornwall Park	0
843	g_Capnodium	Fijoa Forest	0
844	g_Capnodium	Keith Hay Park	26
845	g_Capnodium	Mt Albert Park	9
846	g_Capnodium	Mt Eden Domain	15
847	g_Capnodium	Rural location	3
848	g_Capnodium	The Museum	0
849	g_Capnodium	Warren Freer Park	37
850	g_Capnodium	Western Springs	5
851	g_Capnodium	Windmill Park	0
852	g_Capnodium	NA	0
853	g_Capronia	Aotea Square	0
854	g_Capronia	Cornwall Park	4
855	g_Capronia	Fijoa Forest	0
856	g_Capronia	Keith Hay Park	0
857	g_Capronia	Mt Albert Park	0
858	g_Capronia	Mt Eden Domain	0
859	g_Capronia	Rural location	0
860	g_Capronia	The Museum	18
861	g_Capronia	Warren Freer Park	19
862	g_Capronia	Western Springs	1
863	g_Capronia	Windmill Park	284
864	g_Capronia	NA	12
865	g_Capsulospora	Aotea Square	0
866	g_Capsulospora	Cornwall Park	0
867	g_Capsulospora	Fijoa Forest	0
868	g_Capsulospora	Keith Hay Park	0
869	g_Capsulospora	Mt Albert Park	0
870	g_Capsulospora	Mt Eden Domain	0
871	g_Capsulospora	Rural location	0
872	g_Capsulospora	The Museum	0
873	g_Capsulospora	Warren Freer Park	14
874	g_Capsulospora	Western Springs	0
875	g_Capsulospora	Windmill Park	0
876	g_Capsulospora	NA	0
877	g_Catenulostroma	Aotea Square	0
878	g_Catenulostroma	Cornwall Park	0
879	g_Catenulostroma	Fijoa Forest	2
880	g_Catenulostroma	Keith Hay Park	18
881	g_Catenulostroma	Mt Albert Park	7
882	g_Catenulostroma	Mt Eden Domain	110
883	g_Catenulostroma	Rural location	1
884	g_Catenulostroma	The Museum	82
885	g_Catenulostroma	Warren Freer Park	3
886	g_Catenulostroma	Western Springs	6
887	g_Catenulostroma	Windmill Park	24
888	g_Catenulostroma	NA	0
889	g_Ceraceomyces	Aotea Square	0
890	g_Ceraceomyces	Cornwall Park	21
891	g_Ceraceomyces	Fijoa Forest	4
892	g_Ceraceomyces	Keith Hay Park	19
893	g_Ceraceomyces	Mt Albert Park	6
894	g_Ceraceomyces	Mt Eden Domain	5
895	g_Ceraceomyces	Rural location	7
896	g_Ceraceomyces	The Museum	4
897	g_Ceraceomyces	Warren Freer Park	0
898	g_Ceraceomyces	Western Springs	7
899	g_Ceraceomyces	Windmill Park	10
900	g_Ceraceomyces	NA	0
901	g_Ceratobasidium	Aotea Square	0
902	g_Ceratobasidium	Cornwall Park	0
903	g_Ceratobasidium	Fijoa Forest	0
904	g_Ceratobasidium	Keith Hay Park	0
905	g_Ceratobasidium	Mt Albert Park	0
906	g_Ceratobasidium	Mt Eden Domain	0
907	g_Ceratobasidium	Rural location	0
908	g_Ceratobasidium	The Museum	0
909	g_Ceratobasidium	Warren Freer Park	0
910	g_Ceratobasidium	Western Springs	0
911	g_Ceratobasidium	Windmill Park	12
912	g_Ceratobasidium	NA	0
913	g_Ceratostomella	Aotea Square	0
914	g_Ceratostomella	Cornwall Park	0
915	g_Ceratostomella	Fijoa Forest	0
916	g_Ceratostomella	Keith Hay Park	2
917	g_Ceratostomella	Mt Albert Park	0
918	g_Ceratostomella	Mt Eden Domain	1
919	g_Ceratostomella	Rural location	0
920	g_Ceratostomella	The Museum	0
921	g_Ceratostomella	Warren Freer Park	43
922	g_Ceratostomella	Western Springs	1
923	g_Ceratostomella	Windmill Park	0
924	g_Ceratostomella	NA	0
925	g_Ceriporia	Aotea Square	0
926	g_Ceriporia	Cornwall Park	16
927	g_Ceriporia	Fijoa Forest	35
928	g_Ceriporia	Keith Hay Park	72
929	g_Ceriporia	Mt Albert Park	260
930	g_Ceriporia	Mt Eden Domain	30
931	g_Ceriporia	Rural location	12
932	g_Ceriporia	The Museum	73
933	g_Ceriporia	Warren Freer Park	75
934	g_Ceriporia	Western Springs	120
935	g_Ceriporia	Windmill Park	79
936	g_Ceriporia	NA	0
937	g_Ceriporiopsis	Aotea Square	0
938	g_Ceriporiopsis	Cornwall Park	6
939	g_Ceriporiopsis	Fijoa Forest	2
940	g_Ceriporiopsis	Keith Hay Park	8
941	g_Ceriporiopsis	Mt Albert Park	1
942	g_Ceriporiopsis	Mt Eden Domain	30
943	g_Ceriporiopsis	Rural location	26
944	g_Ceriporiopsis	The Museum	13
945	g_Ceriporiopsis	Warren Freer Park	0
946	g_Ceriporiopsis	Western Springs	0
947	g_Ceriporiopsis	Windmill Park	8
948	g_Ceriporiopsis	NA	0
949	g_Chaetomella	Aotea Square	0
950	g_Chaetomella	Cornwall Park	0
951	g_Chaetomella	Fijoa Forest	0
952	g_Chaetomella	Keith Hay Park	0
953	g_Chaetomella	Mt Albert Park	0
954	g_Chaetomella	Mt Eden Domain	0
955	g_Chaetomella	Rural location	0
956	g_Chaetomella	The Museum	0
957	g_Chaetomella	Warren Freer Park	50
958	g_Chaetomella	Western Springs	0
959	g_Chaetomella	Windmill Park	0
960	g_Chaetomella	NA	0
961	g_Chaetopsina	Aotea Square	0
962	g_Chaetopsina	Cornwall Park	0
963	g_Chaetopsina	Fijoa Forest	0
964	g_Chaetopsina	Keith Hay Park	1
965	g_Chaetopsina	Mt Albert Park	1
966	g_Chaetopsina	Mt Eden Domain	0
967	g_Chaetopsina	Rural location	52
968	g_Chaetopsina	The Museum	0
969	g_Chaetopsina	Warren Freer Park	0
970	g_Chaetopsina	Western Springs	0
971	g_Chaetopsina	Windmill Park	0
972	g_Chaetopsina	NA	0
973	g_Chaetosphaeria	Aotea Square	0
974	g_Chaetosphaeria	Cornwall Park	0
975	g_Chaetosphaeria	Fijoa Forest	0
976	g_Chaetosphaeria	Keith Hay Park	0
977	g_Chaetosphaeria	Mt Albert Park	0
978	g_Chaetosphaeria	Mt Eden Domain	0
979	g_Chaetosphaeria	Rural location	0
980	g_Chaetosphaeria	The Museum	0
981	g_Chaetosphaeria	Warren Freer Park	0
982	g_Chaetosphaeria	Western Springs	0
983	g_Chaetosphaeria	Windmill Park	20
984	g_Chaetosphaeria	NA	21
985	g_Chalciporus	Aotea Square	0
986	g_Chalciporus	Cornwall Park	0
987	g_Chalciporus	Fijoa Forest	0
988	g_Chalciporus	Keith Hay Park	0
989	g_Chalciporus	Mt Albert Park	0
990	g_Chalciporus	Mt Eden Domain	7
991	g_Chalciporus	Rural location	0
992	g_Chalciporus	The Museum	0
993	g_Chalciporus	Warren Freer Park	37
994	g_Chalciporus	Western Springs	0
995	g_Chalciporus	Windmill Park	44
996	g_Chalciporus	NA	0
997	g_Cheimonophyllum	Aotea Square	0
998	g_Cheimonophyllum	Cornwall Park	0
999	g_Cheimonophyllum	Fijoa Forest	0
1000	g_Cheimonophyllum	Keith Hay Park	0
1001	g_Cheimonophyllum	Mt Albert Park	0
1002	g_Cheimonophyllum	Mt Eden Domain	0
1003	g_Cheimonophyllum	Rural location	25
1004	g_Cheimonophyllum	The Museum	0
1005	g_Cheimonophyllum	Warren Freer Park	86
1006	g_Cheimonophyllum	Western Springs	1
1007	g_Cheimonophyllum	Windmill Park	0
1008	g_Cheimonophyllum	NA	0
1009	g_Chlorencoelia	Aotea Square	0
1010	g_Chlorencoelia	Cornwall Park	0
1011	g_Chlorencoelia	Fijoa Forest	0
1012	g_Chlorencoelia	Keith Hay Park	0
1013	g_Chlorencoelia	Mt Albert Park	0
1014	g_Chlorencoelia	Mt Eden Domain	0
1015	g_Chlorencoelia	Rural location	0
1016	g_Chlorencoelia	The Museum	1
1017	g_Chlorencoelia	Warren Freer Park	0
1018	g_Chlorencoelia	Western Springs	0
1019	g_Chlorencoelia	Windmill Park	10
1020	g_Chlorencoelia	NA	0
1021	g_Chloridium	Aotea Square	0
1022	g_Chloridium	Cornwall Park	0
1023	g_Chloridium	Fijoa Forest	0
1024	g_Chloridium	Keith Hay Park	0
1025	g_Chloridium	Mt Albert Park	0
1026	g_Chloridium	Mt Eden Domain	0
1027	g_Chloridium	Rural location	0
1028	g_Chloridium	The Museum	0
1029	g_Chloridium	Warren Freer Park	0
1030	g_Chloridium	Western Springs	11
1031	g_Chloridium	Windmill Park	0
1032	g_Chloridium	NA	0
1033	g_Chlorophyllum	Aotea Square	0
1034	g_Chlorophyllum	Cornwall Park	0
1035	g_Chlorophyllum	Fijoa Forest	0
1036	g_Chlorophyllum	Keith Hay Park	0
1037	g_Chlorophyllum	Mt Albert Park	0
1038	g_Chlorophyllum	Mt Eden Domain	0
1039	g_Chlorophyllum	Rural location	6
1040	g_Chlorophyllum	The Museum	0
1041	g_Chlorophyllum	Warren Freer Park	72
1042	g_Chlorophyllum	Western Springs	0
1043	g_Chlorophyllum	Windmill Park	0
1044	g_Chlorophyllum	NA	0
1045	g_Chondrostereum	Aotea Square	49
1046	g_Chondrostereum	Cornwall Park	107
1047	g_Chondrostereum	Fijoa Forest	414
1048	g_Chondrostereum	Keith Hay Park	117
1049	g_Chondrostereum	Mt Albert Park	74
1050	g_Chondrostereum	Mt Eden Domain	745
1051	g_Chondrostereum	Rural location	121
1052	g_Chondrostereum	The Museum	226
1053	g_Chondrostereum	Warren Freer Park	215
1054	g_Chondrostereum	Western Springs	366
1055	g_Chondrostereum	Windmill Park	317
1056	g_Chondrostereum	NA	0
1057	g_Chrysosporium	Aotea Square	0
1058	g_Chrysosporium	Cornwall Park	0
1059	g_Chrysosporium	Fijoa Forest	0
1060	g_Chrysosporium	Keith Hay Park	0
1061	g_Chrysosporium	Mt Albert Park	0
1062	g_Chrysosporium	Mt Eden Domain	0
1063	g_Chrysosporium	Rural location	0
1064	g_Chrysosporium	The Museum	0
1065	g_Chrysosporium	Warren Freer Park	0
1066	g_Chrysosporium	Western Springs	9
1067	g_Chrysosporium	Windmill Park	14
1068	g_Chrysosporium	NA	0
1069	g_Chrysozyma	Aotea Square	0
1070	g_Chrysozyma	Cornwall Park	0
1071	g_Chrysozyma	Fijoa Forest	0
1072	g_Chrysozyma	Keith Hay Park	0
1073	g_Chrysozyma	Mt Albert Park	0
1074	g_Chrysozyma	Mt Eden Domain	18
1075	g_Chrysozyma	Rural location	0
1076	g_Chrysozyma	The Museum	0
1077	g_Chrysozyma	Warren Freer Park	0
1078	g_Chrysozyma	Western Springs	0
1079	g_Chrysozyma	Windmill Park	0
1080	g_Chrysozyma	NA	0
1081	g_Ciliolarina	Aotea Square	0
1082	g_Ciliolarina	Cornwall Park	0
1083	g_Ciliolarina	Fijoa Forest	0
1084	g_Ciliolarina	Keith Hay Park	0
1085	g_Ciliolarina	Mt Albert Park	0
1086	g_Ciliolarina	Mt Eden Domain	9
1087	g_Ciliolarina	Rural location	0
1088	g_Ciliolarina	The Museum	73
1089	g_Ciliolarina	Warren Freer Park	13
1090	g_Ciliolarina	Western Springs	0
1091	g_Ciliolarina	Windmill Park	44
1092	g_Ciliolarina	NA	0
1093	g_Cistella	Aotea Square	0
1094	g_Cistella	Cornwall Park	0
1095	g_Cistella	Fijoa Forest	0
1096	g_Cistella	Keith Hay Park	7
1097	g_Cistella	Mt Albert Park	17
1098	g_Cistella	Mt Eden Domain	5
1099	g_Cistella	Rural location	0
1100	g_Cistella	The Museum	0
1101	g_Cistella	Warren Freer Park	0
1102	g_Cistella	Western Springs	0
1103	g_Cistella	Windmill Park	0
1104	g_Cistella	NA	0
1105	g_Citeromyces	Aotea Square	0
1106	g_Citeromyces	Cornwall Park	0
1107	g_Citeromyces	Fijoa Forest	0
1108	g_Citeromyces	Keith Hay Park	0
1109	g_Citeromyces	Mt Albert Park	0
1110	g_Citeromyces	Mt Eden Domain	0
1111	g_Citeromyces	Rural location	0
1112	g_Citeromyces	The Museum	12
1113	g_Citeromyces	Warren Freer Park	0
1114	g_Citeromyces	Western Springs	0
1115	g_Citeromyces	Windmill Park	0
1116	g_Citeromyces	NA	0
1117	g_Cladophialophora	Aotea Square	0
1118	g_Cladophialophora	Cornwall Park	0
1119	g_Cladophialophora	Fijoa Forest	7
1120	g_Cladophialophora	Keith Hay Park	1
1121	g_Cladophialophora	Mt Albert Park	0
1122	g_Cladophialophora	Mt Eden Domain	21
1123	g_Cladophialophora	Rural location	0
1124	g_Cladophialophora	The Museum	17
1125	g_Cladophialophora	Warren Freer Park	34
1126	g_Cladophialophora	Western Springs	20
1127	g_Cladophialophora	Windmill Park	41
1128	g_Cladophialophora	NA	62
1129	g_Cladosporium	Aotea Square	0
1130	g_Cladosporium	Cornwall Park	47
1131	g_Cladosporium	Fijoa Forest	11
1132	g_Cladosporium	Keith Hay Park	38
1133	g_Cladosporium	Mt Albert Park	32
1134	g_Cladosporium	Mt Eden Domain	258
1135	g_Cladosporium	Rural location	1268
1136	g_Cladosporium	The Museum	187
1137	g_Cladosporium	Warren Freer Park	23
1138	g_Cladosporium	Western Springs	33
1139	g_Cladosporium	Windmill Park	78
1140	g_Cladosporium	NA	0
1141	g_Clavaria	Aotea Square	0
1142	g_Clavaria	Cornwall Park	0
1143	g_Clavaria	Fijoa Forest	0
1144	g_Clavaria	Keith Hay Park	0
1145	g_Clavaria	Mt Albert Park	1
1146	g_Clavaria	Mt Eden Domain	0
1147	g_Clavaria	Rural location	24
1148	g_Clavaria	The Museum	0
1149	g_Clavaria	Warren Freer Park	0
1150	g_Clavaria	Western Springs	0
1151	g_Clavaria	Windmill Park	23
1152	g_Clavaria	NA	0
1153	g_Claviceps	Aotea Square	0
1154	g_Claviceps	Cornwall Park	0
1155	g_Claviceps	Fijoa Forest	0
1156	g_Claviceps	Keith Hay Park	0
1157	g_Claviceps	Mt Albert Park	10
1158	g_Claviceps	Mt Eden Domain	0
1159	g_Claviceps	Rural location	0
1160	g_Claviceps	The Museum	13
1161	g_Claviceps	Warren Freer Park	0
1162	g_Claviceps	Western Springs	3
1163	g_Claviceps	Windmill Park	0
1164	g_Claviceps	NA	0
1165	g_Clavulina	Aotea Square	0
1166	g_Clavulina	Cornwall Park	26
1167	g_Clavulina	Fijoa Forest	0
1168	g_Clavulina	Keith Hay Park	14
1169	g_Clavulina	Mt Albert Park	0
1170	g_Clavulina	Mt Eden Domain	7
1171	g_Clavulina	Rural location	45
1172	g_Clavulina	The Museum	17
1173	g_Clavulina	Warren Freer Park	0
1174	g_Clavulina	Western Springs	4
1175	g_Clavulina	Windmill Park	0
1176	g_Clavulina	NA	0
1177	g_Clavulinopsis	Aotea Square	0
1178	g_Clavulinopsis	Cornwall Park	9
1179	g_Clavulinopsis	Fijoa Forest	4
1180	g_Clavulinopsis	Keith Hay Park	0
1181	g_Clavulinopsis	Mt Albert Park	0
1182	g_Clavulinopsis	Mt Eden Domain	0
1183	g_Clavulinopsis	Rural location	0
1184	g_Clavulinopsis	The Museum	0
1185	g_Clavulinopsis	Warren Freer Park	0
1186	g_Clavulinopsis	Western Springs	5
1187	g_Clavulinopsis	Windmill Park	8
1188	g_Clavulinopsis	NA	0
1189	g_Clitocybula	Aotea Square	0
1190	g_Clitocybula	Cornwall Park	39
1191	g_Clitocybula	Fijoa Forest	0
1192	g_Clitocybula	Keith Hay Park	0
1193	g_Clitocybula	Mt Albert Park	0
1194	g_Clitocybula	Mt Eden Domain	24
1195	g_Clitocybula	Rural location	19
1196	g_Clitocybula	The Museum	8
1197	g_Clitocybula	Warren Freer Park	0
1198	g_Clitocybula	Western Springs	3
1199	g_Clitocybula	Windmill Park	6
1200	g_Clitocybula	NA	0
1201	g_Clitopilus	Aotea Square	0
1202	g_Clitopilus	Cornwall Park	3
1203	g_Clitopilus	Fijoa Forest	6
1204	g_Clitopilus	Keith Hay Park	48
1205	g_Clitopilus	Mt Albert Park	18
1206	g_Clitopilus	Mt Eden Domain	24
1207	g_Clitopilus	Rural location	40
1208	g_Clitopilus	The Museum	27
1209	g_Clitopilus	Warren Freer Park	12
1210	g_Clitopilus	Western Springs	18
1211	g_Clitopilus	Windmill Park	113
1212	g_Clitopilus	NA	0
1213	g_Clonostachys	Aotea Square	0
1214	g_Clonostachys	Cornwall Park	0
1215	g_Clonostachys	Fijoa Forest	0
1216	g_Clonostachys	Keith Hay Park	22
1217	g_Clonostachys	Mt Albert Park	0
1218	g_Clonostachys	Mt Eden Domain	0
1219	g_Clonostachys	Rural location	0
1220	g_Clonostachys	The Museum	0
1221	g_Clonostachys	Warren Freer Park	0
1222	g_Clonostachys	Western Springs	0
1223	g_Clonostachys	Windmill Park	0
1224	g_Clonostachys	NA	0
1225	g_Clypeosphaeria	Aotea Square	0
1226	g_Clypeosphaeria	Cornwall Park	0
1227	g_Clypeosphaeria	Fijoa Forest	0
1228	g_Clypeosphaeria	Keith Hay Park	16
1229	g_Clypeosphaeria	Mt Albert Park	0
1230	g_Clypeosphaeria	Mt Eden Domain	0
1231	g_Clypeosphaeria	Rural location	0
1232	g_Clypeosphaeria	The Museum	0
1233	g_Clypeosphaeria	Warren Freer Park	0
1234	g_Clypeosphaeria	Western Springs	0
1235	g_Clypeosphaeria	Windmill Park	0
1236	g_Clypeosphaeria	NA	0
1237	g_Colacogloea	Aotea Square	0
1238	g_Colacogloea	Cornwall Park	0
1239	g_Colacogloea	Fijoa Forest	0
1240	g_Colacogloea	Keith Hay Park	16
1241	g_Colacogloea	Mt Albert Park	0
1242	g_Colacogloea	Mt Eden Domain	0
1243	g_Colacogloea	Rural location	0
1244	g_Colacogloea	The Museum	0
1245	g_Colacogloea	Warren Freer Park	0
1246	g_Colacogloea	Western Springs	0
1247	g_Colacogloea	Windmill Park	0
1248	g_Colacogloea	NA	0
1249	g_Colletotrichum	Aotea Square	0
1250	g_Colletotrichum	Cornwall Park	0
1251	g_Colletotrichum	Fijoa Forest	29
1252	g_Colletotrichum	Keith Hay Park	12
1253	g_Colletotrichum	Mt Albert Park	43
1254	g_Colletotrichum	Mt Eden Domain	11
1255	g_Colletotrichum	Rural location	37
1256	g_Colletotrichum	The Museum	6
1257	g_Colletotrichum	Warren Freer Park	83
1258	g_Colletotrichum	Western Springs	26
1259	g_Colletotrichum	Windmill Park	5
1260	g_Colletotrichum	NA	3
1261	g_Conidiobolus	Aotea Square	0
1262	g_Conidiobolus	Cornwall Park	0
1263	g_Conidiobolus	Fijoa Forest	0
1264	g_Conidiobolus	Keith Hay Park	0
1265	g_Conidiobolus	Mt Albert Park	0
1266	g_Conidiobolus	Mt Eden Domain	0
1267	g_Conidiobolus	Rural location	0
1268	g_Conidiobolus	The Museum	0
1269	g_Conidiobolus	Warren Freer Park	51
1270	g_Conidiobolus	Western Springs	0
1271	g_Conidiobolus	Windmill Park	0
1272	g_Conidiobolus	NA	0
1273	g_Coniochaeta	Aotea Square	14
1274	g_Coniochaeta	Cornwall Park	120
1275	g_Coniochaeta	Fijoa Forest	18
1276	g_Coniochaeta	Keith Hay Park	80
1277	g_Coniochaeta	Mt Albert Park	90
1278	g_Coniochaeta	Mt Eden Domain	39
1279	g_Coniochaeta	Rural location	0
1280	g_Coniochaeta	The Museum	0
1281	g_Coniochaeta	Warren Freer Park	22
1282	g_Coniochaeta	Western Springs	216
1283	g_Coniochaeta	Windmill Park	154
1284	g_Coniochaeta	NA	64
1285	g_Coniophora	Aotea Square	13
1286	g_Coniophora	Cornwall Park	20
1287	g_Coniophora	Fijoa Forest	19
1288	g_Coniophora	Keith Hay Park	68
1289	g_Coniophora	Mt Albert Park	36
1290	g_Coniophora	Mt Eden Domain	0
1291	g_Coniophora	Rural location	8
1292	g_Coniophora	The Museum	14
1293	g_Coniophora	Warren Freer Park	11
1294	g_Coniophora	Western Springs	34
1295	g_Coniophora	Windmill Park	161
1296	g_Coniophora	NA	0
1297	g_Coniosporium	Aotea Square	0
1298	g_Coniosporium	Cornwall Park	0
1299	g_Coniosporium	Fijoa Forest	0
1300	g_Coniosporium	Keith Hay Park	3
1301	g_Coniosporium	Mt Albert Park	0
1302	g_Coniosporium	Mt Eden Domain	0
1303	g_Coniosporium	Rural location	0
1304	g_Coniosporium	The Museum	0
1305	g_Coniosporium	Warren Freer Park	0
1306	g_Coniosporium	Western Springs	2
1307	g_Coniosporium	Windmill Park	237
1308	g_Coniosporium	NA	0
1309	g_Coniothyrium	Aotea Square	11
1310	g_Coniothyrium	Cornwall Park	0
1311	g_Coniothyrium	Fijoa Forest	0
1312	g_Coniothyrium	Keith Hay Park	284
1313	g_Coniothyrium	Mt Albert Park	16
1314	g_Coniothyrium	Mt Eden Domain	1
1315	g_Coniothyrium	Rural location	0
1316	g_Coniothyrium	The Museum	209
1317	g_Coniothyrium	Warren Freer Park	3
1318	g_Coniothyrium	Western Springs	166
1319	g_Coniothyrium	Windmill Park	29
1320	g_Coniothyrium	NA	0
1321	g_Conocybe	Aotea Square	0
1322	g_Conocybe	Cornwall Park	0
1323	g_Conocybe	Fijoa Forest	0
1324	g_Conocybe	Keith Hay Park	0
1325	g_Conocybe	Mt Albert Park	0
1326	g_Conocybe	Mt Eden Domain	0
1327	g_Conocybe	Rural location	0
1328	g_Conocybe	The Museum	0
1329	g_Conocybe	Warren Freer Park	12
1330	g_Conocybe	Western Springs	0
1331	g_Conocybe	Windmill Park	0
1332	g_Conocybe	NA	0
1333	g_Coprinellus	Aotea Square	7
1334	g_Coprinellus	Cornwall Park	56
1335	g_Coprinellus	Fijoa Forest	1
1336	g_Coprinellus	Keith Hay Park	1433
1337	g_Coprinellus	Mt Albert Park	260
1338	g_Coprinellus	Mt Eden Domain	128
1339	g_Coprinellus	Rural location	648
1340	g_Coprinellus	The Museum	126
1341	g_Coprinellus	Warren Freer Park	1165
1342	g_Coprinellus	Western Springs	346
1343	g_Coprinellus	Windmill Park	919
1344	g_Coprinellus	NA	1
1345	g_Coprinopsis	Aotea Square	0
1346	g_Coprinopsis	Cornwall Park	5
1347	g_Coprinopsis	Fijoa Forest	0
1348	g_Coprinopsis	Keith Hay Park	83
1349	g_Coprinopsis	Mt Albert Park	13
1350	g_Coprinopsis	Mt Eden Domain	5
1351	g_Coprinopsis	Rural location	3
1352	g_Coprinopsis	The Museum	7
1353	g_Coprinopsis	Warren Freer Park	30
1354	g_Coprinopsis	Western Springs	307
1355	g_Coprinopsis	Windmill Park	135
1356	g_Coprinopsis	NA	0
1357	g_Corticium	Aotea Square	0
1358	g_Corticium	Cornwall Park	1
1359	g_Corticium	Fijoa Forest	1
1360	g_Corticium	Keith Hay Park	0
1361	g_Corticium	Mt Albert Park	9
1362	g_Corticium	Mt Eden Domain	45
1363	g_Corticium	Rural location	3
1364	g_Corticium	The Museum	2
1365	g_Corticium	Warren Freer Park	12
1366	g_Corticium	Western Springs	15
1367	g_Corticium	Windmill Park	62
1368	g_Corticium	NA	0
1369	g_Cortinarius	Aotea Square	17
1370	g_Cortinarius	Cornwall Park	268
1371	g_Cortinarius	Fijoa Forest	44
1372	g_Cortinarius	Keith Hay Park	215
1373	g_Cortinarius	Mt Albert Park	462
1374	g_Cortinarius	Mt Eden Domain	260
1375	g_Cortinarius	Rural location	288
1376	g_Cortinarius	The Museum	301
1377	g_Cortinarius	Warren Freer Park	186
1378	g_Cortinarius	Western Springs	299
1379	g_Cortinarius	Windmill Park	526
1380	g_Cortinarius	NA	0
1381	g_Crepidotus	Aotea Square	6
1382	g_Crepidotus	Cornwall Park	21
1383	g_Crepidotus	Fijoa Forest	4
1384	g_Crepidotus	Keith Hay Park	103
1385	g_Crepidotus	Mt Albert Park	90
1386	g_Crepidotus	Mt Eden Domain	15
1387	g_Crepidotus	Rural location	1
1388	g_Crepidotus	The Museum	32
1389	g_Crepidotus	Warren Freer Park	27
1390	g_Crepidotus	Western Springs	31
1391	g_Crepidotus	Windmill Park	44
1392	g_Crepidotus	NA	0
1393	g_Crinipellis	Aotea Square	0
1394	g_Crinipellis	Cornwall Park	23
1395	g_Crinipellis	Fijoa Forest	5
1396	g_Crinipellis	Keith Hay Park	0
1397	g_Crinipellis	Mt Albert Park	7
1398	g_Crinipellis	Mt Eden Domain	58
1399	g_Crinipellis	Rural location	1
1400	g_Crinipellis	The Museum	74
1401	g_Crinipellis	Warren Freer Park	2
1402	g_Crinipellis	Western Springs	4
1403	g_Crinipellis	Windmill Park	2
1404	g_Crinipellis	NA	0
1405	g_Cristinia	Aotea Square	4
1406	g_Cristinia	Cornwall Park	5
1407	g_Cristinia	Fijoa Forest	1
1408	g_Cristinia	Keith Hay Park	10
1409	g_Cristinia	Mt Albert Park	0
1410	g_Cristinia	Mt Eden Domain	1
1411	g_Cristinia	Rural location	0
1412	g_Cristinia	The Museum	0
1413	g_Cristinia	Warren Freer Park	0
1414	g_Cristinia	Western Springs	0
1415	g_Cristinia	Windmill Park	10
1416	g_Cristinia	NA	0
1417	g_Cruentomycena	Aotea Square	0
1418	g_Cruentomycena	Cornwall Park	0
1419	g_Cruentomycena	Fijoa Forest	0
1420	g_Cruentomycena	Keith Hay Park	40
1421	g_Cruentomycena	Mt Albert Park	68
1422	g_Cruentomycena	Mt Eden Domain	3
1423	g_Cruentomycena	Rural location	1
1424	g_Cruentomycena	The Museum	0
1425	g_Cruentomycena	Warren Freer Park	0
1426	g_Cruentomycena	Western Springs	2
1427	g_Cruentomycena	Windmill Park	140
1428	g_Cruentomycena	NA	0
1429	g_Crustoderma	Aotea Square	6
1430	g_Crustoderma	Cornwall Park	125
1431	g_Crustoderma	Fijoa Forest	2
1432	g_Crustoderma	Keith Hay Park	138
1433	g_Crustoderma	Mt Albert Park	0
1434	g_Crustoderma	Mt Eden Domain	8
1435	g_Crustoderma	Rural location	54
1436	g_Crustoderma	The Museum	12
1437	g_Crustoderma	Warren Freer Park	0
1438	g_Crustoderma	Western Springs	25
1439	g_Crustoderma	Windmill Park	29
1440	g_Crustoderma	NA	0
1441	g_Cryptococcus	Aotea Square	0
1442	g_Cryptococcus	Cornwall Park	1222
1443	g_Cryptococcus	Fijoa Forest	1
1444	g_Cryptococcus	Keith Hay Park	44
1445	g_Cryptococcus	Mt Albert Park	184
1446	g_Cryptococcus	Mt Eden Domain	308
1447	g_Cryptococcus	Rural location	37
1448	g_Cryptococcus	The Museum	1071
1449	g_Cryptococcus	Warren Freer Park	79
1450	g_Cryptococcus	Western Springs	288
1451	g_Cryptococcus	Windmill Park	594
1452	g_Cryptococcus	NA	0
1453	g_Cryptomarasmius	Aotea Square	0
1454	g_Cryptomarasmius	Cornwall Park	4
1455	g_Cryptomarasmius	Fijoa Forest	0
1456	g_Cryptomarasmius	Keith Hay Park	2
1457	g_Cryptomarasmius	Mt Albert Park	5
1458	g_Cryptomarasmius	Mt Eden Domain	77
1459	g_Cryptomarasmius	Rural location	6
1460	g_Cryptomarasmius	The Museum	0
1461	g_Cryptomarasmius	Warren Freer Park	15
1462	g_Cryptomarasmius	Western Springs	3
1463	g_Cryptomarasmius	Windmill Park	6
1464	g_Cryptomarasmius	NA	0
1465	g_Curvularia	Aotea Square	2
1466	g_Curvularia	Cornwall Park	94
1467	g_Curvularia	Fijoa Forest	0
1468	g_Curvularia	Keith Hay Park	813
1469	g_Curvularia	Mt Albert Park	129
1470	g_Curvularia	Mt Eden Domain	267
1471	g_Curvularia	Rural location	388
1472	g_Curvularia	The Museum	53
1473	g_Curvularia	Warren Freer Park	696
1474	g_Curvularia	Western Springs	390
1475	g_Curvularia	Windmill Park	1996
1476	g_Curvularia	NA	1
1477	g_Cutaneotrichosporon	Aotea Square	0
1478	g_Cutaneotrichosporon	Cornwall Park	102
1479	g_Cutaneotrichosporon	Fijoa Forest	1
1480	g_Cutaneotrichosporon	Keith Hay Park	8
1481	g_Cutaneotrichosporon	Mt Albert Park	20
1482	g_Cutaneotrichosporon	Mt Eden Domain	43
1483	g_Cutaneotrichosporon	Rural location	35
1484	g_Cutaneotrichosporon	The Museum	128
1485	g_Cutaneotrichosporon	Warren Freer Park	21
1486	g_Cutaneotrichosporon	Western Springs	29
1487	g_Cutaneotrichosporon	Windmill Park	442
1488	g_Cutaneotrichosporon	NA	9
1489	g_Cyclaneusma	Aotea Square	0
1490	g_Cyclaneusma	Cornwall Park	0
1491	g_Cyclaneusma	Fijoa Forest	0
1492	g_Cyclaneusma	Keith Hay Park	74
1493	g_Cyclaneusma	Mt Albert Park	0
1494	g_Cyclaneusma	Mt Eden Domain	0
1495	g_Cyclaneusma	Rural location	0
1496	g_Cyclaneusma	The Museum	22
1497	g_Cyclaneusma	Warren Freer Park	806
1498	g_Cyclaneusma	Western Springs	43
1499	g_Cyclaneusma	Windmill Park	14
1500	g_Cyclaneusma	NA	0
1501	g_Cyclocybe	Aotea Square	0
1502	g_Cyclocybe	Cornwall Park	0
1503	g_Cyclocybe	Fijoa Forest	0
1504	g_Cyclocybe	Keith Hay Park	0
1505	g_Cyclocybe	Mt Albert Park	0
1506	g_Cyclocybe	Mt Eden Domain	0
1507	g_Cyclocybe	Rural location	0
1508	g_Cyclocybe	The Museum	0
1509	g_Cyclocybe	Warren Freer Park	17
1510	g_Cyclocybe	Western Springs	0
1511	g_Cyclocybe	Windmill Park	0
1512	g_Cyclocybe	NA	0
1513	g_Cylindrium	Aotea Square	0
1514	g_Cylindrium	Cornwall Park	0
1515	g_Cylindrium	Fijoa Forest	0
1516	g_Cylindrium	Keith Hay Park	0
1517	g_Cylindrium	Mt Albert Park	0
1518	g_Cylindrium	Mt Eden Domain	0
1519	g_Cylindrium	Rural location	0
1520	g_Cylindrium	The Museum	0
1521	g_Cylindrium	Warren Freer Park	0
1522	g_Cylindrium	Western Springs	14
1523	g_Cylindrium	Windmill Park	0
1524	g_Cylindrium	NA	0
1525	g_Cylindrobasidium	Aotea Square	0
1526	g_Cylindrobasidium	Cornwall Park	5
1527	g_Cylindrobasidium	Fijoa Forest	70
1528	g_Cylindrobasidium	Keith Hay Park	79
1529	g_Cylindrobasidium	Mt Albert Park	0
1530	g_Cylindrobasidium	Mt Eden Domain	365
1531	g_Cylindrobasidium	Rural location	0
1532	g_Cylindrobasidium	The Museum	0
1533	g_Cylindrobasidium	Warren Freer Park	203
1534	g_Cylindrobasidium	Western Springs	48
1535	g_Cylindrobasidium	Windmill Park	137
1536	g_Cylindrobasidium	NA	0
1537	g_Cyphellophora	Aotea Square	0
1538	g_Cyphellophora	Cornwall Park	0
1539	g_Cyphellophora	Fijoa Forest	0
1540	g_Cyphellophora	Keith Hay Park	507
1541	g_Cyphellophora	Mt Albert Park	9
1542	g_Cyphellophora	Mt Eden Domain	229
1543	g_Cyphellophora	Rural location	9
1544	g_Cyphellophora	The Museum	84
1545	g_Cyphellophora	Warren Freer Park	145
1546	g_Cyphellophora	Western Springs	43
1547	g_Cyphellophora	Windmill Park	44
1548	g_Cyphellophora	NA	7
1549	g_Cyphellopsis	Aotea Square	0
1550	g_Cyphellopsis	Cornwall Park	3
1551	g_Cyphellopsis	Fijoa Forest	25
1552	g_Cyphellopsis	Keith Hay Park	0
1553	g_Cyphellopsis	Mt Albert Park	7
1554	g_Cyphellopsis	Mt Eden Domain	29
1555	g_Cyphellopsis	Rural location	0
1556	g_Cyphellopsis	The Museum	0
1557	g_Cyphellopsis	Warren Freer Park	0
1558	g_Cyphellopsis	Western Springs	0
1559	g_Cyphellopsis	Windmill Park	0
1560	g_Cyphellopsis	NA	0
1561	g_Cystobasidium	Aotea Square	0
1562	g_Cystobasidium	Cornwall Park	35
1563	g_Cystobasidium	Fijoa Forest	2
1564	g_Cystobasidium	Keith Hay Park	0
1565	g_Cystobasidium	Mt Albert Park	1
1566	g_Cystobasidium	Mt Eden Domain	0
1567	g_Cystobasidium	Rural location	25
1568	g_Cystobasidium	The Museum	18
1569	g_Cystobasidium	Warren Freer Park	0
1570	g_Cystobasidium	Western Springs	0
1571	g_Cystobasidium	Windmill Park	0
1572	g_Cystobasidium	NA	0
1573	g_Cystoderma	Aotea Square	0
1574	g_Cystoderma	Cornwall Park	0
1575	g_Cystoderma	Fijoa Forest	0
1576	g_Cystoderma	Keith Hay Park	0
1577	g_Cystoderma	Mt Albert Park	0
1578	g_Cystoderma	Mt Eden Domain	54
1579	g_Cystoderma	Rural location	0
1580	g_Cystoderma	The Museum	0
1581	g_Cystoderma	Warren Freer Park	1
1582	g_Cystoderma	Western Springs	0
1583	g_Cystoderma	Windmill Park	0
1584	g_Cystoderma	NA	0
1585	g_Cystofilobasidium	Aotea Square	0
1586	g_Cystofilobasidium	Cornwall Park	505
1587	g_Cystofilobasidium	Fijoa Forest	1
1588	g_Cystofilobasidium	Keith Hay Park	733
1589	g_Cystofilobasidium	Mt Albert Park	231
1590	g_Cystofilobasidium	Mt Eden Domain	233
1591	g_Cystofilobasidium	Rural location	0
1592	g_Cystofilobasidium	The Museum	437
1593	g_Cystofilobasidium	Warren Freer Park	19
1594	g_Cystofilobasidium	Western Springs	290
1595	g_Cystofilobasidium	Windmill Park	1190
1596	g_Cystofilobasidium	NA	0
1597	g_Dacrymyces	Aotea Square	0
1598	g_Dacrymyces	Cornwall Park	1
1599	g_Dacrymyces	Fijoa Forest	9
1600	g_Dacrymyces	Keith Hay Park	47
1601	g_Dacrymyces	Mt Albert Park	0
1602	g_Dacrymyces	Mt Eden Domain	11
1603	g_Dacrymyces	Rural location	0
1604	g_Dacrymyces	The Museum	8
1605	g_Dacrymyces	Warren Freer Park	10
1606	g_Dacrymyces	Western Springs	7
1607	g_Dacrymyces	Windmill Park	1
1608	g_Dacrymyces	NA	0
1609	g_Dacryobolus	Aotea Square	0
1610	g_Dacryobolus	Cornwall Park	56
1611	g_Dacryobolus	Fijoa Forest	43
1612	g_Dacryobolus	Keith Hay Park	163
1613	g_Dacryobolus	Mt Albert Park	40
1614	g_Dacryobolus	Mt Eden Domain	87
1615	g_Dacryobolus	Rural location	61
1616	g_Dacryobolus	The Museum	44
1617	g_Dacryobolus	Warren Freer Park	53
1618	g_Dacryobolus	Western Springs	95
1619	g_Dacryobolus	Windmill Park	47
1620	g_Dacryobolus	NA	0
1621	g_Dacryopinax	Aotea Square	0
1622	g_Dacryopinax	Cornwall Park	0
1623	g_Dacryopinax	Fijoa Forest	0
1624	g_Dacryopinax	Keith Hay Park	19
1625	g_Dacryopinax	Mt Albert Park	0
1626	g_Dacryopinax	Mt Eden Domain	0
1627	g_Dacryopinax	Rural location	0
1628	g_Dacryopinax	The Museum	0
1629	g_Dacryopinax	Warren Freer Park	0
1630	g_Dacryopinax	Western Springs	0
1631	g_Dacryopinax	Windmill Park	0
1632	g_Dacryopinax	NA	0
1633	g_Dactylonectria	Aotea Square	0
1634	g_Dactylonectria	Cornwall Park	0
1635	g_Dactylonectria	Fijoa Forest	0
1636	g_Dactylonectria	Keith Hay Park	0
1637	g_Dactylonectria	Mt Albert Park	0
1638	g_Dactylonectria	Mt Eden Domain	0
1639	g_Dactylonectria	Rural location	0
1640	g_Dactylonectria	The Museum	0
1641	g_Dactylonectria	Warren Freer Park	0
1642	g_Dactylonectria	Western Springs	0
1643	g_Dactylonectria	Windmill Park	0
1644	g_Dactylonectria	NA	26
1645	g_Datronia	Aotea Square	0
1646	g_Datronia	Cornwall Park	147
1647	g_Datronia	Fijoa Forest	13
1648	g_Datronia	Keith Hay Park	1
1649	g_Datronia	Mt Albert Park	3
1650	g_Datronia	Mt Eden Domain	20
1651	g_Datronia	Rural location	0
1652	g_Datronia	The Museum	17
1653	g_Datronia	Warren Freer Park	24
1654	g_Datronia	Western Springs	33
1655	g_Datronia	Windmill Park	47
1656	g_Datronia	NA	0
1657	g_Debaryomyces	Aotea Square	0
1658	g_Debaryomyces	Cornwall Park	295
1659	g_Debaryomyces	Fijoa Forest	3
1660	g_Debaryomyces	Keith Hay Park	27
1661	g_Debaryomyces	Mt Albert Park	0
1662	g_Debaryomyces	Mt Eden Domain	48
1663	g_Debaryomyces	Rural location	68
1664	g_Debaryomyces	The Museum	251
1665	g_Debaryomyces	Warren Freer Park	80
1666	g_Debaryomyces	Western Springs	289
1667	g_Debaryomyces	Windmill Park	398
1668	g_Debaryomyces	NA	17
1669	g_Deconica	Aotea Square	16
1670	g_Deconica	Cornwall Park	111
1671	g_Deconica	Fijoa Forest	32
1672	g_Deconica	Keith Hay Park	145
1673	g_Deconica	Mt Albert Park	188
1674	g_Deconica	Mt Eden Domain	366
1675	g_Deconica	Rural location	200
1676	g_Deconica	The Museum	210
1677	g_Deconica	Warren Freer Park	23
1678	g_Deconica	Western Springs	192
1679	g_Deconica	Windmill Park	534
1680	g_Deconica	NA	0
1681	g_Dendryphiella	Aotea Square	0
1682	g_Dendryphiella	Cornwall Park	0
1683	g_Dendryphiella	Fijoa Forest	0
1684	g_Dendryphiella	Keith Hay Park	0
1685	g_Dendryphiella	Mt Albert Park	0
1686	g_Dendryphiella	Mt Eden Domain	0
1687	g_Dendryphiella	Rural location	63
1688	g_Dendryphiella	The Museum	0
1689	g_Dendryphiella	Warren Freer Park	18
1690	g_Dendryphiella	Western Springs	0
1691	g_Dendryphiella	Windmill Park	27
1692	g_Dendryphiella	NA	0
1693	g_Descolea	Aotea Square	21
1694	g_Descolea	Cornwall Park	8
1695	g_Descolea	Fijoa Forest	2
1696	g_Descolea	Keith Hay Park	0
1697	g_Descolea	Mt Albert Park	15
1698	g_Descolea	Mt Eden Domain	0
1699	g_Descolea	Rural location	0
1700	g_Descolea	The Museum	0
1701	g_Descolea	Warren Freer Park	15
1702	g_Descolea	Western Springs	0
1703	g_Descolea	Windmill Park	0
1704	g_Descolea	NA	0
1705	g_Devriesia	Aotea Square	0
1706	g_Devriesia	Cornwall Park	0
1707	g_Devriesia	Fijoa Forest	4
1708	g_Devriesia	Keith Hay Park	0
1709	g_Devriesia	Mt Albert Park	0
1710	g_Devriesia	Mt Eden Domain	0
1711	g_Devriesia	Rural location	0
1712	g_Devriesia	The Museum	28
1713	g_Devriesia	Warren Freer Park	0
1714	g_Devriesia	Western Springs	0
1715	g_Devriesia	Windmill Park	0
1716	g_Devriesia	NA	0
1717	g_Diaporthe	Aotea Square	0
1718	g_Diaporthe	Cornwall Park	0
1719	g_Diaporthe	Fijoa Forest	32
1720	g_Diaporthe	Keith Hay Park	0
1721	g_Diaporthe	Mt Albert Park	0
1722	g_Diaporthe	Mt Eden Domain	27
1723	g_Diaporthe	Rural location	0
1724	g_Diaporthe	The Museum	1
1725	g_Diaporthe	Warren Freer Park	12
1726	g_Diaporthe	Western Springs	3
1727	g_Diaporthe	Windmill Park	0
1728	g_Diaporthe	NA	0
1729	g_Dictyosporium	Aotea Square	0
1730	g_Dictyosporium	Cornwall Park	0
1731	g_Dictyosporium	Fijoa Forest	3
1732	g_Dictyosporium	Keith Hay Park	10
1733	g_Dictyosporium	Mt Albert Park	0
1734	g_Dictyosporium	Mt Eden Domain	5
1735	g_Dictyosporium	Rural location	71
1736	g_Dictyosporium	The Museum	10
1737	g_Dictyosporium	Warren Freer Park	2
1738	g_Dictyosporium	Western Springs	1
1739	g_Dictyosporium	Windmill Park	0
1740	g_Dictyosporium	NA	0
1741	g_Dimennazyma	Aotea Square	0
1742	g_Dimennazyma	Cornwall Park	0
1743	g_Dimennazyma	Fijoa Forest	0
1744	g_Dimennazyma	Keith Hay Park	0
1745	g_Dimennazyma	Mt Albert Park	0
1746	g_Dimennazyma	Mt Eden Domain	11
1747	g_Dimennazyma	Rural location	11
1748	g_Dimennazyma	The Museum	1
1749	g_Dimennazyma	Warren Freer Park	0
1750	g_Dimennazyma	Western Springs	0
1751	g_Dimennazyma	Windmill Park	0
1752	g_Dimennazyma	NA	0
1753	g_Dinemasporium	Aotea Square	0
1754	g_Dinemasporium	Cornwall Park	0
1755	g_Dinemasporium	Fijoa Forest	6
1756	g_Dinemasporium	Keith Hay Park	1
1757	g_Dinemasporium	Mt Albert Park	0
1758	g_Dinemasporium	Mt Eden Domain	57
1759	g_Dinemasporium	Rural location	0
1760	g_Dinemasporium	The Museum	17
1761	g_Dinemasporium	Warren Freer Park	31
1762	g_Dinemasporium	Western Springs	0
1763	g_Dinemasporium	Windmill Park	0
1764	g_Dinemasporium	NA	0
1765	g_Dioszegia	Aotea Square	0
1766	g_Dioszegia	Cornwall Park	0
1767	g_Dioszegia	Fijoa Forest	0
1768	g_Dioszegia	Keith Hay Park	51
1769	g_Dioszegia	Mt Albert Park	6
1770	g_Dioszegia	Mt Eden Domain	24
1771	g_Dioszegia	Rural location	1
1772	g_Dioszegia	The Museum	21
1773	g_Dioszegia	Warren Freer Park	4
1774	g_Dioszegia	Western Springs	3
1775	g_Dioszegia	Windmill Park	20
1776	g_Dioszegia	NA	0
1777	g_Diplodia	Aotea Square	0
1778	g_Diplodia	Cornwall Park	0
1779	g_Diplodia	Fijoa Forest	0
1780	g_Diplodia	Keith Hay Park	0
1781	g_Diplodia	Mt Albert Park	0
1782	g_Diplodia	Mt Eden Domain	0
1783	g_Diplodia	Rural location	0
1784	g_Diplodia	The Museum	0
1785	g_Diplodia	Warren Freer Park	0
1786	g_Diplodia	Western Springs	0
1787	g_Diplodia	Windmill Park	12
1788	g_Diplodia	NA	0
1789	g_Dissoconium	Aotea Square	0
1790	g_Dissoconium	Cornwall Park	32
1791	g_Dissoconium	Fijoa Forest	9
1792	g_Dissoconium	Keith Hay Park	23
1793	g_Dissoconium	Mt Albert Park	0
1794	g_Dissoconium	Mt Eden Domain	35
1795	g_Dissoconium	Rural location	0
1796	g_Dissoconium	The Museum	2
1797	g_Dissoconium	Warren Freer Park	17
1798	g_Dissoconium	Western Springs	3
1799	g_Dissoconium	Windmill Park	47
1800	g_Dissoconium	NA	0
1801	g_Distoseptispora	Aotea Square	0
1802	g_Distoseptispora	Cornwall Park	0
1803	g_Distoseptispora	Fijoa Forest	0
1804	g_Distoseptispora	Keith Hay Park	0
1805	g_Distoseptispora	Mt Albert Park	11
1806	g_Distoseptispora	Mt Eden Domain	0
1807	g_Distoseptispora	Rural location	14
1808	g_Distoseptispora	The Museum	0
1809	g_Distoseptispora	Warren Freer Park	0
1810	g_Distoseptispora	Western Springs	0
1811	g_Distoseptispora	Windmill Park	0
1812	g_Distoseptispora	NA	0
1813	g_Dothiorella	Aotea Square	0
1814	g_Dothiorella	Cornwall Park	0
1815	g_Dothiorella	Fijoa Forest	0
1816	g_Dothiorella	Keith Hay Park	0
1817	g_Dothiorella	Mt Albert Park	0
1818	g_Dothiorella	Mt Eden Domain	0
1819	g_Dothiorella	Rural location	0
1820	g_Dothiorella	The Museum	26
1821	g_Dothiorella	Warren Freer Park	0
1822	g_Dothiorella	Western Springs	0
1823	g_Dothiorella	Windmill Park	0
1824	g_Dothiorella	NA	0
1825	g_Echinochaete	Aotea Square	0
1826	g_Echinochaete	Cornwall Park	3
1827	g_Echinochaete	Fijoa Forest	0
1828	g_Echinochaete	Keith Hay Park	21
1829	g_Echinochaete	Mt Albert Park	0
1830	g_Echinochaete	Mt Eden Domain	17
1831	g_Echinochaete	Rural location	0
1832	g_Echinochaete	The Museum	0
1833	g_Echinochaete	Warren Freer Park	0
1834	g_Echinochaete	Western Springs	12
1835	g_Echinochaete	Windmill Park	0
1836	g_Echinochaete	NA	0
1837	g_Eichleriella	Aotea Square	0
1838	g_Eichleriella	Cornwall Park	0
1839	g_Eichleriella	Fijoa Forest	0
1840	g_Eichleriella	Keith Hay Park	92
1841	g_Eichleriella	Mt Albert Park	0
1842	g_Eichleriella	Mt Eden Domain	0
1843	g_Eichleriella	Rural location	0
1844	g_Eichleriella	The Museum	0
1845	g_Eichleriella	Warren Freer Park	0
1846	g_Eichleriella	Western Springs	1
1847	g_Eichleriella	Windmill Park	0
1848	g_Eichleriella	NA	0
1849	g_Elmerina	Aotea Square	0
1850	g_Elmerina	Cornwall Park	8
1851	g_Elmerina	Fijoa Forest	0
1852	g_Elmerina	Keith Hay Park	23
1853	g_Elmerina	Mt Albert Park	0
1854	g_Elmerina	Mt Eden Domain	25
1855	g_Elmerina	Rural location	0
1856	g_Elmerina	The Museum	0
1857	g_Elmerina	Warren Freer Park	49
1858	g_Elmerina	Western Springs	5
1859	g_Elmerina	Windmill Park	0
1860	g_Elmerina	NA	0
1861	g_Endoconidioma	Aotea Square	0
1862	g_Endoconidioma	Cornwall Park	0
1863	g_Endoconidioma	Fijoa Forest	0
1864	g_Endoconidioma	Keith Hay Park	0
1865	g_Endoconidioma	Mt Albert Park	0
1866	g_Endoconidioma	Mt Eden Domain	9
1867	g_Endoconidioma	Rural location	4
1868	g_Endoconidioma	The Museum	0
1869	g_Endoconidioma	Warren Freer Park	0
1870	g_Endoconidioma	Western Springs	0
1871	g_Endoconidioma	Windmill Park	0
1872	g_Endoconidioma	NA	0
1873	g_Entoloma	Aotea Square	0
1874	g_Entoloma	Cornwall Park	83
1875	g_Entoloma	Fijoa Forest	0
1876	g_Entoloma	Keith Hay Park	167
1877	g_Entoloma	Mt Albert Park	21
1878	g_Entoloma	Mt Eden Domain	17
1879	g_Entoloma	Rural location	22
1880	g_Entoloma	The Museum	12
1881	g_Entoloma	Warren Freer Park	7
1882	g_Entoloma	Western Springs	20
1883	g_Entoloma	Windmill Park	33
1884	g_Entoloma	NA	0
1885	g_Erysiphe	Aotea Square	1
1886	g_Erysiphe	Cornwall Park	0
1887	g_Erysiphe	Fijoa Forest	2
1888	g_Erysiphe	Keith Hay Park	0
1889	g_Erysiphe	Mt Albert Park	0
1890	g_Erysiphe	Mt Eden Domain	0
1891	g_Erysiphe	Rural location	0
1892	g_Erysiphe	The Museum	0
1893	g_Erysiphe	Warren Freer Park	11
1894	g_Erysiphe	Western Springs	0
1895	g_Erysiphe	Windmill Park	52
1896	g_Erysiphe	NA	0
1897	g_Erythrobasidium	Aotea Square	0
1898	g_Erythrobasidium	Cornwall Park	0
1899	g_Erythrobasidium	Fijoa Forest	3
1900	g_Erythrobasidium	Keith Hay Park	0
1901	g_Erythrobasidium	Mt Albert Park	10
1902	g_Erythrobasidium	Mt Eden Domain	5
1903	g_Erythrobasidium	Rural location	0
1904	g_Erythrobasidium	The Museum	29
1905	g_Erythrobasidium	Warren Freer Park	0
1906	g_Erythrobasidium	Western Springs	0
1907	g_Erythrobasidium	Windmill Park	0
1908	g_Erythrobasidium	NA	0
1909	g_Eutypella	Aotea Square	0
1910	g_Eutypella	Cornwall Park	0
1911	g_Eutypella	Fijoa Forest	482
1912	g_Eutypella	Keith Hay Park	55
1913	g_Eutypella	Mt Albert Park	4
1914	g_Eutypella	Mt Eden Domain	56
1915	g_Eutypella	Rural location	0
1916	g_Eutypella	The Museum	15
1917	g_Eutypella	Warren Freer Park	140
1918	g_Eutypella	Western Springs	87
1919	g_Eutypella	Windmill Park	11
1920	g_Eutypella	NA	0
1921	g_Exidia	Aotea Square	0
1922	g_Exidia	Cornwall Park	19
1923	g_Exidia	Fijoa Forest	89
1924	g_Exidia	Keith Hay Park	30
1925	g_Exidia	Mt Albert Park	135
1926	g_Exidia	Mt Eden Domain	164
1927	g_Exidia	Rural location	31
1928	g_Exidia	The Museum	25
1929	g_Exidia	Warren Freer Park	48
1930	g_Exidia	Western Springs	98
1931	g_Exidia	Windmill Park	3
1932	g_Exidia	NA	0
1933	g_Exobasidium	Aotea Square	0
1934	g_Exobasidium	Cornwall Park	0
1935	g_Exobasidium	Fijoa Forest	0
1936	g_Exobasidium	Keith Hay Park	0
1937	g_Exobasidium	Mt Albert Park	0
1938	g_Exobasidium	Mt Eden Domain	0
1939	g_Exobasidium	Rural location	0
1940	g_Exobasidium	The Museum	17
1941	g_Exobasidium	Warren Freer Park	0
1942	g_Exobasidium	Western Springs	0
1943	g_Exobasidium	Windmill Park	0
1944	g_Exobasidium	NA	0
1945	g_Exophiala	Aotea Square	5
1946	g_Exophiala	Cornwall Park	53
1947	g_Exophiala	Fijoa Forest	0
1948	g_Exophiala	Keith Hay Park	25
1949	g_Exophiala	Mt Albert Park	44
1950	g_Exophiala	Mt Eden Domain	4
1951	g_Exophiala	Rural location	24
1952	g_Exophiala	The Museum	260
1953	g_Exophiala	Warren Freer Park	133
1954	g_Exophiala	Western Springs	42
1955	g_Exophiala	Windmill Park	301
1956	g_Exophiala	NA	144
1957	g_Farysia	Aotea Square	0
1958	g_Farysia	Cornwall Park	0
1959	g_Farysia	Fijoa Forest	0
1960	g_Farysia	Keith Hay Park	0
1961	g_Farysia	Mt Albert Park	0
1962	g_Farysia	Mt Eden Domain	0
1963	g_Farysia	Rural location	8
1964	g_Farysia	The Museum	2
1965	g_Farysia	Warren Freer Park	0
1966	g_Farysia	Western Springs	0
1967	g_Farysia	Windmill Park	0
1968	g_Farysia	NA	0
1969	g_Favolaschia	Aotea Square	19
1970	g_Favolaschia	Cornwall Park	57
1971	g_Favolaschia	Fijoa Forest	50
1972	g_Favolaschia	Keith Hay Park	770
1973	g_Favolaschia	Mt Albert Park	51
1974	g_Favolaschia	Mt Eden Domain	857
1975	g_Favolaschia	Rural location	30
1976	g_Favolaschia	The Museum	102
1977	g_Favolaschia	Warren Freer Park	109
1978	g_Favolaschia	Western Springs	229
1979	g_Favolaschia	Windmill Park	25
1980	g_Favolaschia	NA	0
1981	g_Fibrodontia	Aotea Square	0
1982	g_Fibrodontia	Cornwall Park	22
1983	g_Fibrodontia	Fijoa Forest	0
1984	g_Fibrodontia	Keith Hay Park	34
1985	g_Fibrodontia	Mt Albert Park	1
1986	g_Fibrodontia	Mt Eden Domain	275
1987	g_Fibrodontia	Rural location	171
1988	g_Fibrodontia	The Museum	10
1989	g_Fibrodontia	Warren Freer Park	137
1990	g_Fibrodontia	Western Springs	157
1991	g_Fibrodontia	Windmill Park	37
1992	g_Fibrodontia	NA	0
1993	g_Fibroporia	Aotea Square	0
1994	g_Fibroporia	Cornwall Park	304
1995	g_Fibroporia	Fijoa Forest	50
1996	g_Fibroporia	Keith Hay Park	758
1997	g_Fibroporia	Mt Albert Park	369
1998	g_Fibroporia	Mt Eden Domain	171
1999	g_Fibroporia	Rural location	588
[truncated: 6,353 more rows]
