# Supplementary material for: Identifying optimal bioinformatics protocols for aerosol microbial community data
Source: PeerJ. 2021 Sep 30;9:e12065. doi: 10.7717/peerj.12065 (PMC8487624; doi:10.7717/peerj.12065)
Supplement: Supplemental Information 3 [file peerj-09-12065-s003.csv]

	Genus	Location	Total.Abundance
1	g_Abiotrophia	Aotea Square	0
2	g_Abiotrophia	Cornwall Park	16
3	g_Abiotrophia	Fijoa Forest	3
4	g_Abiotrophia	Keith Hay Park	0
5	g_Abiotrophia	Mt Albert Park	0
6	g_Abiotrophia	Mt Eden Domain	0
7	g_Abiotrophia	Rural location	0
8	g_Abiotrophia	The Museum	43
9	g_Abiotrophia	Warren Freer Park	1
10	g_Abiotrophia	Western Springs	0
11	g_Abiotrophia	Windmill Park	4
12	g_Abiotrophia	NA	0
13	g_Acetobacter	Aotea Square	0
14	g_Acetobacter	Cornwall Park	25
15	g_Acetobacter	Fijoa Forest	8
16	g_Acetobacter	Keith Hay Park	0
17	g_Acetobacter	Mt Albert Park	0
18	g_Acetobacter	Mt Eden Domain	0
19	g_Acetobacter	Rural location	32
20	g_Acetobacter	The Museum	14
21	g_Acetobacter	Warren Freer Park	144
22	g_Acetobacter	Western Springs	11
23	g_Acetobacter	Windmill Park	3
24	g_Acetobacter	NA	0
25	g_Achromobacter	Aotea Square	0
26	g_Achromobacter	Cornwall Park	16
27	g_Achromobacter	Fijoa Forest	0
28	g_Achromobacter	Keith Hay Park	0
29	g_Achromobacter	Mt Albert Park	0
30	g_Achromobacter	Mt Eden Domain	3
31	g_Achromobacter	Rural location	0
32	g_Achromobacter	The Museum	10
33	g_Achromobacter	Warren Freer Park	1
34	g_Achromobacter	Western Springs	26
35	g_Achromobacter	Windmill Park	16
36	g_Achromobacter	NA	0
37	g_Acidisoma	Aotea Square	0
38	g_Acidisoma	Cornwall Park	56
39	g_Acidisoma	Fijoa Forest	6
40	g_Acidisoma	Keith Hay Park	0
41	g_Acidisoma	Mt Albert Park	0
42	g_Acidisoma	Mt Eden Domain	0
43	g_Acidisoma	Rural location	0
44	g_Acidisoma	The Museum	0
45	g_Acidisoma	Warren Freer Park	0
46	g_Acidisoma	Western Springs	4
47	g_Acidisoma	Windmill Park	0
48	g_Acidisoma	NA	0
49	g_Acidocella	Aotea Square	0
50	g_Acidocella	Cornwall Park	0
51	g_Acidocella	Fijoa Forest	0
52	g_Acidocella	Keith Hay Park	0
53	g_Acidocella	Mt Albert Park	1
54	g_Acidocella	Mt Eden Domain	0
55	g_Acidocella	Rural location	0
56	g_Acidocella	The Museum	0
57	g_Acidocella	Warren Freer Park	26
58	g_Acidocella	Western Springs	15
59	g_Acidocella	Windmill Park	0
60	g_Acidocella	NA	0
61	g_Acidovorax	Aotea Square	2
62	g_Acidovorax	Cornwall Park	3
63	g_Acidovorax	Fijoa Forest	0
64	g_Acidovorax	Keith Hay Park	5
65	g_Acidovorax	Mt Albert Park	0
66	g_Acidovorax	Mt Eden Domain	3
67	g_Acidovorax	Rural location	20
68	g_Acidovorax	The Museum	0
69	g_Acidovorax	Warren Freer Park	0
70	g_Acidovorax	Western Springs	14
71	g_Acidovorax	Windmill Park	43
72	g_Acidovorax	NA	0
73	g_Acinetobacter	Aotea Square	10
74	g_Acinetobacter	Cornwall Park	1264
75	g_Acinetobacter	Fijoa Forest	157
76	g_Acinetobacter	Keith Hay Park	242
77	g_Acinetobacter	Mt Albert Park	22
78	g_Acinetobacter	Mt Eden Domain	398
79	g_Acinetobacter	Rural location	44
80	g_Acinetobacter	The Museum	1848
81	g_Acinetobacter	Warren Freer Park	612
82	g_Acinetobacter	Western Springs	1054
83	g_Acinetobacter	Windmill Park	1129
84	g_Acinetobacter	NA	2
85	g_Actinomyces	Aotea Square	22
86	g_Actinomyces	Cornwall Park	110
87	g_Actinomyces	Fijoa Forest	29
88	g_Actinomyces	Keith Hay Park	111
89	g_Actinomyces	Mt Albert Park	27
90	g_Actinomyces	Mt Eden Domain	104
91	g_Actinomyces	Rural location	24
92	g_Actinomyces	The Museum	43
93	g_Actinomyces	Warren Freer Park	105
94	g_Actinomyces	Western Springs	59
95	g_Actinomyces	Windmill Park	517
96	g_Actinomyces	NA	52
97	g_Actinomycetospora	Aotea Square	0
98	g_Actinomycetospora	Cornwall Park	69
99	g_Actinomycetospora	Fijoa Forest	44
100	g_Actinomycetospora	Keith Hay Park	41
101	g_Actinomycetospora	Mt Albert Park	9
102	g_Actinomycetospora	Mt Eden Domain	36
103	g_Actinomycetospora	Rural location	58
104	g_Actinomycetospora	The Museum	8
105	g_Actinomycetospora	Warren Freer Park	42
106	g_Actinomycetospora	Western Springs	126
107	g_Actinomycetospora	Windmill Park	26
108	g_Actinomycetospora	NA	6
109	g_Actinophytocola	Aotea Square	0
110	g_Actinophytocola	Cornwall Park	7
111	g_Actinophytocola	Fijoa Forest	0
112	g_Actinophytocola	Keith Hay Park	0
113	g_Actinophytocola	Mt Albert Park	0
114	g_Actinophytocola	Mt Eden Domain	0
115	g_Actinophytocola	Rural location	0
116	g_Actinophytocola	The Museum	0
117	g_Actinophytocola	Warren Freer Park	0
118	g_Actinophytocola	Western Springs	7
119	g_Actinophytocola	Windmill Park	7
120	g_Actinophytocola	NA	28
121	g_Actinoplanes	Aotea Square	0
122	g_Actinoplanes	Cornwall Park	0
123	g_Actinoplanes	Fijoa Forest	1
124	g_Actinoplanes	Keith Hay Park	0
125	g_Actinoplanes	Mt Albert Park	0
126	g_Actinoplanes	Mt Eden Domain	0
127	g_Actinoplanes	Rural location	0
128	g_Actinoplanes	The Museum	0
129	g_Actinoplanes	Warren Freer Park	0
130	g_Actinoplanes	Western Springs	0
131	g_Actinoplanes	Windmill Park	165
132	g_Actinoplanes	NA	0
133	g_Adhaeribacter	Aotea Square	0
134	g_Adhaeribacter	Cornwall Park	26
135	g_Adhaeribacter	Fijoa Forest	0
136	g_Adhaeribacter	Keith Hay Park	12
137	g_Adhaeribacter	Mt Albert Park	9
138	g_Adhaeribacter	Mt Eden Domain	0
139	g_Adhaeribacter	Rural location	41
140	g_Adhaeribacter	The Museum	0
141	g_Adhaeribacter	Warren Freer Park	4
142	g_Adhaeribacter	Western Springs	7
143	g_Adhaeribacter	Windmill Park	3
144	g_Adhaeribacter	NA	10
145	g_Aerococcus	Aotea Square	3
146	g_Aerococcus	Cornwall Park	6
147	g_Aerococcus	Fijoa Forest	4
148	g_Aerococcus	Keith Hay Park	6
149	g_Aerococcus	Mt Albert Park	0
150	g_Aerococcus	Mt Eden Domain	8
151	g_Aerococcus	Rural location	0
152	g_Aerococcus	The Museum	2
153	g_Aerococcus	Warren Freer Park	0
154	g_Aerococcus	Western Springs	0
155	g_Aerococcus	Windmill Park	3
156	g_Aerococcus	NA	0
157	g_Aeromicrobium	Aotea Square	13
158	g_Aeromicrobium	Cornwall Park	2
159	g_Aeromicrobium	Fijoa Forest	4
160	g_Aeromicrobium	Keith Hay Park	22
161	g_Aeromicrobium	Mt Albert Park	25
162	g_Aeromicrobium	Mt Eden Domain	59
163	g_Aeromicrobium	Rural location	3
164	g_Aeromicrobium	The Museum	3
165	g_Aeromicrobium	Warren Freer Park	5
166	g_Aeromicrobium	Western Springs	24
167	g_Aeromicrobium	Windmill Park	14
168	g_Aeromicrobium	NA	6
169	g_Aeromonas	Aotea Square	0
170	g_Aeromonas	Cornwall Park	58
171	g_Aeromonas	Fijoa Forest	1
172	g_Aeromonas	Keith Hay Park	0
173	g_Aeromonas	Mt Albert Park	0
174	g_Aeromonas	Mt Eden Domain	1
175	g_Aeromonas	Rural location	29
176	g_Aeromonas	The Museum	3
177	g_Aeromonas	Warren Freer Park	0
178	g_Aeromonas	Western Springs	8
179	g_Aeromonas	Windmill Park	11
180	g_Aeromonas	NA	0
181	g_Agromyces	Aotea Square	0
182	g_Agromyces	Cornwall Park	0
183	g_Agromyces	Fijoa Forest	0
184	g_Agromyces	Keith Hay Park	18
185	g_Agromyces	Mt Albert Park	0
186	g_Agromyces	Mt Eden Domain	0
187	g_Agromyces	Rural location	0
188	g_Agromyces	The Museum	0
189	g_Agromyces	Warren Freer Park	0
190	g_Agromyces	Western Springs	0
191	g_Agromyces	Windmill Park	0
192	g_Agromyces	NA	13
193	g_Akkermansia	Aotea Square	0
194	g_Akkermansia	Cornwall Park	0
195	g_Akkermansia	Fijoa Forest	0
196	g_Akkermansia	Keith Hay Park	23
197	g_Akkermansia	Mt Albert Park	0
198	g_Akkermansia	Mt Eden Domain	0
199	g_Akkermansia	Rural location	0
200	g_Akkermansia	The Museum	0
201	g_Akkermansia	Warren Freer Park	0
202	g_Akkermansia	Western Springs	0
203	g_Akkermansia	Windmill Park	0
204	g_Akkermansia	NA	0
205	g_Alicyclobacillus	Aotea Square	0
206	g_Alicyclobacillus	Cornwall Park	0
207	g_Alicyclobacillus	Fijoa Forest	0
208	g_Alicyclobacillus	Keith Hay Park	23
209	g_Alicyclobacillus	Mt Albert Park	0
210	g_Alicyclobacillus	Mt Eden Domain	0
211	g_Alicyclobacillus	Rural location	0
212	g_Alicyclobacillus	The Museum	17
213	g_Alicyclobacillus	Warren Freer Park	0
214	g_Alicyclobacillus	Western Springs	0
215	g_Alicyclobacillus	Windmill Park	0
216	g_Alicyclobacillus	NA	0
217	g_Alistipes	Aotea Square	0
218	g_Alistipes	Cornwall Park	0
219	g_Alistipes	Fijoa Forest	13
220	g_Alistipes	Keith Hay Park	37
221	g_Alistipes	Mt Albert Park	0
222	g_Alistipes	Mt Eden Domain	0
223	g_Alistipes	Rural location	0
224	g_Alistipes	The Museum	0
225	g_Alistipes	Warren Freer Park	0
226	g_Alistipes	Western Springs	0
227	g_Alistipes	Windmill Park	0
228	g_Alistipes	NA	0
229	g_Alkanindiges	Aotea Square	4
230	g_Alkanindiges	Cornwall Park	593
231	g_Alkanindiges	Fijoa Forest	37
232	g_Alkanindiges	Keith Hay Park	54
233	g_Alkanindiges	Mt Albert Park	1
234	g_Alkanindiges	Mt Eden Domain	119
235	g_Alkanindiges	Rural location	0
236	g_Alkanindiges	The Museum	769
237	g_Alkanindiges	Warren Freer Park	47
238	g_Alkanindiges	Western Springs	69
239	g_Alkanindiges	Windmill Park	447
240	g_Alkanindiges	NA	0
241	g_Altererythrobacter	Aotea Square	9
242	g_Altererythrobacter	Cornwall Park	12
243	g_Altererythrobacter	Fijoa Forest	10
244	g_Altererythrobacter	Keith Hay Park	78
245	g_Altererythrobacter	Mt Albert Park	3
246	g_Altererythrobacter	Mt Eden Domain	0
247	g_Altererythrobacter	Rural location	25
248	g_Altererythrobacter	The Museum	13
249	g_Altererythrobacter	Warren Freer Park	4
250	g_Altererythrobacter	Western Springs	11
251	g_Altererythrobacter	Windmill Park	29
252	g_Altererythrobacter	NA	0
253	g_Amantichitinum	Aotea Square	0
254	g_Amantichitinum	Cornwall Park	12
255	g_Amantichitinum	Fijoa Forest	0
256	g_Amantichitinum	Keith Hay Park	0
257	g_Amantichitinum	Mt Albert Park	0
258	g_Amantichitinum	Mt Eden Domain	0
259	g_Amantichitinum	Rural location	0
260	g_Amantichitinum	The Museum	0
261	g_Amantichitinum	Warren Freer Park	0
262	g_Amantichitinum	Western Springs	0
263	g_Amantichitinum	Windmill Park	0
264	g_Amantichitinum	NA	0
265	g_Amaricoccus	Aotea Square	1
266	g_Amaricoccus	Cornwall Park	5
267	g_Amaricoccus	Fijoa Forest	13
268	g_Amaricoccus	Keith Hay Park	5
269	g_Amaricoccus	Mt Albert Park	0
270	g_Amaricoccus	Mt Eden Domain	4
271	g_Amaricoccus	Rural location	6
272	g_Amaricoccus	The Museum	25
273	g_Amaricoccus	Warren Freer Park	2
274	g_Amaricoccus	Western Springs	14
275	g_Amaricoccus	Windmill Park	12
276	g_Amaricoccus	NA	3
277	g_Amnibacterium	Aotea Square	0
278	g_Amnibacterium	Cornwall Park	1
279	g_Amnibacterium	Fijoa Forest	18
280	g_Amnibacterium	Keith Hay Park	12
281	g_Amnibacterium	Mt Albert Park	5
282	g_Amnibacterium	Mt Eden Domain	20
283	g_Amnibacterium	Rural location	29
284	g_Amnibacterium	The Museum	3
285	g_Amnibacterium	Warren Freer Park	11
286	g_Amnibacterium	Western Springs	17
287	g_Amnibacterium	Windmill Park	10
288	g_Amnibacterium	NA	0
289	g_Anaerococcus	Aotea Square	0
290	g_Anaerococcus	Cornwall Park	62
291	g_Anaerococcus	Fijoa Forest	2
292	g_Anaerococcus	Keith Hay Park	0
293	g_Anaerococcus	Mt Albert Park	53
294	g_Anaerococcus	Mt Eden Domain	43
295	g_Anaerococcus	Rural location	0
296	g_Anaerococcus	The Museum	120
297	g_Anaerococcus	Warren Freer Park	13
298	g_Anaerococcus	Western Springs	38
299	g_Anaerococcus	Windmill Park	9
300	g_Anaerococcus	NA	0
301	g_Anaeromyxobacter	Aotea Square	0
302	g_Anaeromyxobacter	Cornwall Park	0
303	g_Anaeromyxobacter	Fijoa Forest	0
304	g_Anaeromyxobacter	Keith Hay Park	0
305	g_Anaeromyxobacter	Mt Albert Park	0
306	g_Anaeromyxobacter	Mt Eden Domain	0
307	g_Anaeromyxobacter	Rural location	17
308	g_Anaeromyxobacter	The Museum	0
309	g_Anaeromyxobacter	Warren Freer Park	0
310	g_Anaeromyxobacter	Western Springs	0
311	g_Anaeromyxobacter	Windmill Park	0
312	g_Anaeromyxobacter	NA	0
313	g_Anaerostipes	Aotea Square	0
314	g_Anaerostipes	Cornwall Park	0
315	g_Anaerostipes	Fijoa Forest	142
316	g_Anaerostipes	Keith Hay Park	0
317	g_Anaerostipes	Mt Albert Park	0
318	g_Anaerostipes	Mt Eden Domain	0
319	g_Anaerostipes	Rural location	0
320	g_Anaerostipes	The Museum	0
321	g_Anaerostipes	Warren Freer Park	0
322	g_Anaerostipes	Western Springs	0
323	g_Anaerostipes	Windmill Park	0
324	g_Anaerostipes	NA	0
325	g_Angustibacter	Aotea Square	0
326	g_Angustibacter	Cornwall Park	0
327	g_Angustibacter	Fijoa Forest	0
328	g_Angustibacter	Keith Hay Park	0
329	g_Angustibacter	Mt Albert Park	8
330	g_Angustibacter	Mt Eden Domain	0
331	g_Angustibacter	Rural location	18
332	g_Angustibacter	The Museum	3
333	g_Angustibacter	Warren Freer Park	0
334	g_Angustibacter	Western Springs	0
335	g_Angustibacter	Windmill Park	0
336	g_Angustibacter	NA	6
337	g_Aquabacterium	Aotea Square	0
338	g_Aquabacterium	Cornwall Park	6
339	g_Aquabacterium	Fijoa Forest	8
340	g_Aquabacterium	Keith Hay Park	8
341	g_Aquabacterium	Mt Albert Park	6
342	g_Aquabacterium	Mt Eden Domain	56
343	g_Aquabacterium	Rural location	0
344	g_Aquabacterium	The Museum	2
345	g_Aquabacterium	Warren Freer Park	2
346	g_Aquabacterium	Western Springs	1
347	g_Aquabacterium	Windmill Park	2
348	g_Aquabacterium	NA	9
349	g_Aquamicrobium	Aotea Square	0
350	g_Aquamicrobium	Cornwall Park	7
351	g_Aquamicrobium	Fijoa Forest	0
352	g_Aquamicrobium	Keith Hay Park	0
353	g_Aquamicrobium	Mt Albert Park	0
354	g_Aquamicrobium	Mt Eden Domain	0
355	g_Aquamicrobium	Rural location	9
356	g_Aquamicrobium	The Museum	0
357	g_Aquamicrobium	Warren Freer Park	0
358	g_Aquamicrobium	Western Springs	0
359	g_Aquamicrobium	Windmill Park	2
360	g_Aquamicrobium	NA	0
361	g_Aquicella	Aotea Square	0
362	g_Aquicella	Cornwall Park	16
363	g_Aquicella	Fijoa Forest	0
364	g_Aquicella	Keith Hay Park	0
365	g_Aquicella	Mt Albert Park	23
366	g_Aquicella	Mt Eden Domain	0
367	g_Aquicella	Rural location	0
368	g_Aquicella	The Museum	0
369	g_Aquicella	Warren Freer Park	0
370	g_Aquicella	Western Springs	1
371	g_Aquicella	Windmill Park	23
372	g_Aquicella	NA	0
373	g_Aquihabitans	Aotea Square	0
374	g_Aquihabitans	Cornwall Park	0
375	g_Aquihabitans	Fijoa Forest	3
376	g_Aquihabitans	Keith Hay Park	39
377	g_Aquihabitans	Mt Albert Park	1
378	g_Aquihabitans	Mt Eden Domain	3
379	g_Aquihabitans	Rural location	0
380	g_Aquihabitans	The Museum	0
381	g_Aquihabitans	Warren Freer Park	0
382	g_Aquihabitans	Western Springs	9
383	g_Aquihabitans	Windmill Park	29
384	g_Aquihabitans	NA	18
385	g_Aquisphaera	Aotea Square	0
386	g_Aquisphaera	Cornwall Park	57
387	g_Aquisphaera	Fijoa Forest	14
388	g_Aquisphaera	Keith Hay Park	18
389	g_Aquisphaera	Mt Albert Park	15
390	g_Aquisphaera	Mt Eden Domain	42
391	g_Aquisphaera	Rural location	42
392	g_Aquisphaera	The Museum	11
393	g_Aquisphaera	Warren Freer Park	5
394	g_Aquisphaera	Western Springs	42
395	g_Aquisphaera	Windmill Park	13
396	g_Aquisphaera	NA	0
397	g_Arcobacter	Aotea Square	0
398	g_Arcobacter	Cornwall Park	0
399	g_Arcobacter	Fijoa Forest	0
400	g_Arcobacter	Keith Hay Park	8
401	g_Arcobacter	Mt Albert Park	0
402	g_Arcobacter	Mt Eden Domain	0
403	g_Arcobacter	Rural location	0
404	g_Arcobacter	The Museum	0
405	g_Arcobacter	Warren Freer Park	0
406	g_Arcobacter	Western Springs	2
407	g_Arcobacter	Windmill Park	27
408	g_Arcobacter	NA	0
409	g_Arcticibacter	Aotea Square	0
410	g_Arcticibacter	Cornwall Park	0
411	g_Arcticibacter	Fijoa Forest	10
412	g_Arcticibacter	Keith Hay Park	23
413	g_Arcticibacter	Mt Albert Park	0
414	g_Arcticibacter	Mt Eden Domain	0
415	g_Arcticibacter	Rural location	0
416	g_Arcticibacter	The Museum	0
417	g_Arcticibacter	Warren Freer Park	0
418	g_Arcticibacter	Western Springs	0
419	g_Arcticibacter	Windmill Park	9
420	g_Arcticibacter	NA	0
421	g_Arenimonas	Aotea Square	0
422	g_Arenimonas	Cornwall Park	1
423	g_Arenimonas	Fijoa Forest	0
424	g_Arenimonas	Keith Hay Park	7
425	g_Arenimonas	Mt Albert Park	1
426	g_Arenimonas	Mt Eden Domain	3
427	g_Arenimonas	Rural location	4
428	g_Arenimonas	The Museum	8
429	g_Arenimonas	Warren Freer Park	31
430	g_Arenimonas	Western Springs	18
431	g_Arenimonas	Windmill Park	2
432	g_Arenimonas	NA	45
433	g_Armatimonas/Armatimonadetes_gp1	Aotea Square	0
434	g_Armatimonas/Armatimonadetes_gp1	Cornwall Park	203
435	g_Armatimonas/Armatimonadetes_gp1	Fijoa Forest	39
436	g_Armatimonas/Armatimonadetes_gp1	Keith Hay Park	60
437	g_Armatimonas/Armatimonadetes_gp1	Mt Albert Park	89
438	g_Armatimonas/Armatimonadetes_gp1	Mt Eden Domain	41
439	g_Armatimonas/Armatimonadetes_gp1	Rural location	10
440	g_Armatimonas/Armatimonadetes_gp1	The Museum	6
441	g_Armatimonas/Armatimonadetes_gp1	Warren Freer Park	0
442	g_Armatimonas/Armatimonadetes_gp1	Western Springs	190
443	g_Armatimonas/Armatimonadetes_gp1	Windmill Park	20
444	g_Armatimonas/Armatimonadetes_gp1	NA	1
445	g_Arsenicicoccus	Aotea Square	0
446	g_Arsenicicoccus	Cornwall Park	0
447	g_Arsenicicoccus	Fijoa Forest	42
448	g_Arsenicicoccus	Keith Hay Park	1
449	g_Arsenicicoccus	Mt Albert Park	0
450	g_Arsenicicoccus	Mt Eden Domain	0
451	g_Arsenicicoccus	Rural location	0
452	g_Arsenicicoccus	The Museum	5
453	g_Arsenicicoccus	Warren Freer Park	0
454	g_Arsenicicoccus	Western Springs	2
455	g_Arsenicicoccus	Windmill Park	0
456	g_Arsenicicoccus	NA	0
457	g_Arthrobacter	Aotea Square	0
458	g_Arthrobacter	Cornwall Park	246
459	g_Arthrobacter	Fijoa Forest	25
460	g_Arthrobacter	Keith Hay Park	126
461	g_Arthrobacter	Mt Albert Park	31
462	g_Arthrobacter	Mt Eden Domain	63
463	g_Arthrobacter	Rural location	146
464	g_Arthrobacter	The Museum	85
465	g_Arthrobacter	Warren Freer Park	53
466	g_Arthrobacter	Western Springs	114
467	g_Arthrobacter	Windmill Park	109
468	g_Arthrobacter	NA	20
469	g_Aureimonas	Aotea Square	0
470	g_Aureimonas	Cornwall Park	26
471	g_Aureimonas	Fijoa Forest	29
472	g_Aureimonas	Keith Hay Park	131
473	g_Aureimonas	Mt Albert Park	73
474	g_Aureimonas	Mt Eden Domain	57
475	g_Aureimonas	Rural location	24
476	g_Aureimonas	The Museum	29
477	g_Aureimonas	Warren Freer Park	26
478	g_Aureimonas	Western Springs	25
479	g_Aureimonas	Windmill Park	7
480	g_Aureimonas	NA	0
481	g_Bacillus	Aotea Square	39
482	g_Bacillus	Cornwall Park	625
483	g_Bacillus	Fijoa Forest	188
484	g_Bacillus	Keith Hay Park	283
485	g_Bacillus	Mt Albert Park	330
486	g_Bacillus	Mt Eden Domain	1003
487	g_Bacillus	Rural location	566
488	g_Bacillus	The Museum	2642
489	g_Bacillus	Warren Freer Park	492
490	g_Bacillus	Western Springs	766
491	g_Bacillus	Windmill Park	241
492	g_Bacillus	NA	142
493	g_Bacteriovorax	Aotea Square	0
494	g_Bacteriovorax	Cornwall Park	0
495	g_Bacteriovorax	Fijoa Forest	0
496	g_Bacteriovorax	Keith Hay Park	0
497	g_Bacteriovorax	Mt Albert Park	0
498	g_Bacteriovorax	Mt Eden Domain	0
499	g_Bacteriovorax	Rural location	0
500	g_Bacteriovorax	The Museum	15
501	g_Bacteriovorax	Warren Freer Park	0
502	g_Bacteriovorax	Western Springs	0
503	g_Bacteriovorax	Windmill Park	0
504	g_Bacteriovorax	NA	0
505	g_Bacteroides	Aotea Square	0
506	g_Bacteroides	Cornwall Park	23
507	g_Bacteroides	Fijoa Forest	1237
508	g_Bacteroides	Keith Hay Park	461
509	g_Bacteroides	Mt Albert Park	0
510	g_Bacteroides	Mt Eden Domain	147
511	g_Bacteroides	Rural location	15
512	g_Bacteroides	The Museum	1
513	g_Bacteroides	Warren Freer Park	57
514	g_Bacteroides	Western Springs	30
515	g_Bacteroides	Windmill Park	124
516	g_Bacteroides	NA	34
517	g_Bdellovibrio	Aotea Square	0
518	g_Bdellovibrio	Cornwall Park	51
519	g_Bdellovibrio	Fijoa Forest	3
520	g_Bdellovibrio	Keith Hay Park	0
521	g_Bdellovibrio	Mt Albert Park	0
522	g_Bdellovibrio	Mt Eden Domain	0
523	g_Bdellovibrio	Rural location	0
524	g_Bdellovibrio	The Museum	0
525	g_Bdellovibrio	Warren Freer Park	0
526	g_Bdellovibrio	Western Springs	0
527	g_Bdellovibrio	Windmill Park	0
528	g_Bdellovibrio	NA	0
529	g_Beijerinckia	Aotea Square	0
530	g_Beijerinckia	Cornwall Park	130
531	g_Beijerinckia	Fijoa Forest	54
532	g_Beijerinckia	Keith Hay Park	38
533	g_Beijerinckia	Mt Albert Park	21
534	g_Beijerinckia	Mt Eden Domain	54
535	g_Beijerinckia	Rural location	0
536	g_Beijerinckia	The Museum	9
537	g_Beijerinckia	Warren Freer Park	57
538	g_Beijerinckia	Western Springs	104
539	g_Beijerinckia	Windmill Park	2
540	g_Beijerinckia	NA	2
541	g_Belnapia	Aotea Square	0
542	g_Belnapia	Cornwall Park	20
543	g_Belnapia	Fijoa Forest	1
544	g_Belnapia	Keith Hay Park	0
545	g_Belnapia	Mt Albert Park	16
546	g_Belnapia	Mt Eden Domain	0
547	g_Belnapia	Rural location	0
548	g_Belnapia	The Museum	0
549	g_Belnapia	Warren Freer Park	0
550	g_Belnapia	Western Springs	17
551	g_Belnapia	Windmill Park	6
552	g_Belnapia	NA	0
553	g_Bergeyella	Aotea Square	0
554	g_Bergeyella	Cornwall Park	158
555	g_Bergeyella	Fijoa Forest	53
556	g_Bergeyella	Keith Hay Park	356
557	g_Bergeyella	Mt Albert Park	25
558	g_Bergeyella	Mt Eden Domain	407
559	g_Bergeyella	Rural location	150
560	g_Bergeyella	The Museum	12
561	g_Bergeyella	Warren Freer Park	207
562	g_Bergeyella	Western Springs	154
563	g_Bergeyella	Windmill Park	807
564	g_Bergeyella	NA	25
565	g_Bifidobacterium	Aotea Square	0
566	g_Bifidobacterium	Cornwall Park	0
567	g_Bifidobacterium	Fijoa Forest	770
568	g_Bifidobacterium	Keith Hay Park	0
569	g_Bifidobacterium	Mt Albert Park	0
570	g_Bifidobacterium	Mt Eden Domain	0
571	g_Bifidobacterium	Rural location	0
572	g_Bifidobacterium	The Museum	0
573	g_Bifidobacterium	Warren Freer Park	0
574	g_Bifidobacterium	Western Springs	1
575	g_Bifidobacterium	Windmill Park	0
576	g_Bifidobacterium	NA	0
577	g_Blastococcus	Aotea Square	0
578	g_Blastococcus	Cornwall Park	16
579	g_Blastococcus	Fijoa Forest	22
580	g_Blastococcus	Keith Hay Park	11
581	g_Blastococcus	Mt Albert Park	11
582	g_Blastococcus	Mt Eden Domain	1
583	g_Blastococcus	Rural location	5
584	g_Blastococcus	The Museum	4
585	g_Blastococcus	Warren Freer Park	19
586	g_Blastococcus	Western Springs	8
587	g_Blastococcus	Windmill Park	3
588	g_Blastococcus	NA	0
589	g_Blautia	Aotea Square	0
590	g_Blautia	Cornwall Park	0
591	g_Blautia	Fijoa Forest	506
592	g_Blautia	Keith Hay Park	0
593	g_Blautia	Mt Albert Park	2
594	g_Blautia	Mt Eden Domain	0
595	g_Blautia	Rural location	1
596	g_Blautia	The Museum	0
597	g_Blautia	Warren Freer Park	0
598	g_Blautia	Western Springs	0
599	g_Blautia	Windmill Park	3
600	g_Blautia	NA	0
601	g_Bosea	Aotea Square	12
602	g_Bosea	Cornwall Park	2
603	g_Bosea	Fijoa Forest	11
604	g_Bosea	Keith Hay Park	48
605	g_Bosea	Mt Albert Park	16
606	g_Bosea	Mt Eden Domain	15
607	g_Bosea	Rural location	60
608	g_Bosea	The Museum	0
609	g_Bosea	Warren Freer Park	28
610	g_Bosea	Western Springs	34
611	g_Bosea	Windmill Park	0
612	g_Bosea	NA	2
613	g_Brachybacterium	Aotea Square	2
614	g_Brachybacterium	Cornwall Park	77
615	g_Brachybacterium	Fijoa Forest	13
616	g_Brachybacterium	Keith Hay Park	80
617	g_Brachybacterium	Mt Albert Park	10
618	g_Brachybacterium	Mt Eden Domain	52
619	g_Brachybacterium	Rural location	0
620	g_Brachybacterium	The Museum	77
621	g_Brachybacterium	Warren Freer Park	9
622	g_Brachybacterium	Western Springs	49
623	g_Brachybacterium	Windmill Park	76
624	g_Brachybacterium	NA	0
625	g_Bradyrhizobium	Aotea Square	109
626	g_Bradyrhizobium	Cornwall Park	266
627	g_Bradyrhizobium	Fijoa Forest	111
628	g_Bradyrhizobium	Keith Hay Park	454
629	g_Bradyrhizobium	Mt Albert Park	50
630	g_Bradyrhizobium	Mt Eden Domain	379
631	g_Bradyrhizobium	Rural location	709
632	g_Bradyrhizobium	The Museum	47
633	g_Bradyrhizobium	Warren Freer Park	201
634	g_Bradyrhizobium	Western Springs	137
635	g_Bradyrhizobium	Windmill Park	77
636	g_Bradyrhizobium	NA	176
637	g_Brevibacillus	Aotea Square	0
638	g_Brevibacillus	Cornwall Park	0
639	g_Brevibacillus	Fijoa Forest	4
640	g_Brevibacillus	Keith Hay Park	25
641	g_Brevibacillus	Mt Albert Park	0
642	g_Brevibacillus	Mt Eden Domain	15
643	g_Brevibacillus	Rural location	6
644	g_Brevibacillus	The Museum	0
645	g_Brevibacillus	Warren Freer Park	14
646	g_Brevibacillus	Western Springs	11
647	g_Brevibacillus	Windmill Park	0
648	g_Brevibacillus	NA	0
649	g_Brevibacterium	Aotea Square	45
650	g_Brevibacterium	Cornwall Park	28
651	g_Brevibacterium	Fijoa Forest	4
652	g_Brevibacterium	Keith Hay Park	12
653	g_Brevibacterium	Mt Albert Park	21
654	g_Brevibacterium	Mt Eden Domain	6
655	g_Brevibacterium	Rural location	1
656	g_Brevibacterium	The Museum	69
657	g_Brevibacterium	Warren Freer Park	0
658	g_Brevibacterium	Western Springs	3
659	g_Brevibacterium	Windmill Park	11
660	g_Brevibacterium	NA	0
661	g_Brevundimonas	Aotea Square	0
662	g_Brevundimonas	Cornwall Park	619
663	g_Brevundimonas	Fijoa Forest	41
664	g_Brevundimonas	Keith Hay Park	200
665	g_Brevundimonas	Mt Albert Park	165
666	g_Brevundimonas	Mt Eden Domain	188
667	g_Brevundimonas	Rural location	38
668	g_Brevundimonas	The Museum	1013
669	g_Brevundimonas	Warren Freer Park	133
670	g_Brevundimonas	Western Springs	129
671	g_Brevundimonas	Windmill Park	576
672	g_Brevundimonas	NA	3
673	g_Brochothrix	Aotea Square	0
674	g_Brochothrix	Cornwall Park	114
675	g_Brochothrix	Fijoa Forest	5
676	g_Brochothrix	Keith Hay Park	18
677	g_Brochothrix	Mt Albert Park	0
678	g_Brochothrix	Mt Eden Domain	10
679	g_Brochothrix	Rural location	0
680	g_Brochothrix	The Museum	85
681	g_Brochothrix	Warren Freer Park	0
682	g_Brochothrix	Western Springs	57
683	g_Brochothrix	Windmill Park	20
684	g_Brochothrix	NA	0
685	g_Burkholderia	Aotea Square	905
686	g_Burkholderia	Cornwall Park	8947
687	g_Burkholderia	Fijoa Forest	2603
688	g_Burkholderia	Keith Hay Park	8183
689	g_Burkholderia	Mt Albert Park	4827
690	g_Burkholderia	Mt Eden Domain	4158
691	g_Burkholderia	Rural location	4189
692	g_Burkholderia	The Museum	1819
693	g_Burkholderia	Warren Freer Park	3566
694	g_Burkholderia	Western Springs	5061
695	g_Burkholderia	Windmill Park	4168
696	g_Burkholderia	NA	2745
697	g_Calidifontibacter	Aotea Square	0
698	g_Calidifontibacter	Cornwall Park	0
699	g_Calidifontibacter	Fijoa Forest	0
700	g_Calidifontibacter	Keith Hay Park	12
701	g_Calidifontibacter	Mt Albert Park	0
702	g_Calidifontibacter	Mt Eden Domain	5
703	g_Calidifontibacter	Rural location	0
704	g_Calidifontibacter	The Museum	3
705	g_Calidifontibacter	Warren Freer Park	0
706	g_Calidifontibacter	Western Springs	1
707	g_Calidifontibacter	Windmill Park	7
708	g_Calidifontibacter	NA	0
709	g_Campylobacter	Aotea Square	36
710	g_Campylobacter	Cornwall Park	57
711	g_Campylobacter	Fijoa Forest	0
712	g_Campylobacter	Keith Hay Park	0
713	g_Campylobacter	Mt Albert Park	0
714	g_Campylobacter	Mt Eden Domain	274
715	g_Campylobacter	Rural location	23
716	g_Campylobacter	The Museum	14
717	g_Campylobacter	Warren Freer Park	0
718	g_Campylobacter	Western Springs	3
719	g_Campylobacter	Windmill Park	221
720	g_Campylobacter	NA	0
721	g_Canibacter	Aotea Square	0
722	g_Canibacter	Cornwall Park	0
723	g_Canibacter	Fijoa Forest	25
724	g_Canibacter	Keith Hay Park	0
725	g_Canibacter	Mt Albert Park	0
726	g_Canibacter	Mt Eden Domain	0
727	g_Canibacter	Rural location	0
728	g_Canibacter	The Museum	0
729	g_Canibacter	Warren Freer Park	34
730	g_Canibacter	Western Springs	13
731	g_Canibacter	Windmill Park	90
732	g_Canibacter	NA	0
733	g_Capnocytophaga	Aotea Square	39
734	g_Capnocytophaga	Cornwall Park	85
735	g_Capnocytophaga	Fijoa Forest	15
736	g_Capnocytophaga	Keith Hay Park	200
737	g_Capnocytophaga	Mt Albert Park	8
738	g_Capnocytophaga	Mt Eden Domain	76
739	g_Capnocytophaga	Rural location	222
740	g_Capnocytophaga	The Museum	38
741	g_Capnocytophaga	Warren Freer Park	3
742	g_Capnocytophaga	Western Springs	47
743	g_Capnocytophaga	Windmill Park	75
744	g_Capnocytophaga	NA	2
745	g_Carnobacterium	Aotea Square	66
746	g_Carnobacterium	Cornwall Park	86
747	g_Carnobacterium	Fijoa Forest	37
748	g_Carnobacterium	Keith Hay Park	275
749	g_Carnobacterium	Mt Albert Park	135
750	g_Carnobacterium	Mt Eden Domain	61
751	g_Carnobacterium	Rural location	51
752	g_Carnobacterium	The Museum	6
753	g_Carnobacterium	Warren Freer Park	124
754	g_Carnobacterium	Western Springs	24
755	g_Carnobacterium	Windmill Park	180
756	g_Carnobacterium	NA	242
757	g_Castellaniella	Aotea Square	1
758	g_Castellaniella	Cornwall Park	2
759	g_Castellaniella	Fijoa Forest	0
760	g_Castellaniella	Keith Hay Park	27
761	g_Castellaniella	Mt Albert Park	2
762	g_Castellaniella	Mt Eden Domain	14
763	g_Castellaniella	Rural location	0
764	g_Castellaniella	The Museum	0
765	g_Castellaniella	Warren Freer Park	0
766	g_Castellaniella	Western Springs	0
767	g_Castellaniella	Windmill Park	3
768	g_Castellaniella	NA	0
769	g_Catellicoccus	Aotea Square	0
770	g_Catellicoccus	Cornwall Park	0
771	g_Catellicoccus	Fijoa Forest	0
772	g_Catellicoccus	Keith Hay Park	0
773	g_Catellicoccus	Mt Albert Park	0
774	g_Catellicoccus	Mt Eden Domain	0
775	g_Catellicoccus	Rural location	0
776	g_Catellicoccus	The Museum	0
777	g_Catellicoccus	Warren Freer Park	0
778	g_Catellicoccus	Western Springs	0
779	g_Catellicoccus	Windmill Park	21
780	g_Catellicoccus	NA	0
781	g_Catenuloplanes	Aotea Square	0
782	g_Catenuloplanes	Cornwall Park	0
783	g_Catenuloplanes	Fijoa Forest	44
784	g_Catenuloplanes	Keith Hay Park	0
785	g_Catenuloplanes	Mt Albert Park	0
786	g_Catenuloplanes	Mt Eden Domain	0
787	g_Catenuloplanes	Rural location	0
788	g_Catenuloplanes	The Museum	0
789	g_Catenuloplanes	Warren Freer Park	0
790	g_Catenuloplanes	Western Springs	0
791	g_Catenuloplanes	Windmill Park	0
792	g_Catenuloplanes	NA	0
793	g_Catonella	Aotea Square	0
794	g_Catonella	Cornwall Park	0
795	g_Catonella	Fijoa Forest	0
796	g_Catonella	Keith Hay Park	0
797	g_Catonella	Mt Albert Park	0
798	g_Catonella	Mt Eden Domain	0
799	g_Catonella	Rural location	64
800	g_Catonella	The Museum	0
801	g_Catonella	Warren Freer Park	0
802	g_Catonella	Western Springs	9
803	g_Catonella	Windmill Park	0
804	g_Catonella	NA	0
805	g_Cellulomonas	Aotea Square	0
806	g_Cellulomonas	Cornwall Park	60
807	g_Cellulomonas	Fijoa Forest	4
808	g_Cellulomonas	Keith Hay Park	91
809	g_Cellulomonas	Mt Albert Park	15
810	g_Cellulomonas	Mt Eden Domain	23
811	g_Cellulomonas	Rural location	11
812	g_Cellulomonas	The Museum	4
813	g_Cellulomonas	Warren Freer Park	28
814	g_Cellulomonas	Western Springs	25
815	g_Cellulomonas	Windmill Park	27
816	g_Cellulomonas	NA	25
817	g_Cellulosilyticum	Aotea Square	0
818	g_Cellulosilyticum	Cornwall Park	0
819	g_Cellulosilyticum	Fijoa Forest	0
820	g_Cellulosilyticum	Keith Hay Park	0
821	g_Cellulosilyticum	Mt Albert Park	0
822	g_Cellulosilyticum	Mt Eden Domain	0
823	g_Cellulosilyticum	Rural location	0
824	g_Cellulosilyticum	The Museum	0
825	g_Cellulosilyticum	Warren Freer Park	0
826	g_Cellulosilyticum	Western Springs	19
827	g_Cellulosilyticum	Windmill Park	0
828	g_Cellulosilyticum	NA	0
829	g_Cellvibrio	Aotea Square	0
830	g_Cellvibrio	Cornwall Park	59
831	g_Cellvibrio	Fijoa Forest	26
832	g_Cellvibrio	Keith Hay Park	6
833	g_Cellvibrio	Mt Albert Park	4
834	g_Cellvibrio	Mt Eden Domain	0
835	g_Cellvibrio	Rural location	2
836	g_Cellvibrio	The Museum	1
837	g_Cellvibrio	Warren Freer Park	1
838	g_Cellvibrio	Western Springs	10
839	g_Cellvibrio	Windmill Park	20
840	g_Cellvibrio	NA	5
841	g_Chelatococcus	Aotea Square	0
842	g_Chelatococcus	Cornwall Park	0
843	g_Chelatococcus	Fijoa Forest	0
844	g_Chelatococcus	Keith Hay Park	0
845	g_Chelatococcus	Mt Albert Park	0
846	g_Chelatococcus	Mt Eden Domain	84
847	g_Chelatococcus	Rural location	0
848	g_Chelatococcus	The Museum	0
849	g_Chelatococcus	Warren Freer Park	0
850	g_Chelatococcus	Western Springs	0
851	g_Chelatococcus	Windmill Park	0
852	g_Chelatococcus	NA	0
853	g_Chryseobacterium	Aotea Square	1
854	g_Chryseobacterium	Cornwall Park	628
855	g_Chryseobacterium	Fijoa Forest	56
856	g_Chryseobacterium	Keith Hay Park	359
857	g_Chryseobacterium	Mt Albert Park	289
858	g_Chryseobacterium	Mt Eden Domain	327
859	g_Chryseobacterium	Rural location	213
860	g_Chryseobacterium	The Museum	560
861	g_Chryseobacterium	Warren Freer Park	420
862	g_Chryseobacterium	Western Springs	567
863	g_Chryseobacterium	Windmill Park	721
864	g_Chryseobacterium	NA	1
865	g_Chthonomonas/Armatimonadetes_gp3	Aotea Square	0
866	g_Chthonomonas/Armatimonadetes_gp3	Cornwall Park	46
867	g_Chthonomonas/Armatimonadetes_gp3	Fijoa Forest	0
868	g_Chthonomonas/Armatimonadetes_gp3	Keith Hay Park	0
869	g_Chthonomonas/Armatimonadetes_gp3	Mt Albert Park	0
870	g_Chthonomonas/Armatimonadetes_gp3	Mt Eden Domain	11
871	g_Chthonomonas/Armatimonadetes_gp3	Rural location	0
872	g_Chthonomonas/Armatimonadetes_gp3	The Museum	1
873	g_Chthonomonas/Armatimonadetes_gp3	Warren Freer Park	0
874	g_Chthonomonas/Armatimonadetes_gp3	Western Springs	87
875	g_Chthonomonas/Armatimonadetes_gp3	Windmill Park	0
876	g_Chthonomonas/Armatimonadetes_gp3	NA	0
877	g_Chungangia	Aotea Square	0
878	g_Chungangia	Cornwall Park	0
879	g_Chungangia	Fijoa Forest	0
880	g_Chungangia	Keith Hay Park	0
881	g_Chungangia	Mt Albert Park	0
882	g_Chungangia	Mt Eden Domain	0
883	g_Chungangia	Rural location	18
884	g_Chungangia	The Museum	0
885	g_Chungangia	Warren Freer Park	0
886	g_Chungangia	Western Springs	0
887	g_Chungangia	Windmill Park	0
888	g_Chungangia	NA	0
889	g_Cloacibacterium	Aotea Square	0
890	g_Cloacibacterium	Cornwall Park	0
891	g_Cloacibacterium	Fijoa Forest	0
892	g_Cloacibacterium	Keith Hay Park	0
893	g_Cloacibacterium	Mt Albert Park	8
894	g_Cloacibacterium	Mt Eden Domain	87
895	g_Cloacibacterium	Rural location	7
896	g_Cloacibacterium	The Museum	0
897	g_Cloacibacterium	Warren Freer Park	0
898	g_Cloacibacterium	Western Springs	0
899	g_Cloacibacterium	Windmill Park	0
900	g_Cloacibacterium	NA	0
901	g_Clostridium_III	Aotea Square	0
902	g_Clostridium_III	Cornwall Park	0
903	g_Clostridium_III	Fijoa Forest	1
904	g_Clostridium_III	Keith Hay Park	0
905	g_Clostridium_III	Mt Albert Park	0
906	g_Clostridium_III	Mt Eden Domain	28
907	g_Clostridium_III	Rural location	0
908	g_Clostridium_III	The Museum	0
909	g_Clostridium_III	Warren Freer Park	0
910	g_Clostridium_III	Western Springs	0
911	g_Clostridium_III	Windmill Park	0
912	g_Clostridium_III	NA	0
913	g_Clostridium_IV	Aotea Square	0
914	g_Clostridium_IV	Cornwall Park	0
915	g_Clostridium_IV	Fijoa Forest	20
916	g_Clostridium_IV	Keith Hay Park	0
917	g_Clostridium_IV	Mt Albert Park	0
918	g_Clostridium_IV	Mt Eden Domain	0
919	g_Clostridium_IV	Rural location	0
920	g_Clostridium_IV	The Museum	0
921	g_Clostridium_IV	Warren Freer Park	0
922	g_Clostridium_IV	Western Springs	0
923	g_Clostridium_IV	Windmill Park	0
924	g_Clostridium_IV	NA	0
925	g_Clostridium_sensu_stricto	Aotea Square	0
926	g_Clostridium_sensu_stricto	Cornwall Park	65
927	g_Clostridium_sensu_stricto	Fijoa Forest	41
928	g_Clostridium_sensu_stricto	Keith Hay Park	13
929	g_Clostridium_sensu_stricto	Mt Albert Park	41
930	g_Clostridium_sensu_stricto	Mt Eden Domain	33
931	g_Clostridium_sensu_stricto	Rural location	54
932	g_Clostridium_sensu_stricto	The Museum	4
933	g_Clostridium_sensu_stricto	Warren Freer Park	10
934	g_Clostridium_sensu_stricto	Western Springs	182
935	g_Clostridium_sensu_stricto	Windmill Park	91
936	g_Clostridium_sensu_stricto	NA	1
937	g_Clostridium_XI	Aotea Square	0
938	g_Clostridium_XI	Cornwall Park	16
939	g_Clostridium_XI	Fijoa Forest	15
940	g_Clostridium_XI	Keith Hay Park	0
941	g_Clostridium_XI	Mt Albert Park	1
942	g_Clostridium_XI	Mt Eden Domain	5
943	g_Clostridium_XI	Rural location	106
944	g_Clostridium_XI	The Museum	0
945	g_Clostridium_XI	Warren Freer Park	14
946	g_Clostridium_XI	Western Springs	0
947	g_Clostridium_XI	Windmill Park	0
948	g_Clostridium_XI	NA	0
949	g_Clostridium_XVIII	Aotea Square	0
950	g_Clostridium_XVIII	Cornwall Park	0
951	g_Clostridium_XVIII	Fijoa Forest	143
952	g_Clostridium_XVIII	Keith Hay Park	34
953	g_Clostridium_XVIII	Mt Albert Park	2
954	g_Clostridium_XVIII	Mt Eden Domain	0
955	g_Clostridium_XVIII	Rural location	0
956	g_Clostridium_XVIII	The Museum	0
957	g_Clostridium_XVIII	Warren Freer Park	0
958	g_Clostridium_XVIII	Western Springs	0
959	g_Clostridium_XVIII	Windmill Park	0
960	g_Clostridium_XVIII	NA	1
961	g_Collinsella	Aotea Square	0
962	g_Collinsella	Cornwall Park	0
963	g_Collinsella	Fijoa Forest	34
964	g_Collinsella	Keith Hay Park	0
965	g_Collinsella	Mt Albert Park	0
966	g_Collinsella	Mt Eden Domain	0
967	g_Collinsella	Rural location	0
968	g_Collinsella	The Museum	0
969	g_Collinsella	Warren Freer Park	0
970	g_Collinsella	Western Springs	0
971	g_Collinsella	Windmill Park	0
972	g_Collinsella	NA	0
973	g_Comamonas	Aotea Square	0
974	g_Comamonas	Cornwall Park	1
975	g_Comamonas	Fijoa Forest	4
976	g_Comamonas	Keith Hay Park	0
977	g_Comamonas	Mt Albert Park	0
978	g_Comamonas	Mt Eden Domain	4
979	g_Comamonas	Rural location	0
980	g_Comamonas	The Museum	58
981	g_Comamonas	Warren Freer Park	5
982	g_Comamonas	Western Springs	0
983	g_Comamonas	Windmill Park	0
984	g_Comamonas	NA	0
985	g_Conexibacter	Aotea Square	0
986	g_Conexibacter	Cornwall Park	61
987	g_Conexibacter	Fijoa Forest	0
988	g_Conexibacter	Keith Hay Park	0
989	g_Conexibacter	Mt Albert Park	0
990	g_Conexibacter	Mt Eden Domain	0
991	g_Conexibacter	Rural location	0
992	g_Conexibacter	The Museum	0
993	g_Conexibacter	Warren Freer Park	16
994	g_Conexibacter	Western Springs	0
995	g_Conexibacter	Windmill Park	0
996	g_Conexibacter	NA	0
997	g_Coprococcus	Aotea Square	0
998	g_Coprococcus	Cornwall Park	0
999	g_Coprococcus	Fijoa Forest	279
1000	g_Coprococcus	Keith Hay Park	0
1001	g_Coprococcus	Mt Albert Park	0
1002	g_Coprococcus	Mt Eden Domain	0
1003	g_Coprococcus	Rural location	0
1004	g_Coprococcus	The Museum	2
1005	g_Coprococcus	Warren Freer Park	0
1006	g_Coprococcus	Western Springs	0
1007	g_Coprococcus	Windmill Park	0
1008	g_Coprococcus	NA	1
1009	g_Corynebacterium	Aotea Square	0
1010	g_Corynebacterium	Cornwall Park	137
1011	g_Corynebacterium	Fijoa Forest	2
1012	g_Corynebacterium	Keith Hay Park	6
1013	g_Corynebacterium	Mt Albert Park	1
1014	g_Corynebacterium	Mt Eden Domain	199
1015	g_Corynebacterium	Rural location	29
1016	g_Corynebacterium	The Museum	83
1017	g_Corynebacterium	Warren Freer Park	36
1018	g_Corynebacterium	Western Springs	66
1019	g_Corynebacterium	Windmill Park	5
1020	g_Corynebacterium	NA	29
1021	g_Cryptosporangium	Aotea Square	0
1022	g_Cryptosporangium	Cornwall Park	0
1023	g_Cryptosporangium	Fijoa Forest	1
1024	g_Cryptosporangium	Keith Hay Park	27
1025	g_Cryptosporangium	Mt Albert Park	0
1026	g_Cryptosporangium	Mt Eden Domain	0
1027	g_Cryptosporangium	Rural location	0
1028	g_Cryptosporangium	The Museum	0
1029	g_Cryptosporangium	Warren Freer Park	0
1030	g_Cryptosporangium	Western Springs	0
1031	g_Cryptosporangium	Windmill Park	0
1032	g_Cryptosporangium	NA	0
1033	g_Cupriavidus	Aotea Square	26
1034	g_Cupriavidus	Cornwall Park	353
1035	g_Cupriavidus	Fijoa Forest	87
1036	g_Cupriavidus	Keith Hay Park	244
1037	g_Cupriavidus	Mt Albert Park	172
1038	g_Cupriavidus	Mt Eden Domain	287
1039	g_Cupriavidus	Rural location	219
1040	g_Cupriavidus	The Museum	61
1041	g_Cupriavidus	Warren Freer Park	413
1042	g_Cupriavidus	Western Springs	595
1043	g_Cupriavidus	Windmill Park	306
1044	g_Cupriavidus	NA	11
1045	g_Cytophaga	Aotea Square	0
1046	g_Cytophaga	Cornwall Park	0
1047	g_Cytophaga	Fijoa Forest	0
1048	g_Cytophaga	Keith Hay Park	0
1049	g_Cytophaga	Mt Albert Park	0
1050	g_Cytophaga	Mt Eden Domain	0
1051	g_Cytophaga	Rural location	0
1052	g_Cytophaga	The Museum	4
1053	g_Cytophaga	Warren Freer Park	9
1054	g_Cytophaga	Western Springs	0
1055	g_Cytophaga	Windmill Park	7
1056	g_Cytophaga	NA	1
1057	g_Dactylosporangium	Aotea Square	0
1058	g_Dactylosporangium	Cornwall Park	3
1059	g_Dactylosporangium	Fijoa Forest	0
1060	g_Dactylosporangium	Keith Hay Park	0
1061	g_Dactylosporangium	Mt Albert Park	2
1062	g_Dactylosporangium	Mt Eden Domain	0
1063	g_Dactylosporangium	Rural location	0
1064	g_Dactylosporangium	The Museum	0
1065	g_Dactylosporangium	Warren Freer Park	0
1066	g_Dactylosporangium	Western Springs	26
1067	g_Dactylosporangium	Windmill Park	0
1068	g_Dactylosporangium	NA	2
1069	g_Deinococcus	Aotea Square	14
1070	g_Deinococcus	Cornwall Park	69
1071	g_Deinococcus	Fijoa Forest	75
1072	g_Deinococcus	Keith Hay Park	115
1073	g_Deinococcus	Mt Albert Park	65
1074	g_Deinococcus	Mt Eden Domain	94
1075	g_Deinococcus	Rural location	53
1076	g_Deinococcus	The Museum	54
1077	g_Deinococcus	Warren Freer Park	133
1078	g_Deinococcus	Western Springs	106
1079	g_Deinococcus	Windmill Park	42
1080	g_Deinococcus	NA	0
1081	g_Delftia	Aotea Square	0
1082	g_Delftia	Cornwall Park	35
1083	g_Delftia	Fijoa Forest	1
1084	g_Delftia	Keith Hay Park	18
1085	g_Delftia	Mt Albert Park	1
1086	g_Delftia	Mt Eden Domain	38
1087	g_Delftia	Rural location	4
1088	g_Delftia	The Museum	5
1089	g_Delftia	Warren Freer Park	27
1090	g_Delftia	Western Springs	72
1091	g_Delftia	Windmill Park	27
1092	g_Delftia	NA	10
1093	g_Dermacoccus	Aotea Square	0
1094	g_Dermacoccus	Cornwall Park	89
1095	g_Dermacoccus	Fijoa Forest	15
1096	g_Dermacoccus	Keith Hay Park	4
1097	g_Dermacoccus	Mt Albert Park	2
1098	g_Dermacoccus	Mt Eden Domain	28
1099	g_Dermacoccus	Rural location	0
1100	g_Dermacoccus	The Museum	103
1101	g_Dermacoccus	Warren Freer Park	7
1102	g_Dermacoccus	Western Springs	8
1103	g_Dermacoccus	Windmill Park	84
1104	g_Dermacoccus	NA	0
1105	g_Desemzia	Aotea Square	0
1106	g_Desemzia	Cornwall Park	4
1107	g_Desemzia	Fijoa Forest	0
1108	g_Desemzia	Keith Hay Park	0
1109	g_Desemzia	Mt Albert Park	0
1110	g_Desemzia	Mt Eden Domain	10
1111	g_Desemzia	Rural location	0
1112	g_Desemzia	The Museum	1
1113	g_Desemzia	Warren Freer Park	0
1114	g_Desemzia	Western Springs	6
1115	g_Desemzia	Windmill Park	5
1116	g_Desemzia	NA	0
1117	g_Desulfitobacterium	Aotea Square	0
1118	g_Desulfitobacterium	Cornwall Park	11
1119	g_Desulfitobacterium	Fijoa Forest	3
1120	g_Desulfitobacterium	Keith Hay Park	0
1121	g_Desulfitobacterium	Mt Albert Park	0
1122	g_Desulfitobacterium	Mt Eden Domain	0
1123	g_Desulfitobacterium	Rural location	0
1124	g_Desulfitobacterium	The Museum	0
1125	g_Desulfitobacterium	Warren Freer Park	0
1126	g_Desulfitobacterium	Western Springs	0
1127	g_Desulfitobacterium	Windmill Park	0
1128	g_Desulfitobacterium	NA	0
1129	g_Desulfobulbus	Aotea Square	0
1130	g_Desulfobulbus	Cornwall Park	0
1131	g_Desulfobulbus	Fijoa Forest	0
1132	g_Desulfobulbus	Keith Hay Park	0
1133	g_Desulfobulbus	Mt Albert Park	0
1134	g_Desulfobulbus	Mt Eden Domain	117
1135	g_Desulfobulbus	Rural location	0
1136	g_Desulfobulbus	The Museum	0
1137	g_Desulfobulbus	Warren Freer Park	0
1138	g_Desulfobulbus	Western Springs	0
1139	g_Desulfobulbus	Windmill Park	132
1140	g_Desulfobulbus	NA	0
1141	g_Desulfosporosinus	Aotea Square	0
1142	g_Desulfosporosinus	Cornwall Park	0
1143	g_Desulfosporosinus	Fijoa Forest	0
1144	g_Desulfosporosinus	Keith Hay Park	0
1145	g_Desulfosporosinus	Mt Albert Park	0
1146	g_Desulfosporosinus	Mt Eden Domain	4
1147	g_Desulfosporosinus	Rural location	0
1148	g_Desulfosporosinus	The Museum	0
1149	g_Desulfosporosinus	Warren Freer Park	0
1150	g_Desulfosporosinus	Western Springs	13
1151	g_Desulfosporosinus	Windmill Park	1
1152	g_Desulfosporosinus	NA	0
1153	g_Devosia	Aotea Square	0
1154	g_Devosia	Cornwall Park	22
1155	g_Devosia	Fijoa Forest	7
1156	g_Devosia	Keith Hay Park	141
1157	g_Devosia	Mt Albert Park	94
1158	g_Devosia	Mt Eden Domain	1
1159	g_Devosia	Rural location	19
1160	g_Devosia	The Museum	5
1161	g_Devosia	Warren Freer Park	0
1162	g_Devosia	Western Springs	24
1163	g_Devosia	Windmill Park	88
1164	g_Devosia	NA	0
1165	g_Diaphorobacter	Aotea Square	0
1166	g_Diaphorobacter	Cornwall Park	7
1167	g_Diaphorobacter	Fijoa Forest	2
1168	g_Diaphorobacter	Keith Hay Park	0
1169	g_Diaphorobacter	Mt Albert Park	3
1170	g_Diaphorobacter	Mt Eden Domain	435
1171	g_Diaphorobacter	Rural location	1
1172	g_Diaphorobacter	The Museum	1
1173	g_Diaphorobacter	Warren Freer Park	9
1174	g_Diaphorobacter	Western Springs	50
1175	g_Diaphorobacter	Windmill Park	3
1176	g_Diaphorobacter	NA	0
1177	g_Dietzia	Aotea Square	0
1178	g_Dietzia	Cornwall Park	3
1179	g_Dietzia	Fijoa Forest	0
1180	g_Dietzia	Keith Hay Park	18
1181	g_Dietzia	Mt Albert Park	0
1182	g_Dietzia	Mt Eden Domain	13
1183	g_Dietzia	Rural location	23
1184	g_Dietzia	The Museum	0
1185	g_Dietzia	Warren Freer Park	0
1186	g_Dietzia	Western Springs	6
1187	g_Dietzia	Windmill Park	3
1188	g_Dietzia	NA	0
1189	g_Dokdonella	Aotea Square	0
1190	g_Dokdonella	Cornwall Park	0
1191	g_Dokdonella	Fijoa Forest	0
1192	g_Dokdonella	Keith Hay Park	0
1193	g_Dokdonella	Mt Albert Park	0
1194	g_Dokdonella	Mt Eden Domain	0
1195	g_Dokdonella	Rural location	0
1196	g_Dokdonella	The Museum	0
1197	g_Dokdonella	Warren Freer Park	0
1198	g_Dokdonella	Western Springs	24
1199	g_Dokdonella	Windmill Park	18
1200	g_Dokdonella	NA	20
1201	g_Dongia	Aotea Square	0
1202	g_Dongia	Cornwall Park	2
1203	g_Dongia	Fijoa Forest	0
1204	g_Dongia	Keith Hay Park	0
1205	g_Dongia	Mt Albert Park	0
1206	g_Dongia	Mt Eden Domain	0
1207	g_Dongia	Rural location	0
1208	g_Dongia	The Museum	1
1209	g_Dongia	Warren Freer Park	0
1210	g_Dongia	Western Springs	0
1211	g_Dongia	Windmill Park	4
1212	g_Dongia	NA	36
1213	g_Dorea	Aotea Square	0
1214	g_Dorea	Cornwall Park	0
1215	g_Dorea	Fijoa Forest	66
1216	g_Dorea	Keith Hay Park	0
1217	g_Dorea	Mt Albert Park	0
1218	g_Dorea	Mt Eden Domain	0
1219	g_Dorea	Rural location	0
1220	g_Dorea	The Museum	0
1221	g_Dorea	Warren Freer Park	0
1222	g_Dorea	Western Springs	0
1223	g_Dorea	Windmill Park	0
1224	g_Dorea	NA	0
1225	g_Duganella	Aotea Square	0
1226	g_Duganella	Cornwall Park	96
1227	g_Duganella	Fijoa Forest	8
1228	g_Duganella	Keith Hay Park	25
1229	g_Duganella	Mt Albert Park	4
1230	g_Duganella	Mt Eden Domain	17
1231	g_Duganella	Rural location	4
1232	g_Duganella	The Museum	22
1233	g_Duganella	Warren Freer Park	20
1234	g_Duganella	Western Springs	112
1235	g_Duganella	Windmill Park	17
1236	g_Duganella	NA	3
1237	g_Dyadobacter	Aotea Square	0
1238	g_Dyadobacter	Cornwall Park	24
1239	g_Dyadobacter	Fijoa Forest	3
1240	g_Dyadobacter	Keith Hay Park	29
1241	g_Dyadobacter	Mt Albert Park	70
1242	g_Dyadobacter	Mt Eden Domain	40
1243	g_Dyadobacter	Rural location	86
1244	g_Dyadobacter	The Museum	5
1245	g_Dyadobacter	Warren Freer Park	13
1246	g_Dyadobacter	Western Springs	29
1247	g_Dyadobacter	Windmill Park	28
1248	g_Dyadobacter	NA	0
1249	g_Dyella	Aotea Square	14
1250	g_Dyella	Cornwall Park	206
1251	g_Dyella	Fijoa Forest	85
1252	g_Dyella	Keith Hay Park	178
1253	g_Dyella	Mt Albert Park	48
1254	g_Dyella	Mt Eden Domain	77
1255	g_Dyella	Rural location	82
1256	g_Dyella	The Museum	54
1257	g_Dyella	Warren Freer Park	53
1258	g_Dyella	Western Springs	66
1259	g_Dyella	Windmill Park	161
1260	g_Dyella	NA	195
1261	g_Dysgonomonas	Aotea Square	0
1262	g_Dysgonomonas	Cornwall Park	0
1263	g_Dysgonomonas	Fijoa Forest	0
1264	g_Dysgonomonas	Keith Hay Park	43
1265	g_Dysgonomonas	Mt Albert Park	0
1266	g_Dysgonomonas	Mt Eden Domain	0
1267	g_Dysgonomonas	Rural location	0
1268	g_Dysgonomonas	The Museum	0
1269	g_Dysgonomonas	Warren Freer Park	0
1270	g_Dysgonomonas	Western Springs	0
1271	g_Dysgonomonas	Windmill Park	0
1272	g_Dysgonomonas	NA	0
1273	g_Elizabethkingia	Aotea Square	0
1274	g_Elizabethkingia	Cornwall Park	170
1275	g_Elizabethkingia	Fijoa Forest	21
1276	g_Elizabethkingia	Keith Hay Park	20
1277	g_Elizabethkingia	Mt Albert Park	0
1278	g_Elizabethkingia	Mt Eden Domain	52
1279	g_Elizabethkingia	Rural location	14
1280	g_Elizabethkingia	The Museum	472
1281	g_Elizabethkingia	Warren Freer Park	72
1282	g_Elizabethkingia	Western Springs	17
1283	g_Elizabethkingia	Windmill Park	123
1284	g_Elizabethkingia	NA	0
1285	g_Enterococcus	Aotea Square	0
1286	g_Enterococcus	Cornwall Park	103
1287	g_Enterococcus	Fijoa Forest	7
1288	g_Enterococcus	Keith Hay Park	44
1289	g_Enterococcus	Mt Albert Park	1
1290	g_Enterococcus	Mt Eden Domain	550
1291	g_Enterococcus	Rural location	0
1292	g_Enterococcus	The Museum	9
1293	g_Enterococcus	Warren Freer Park	0
1294	g_Enterococcus	Western Springs	8
1295	g_Enterococcus	Windmill Park	0
1296	g_Enterococcus	NA	0
1297	g_Epilithonimonas	Aotea Square	0
1298	g_Epilithonimonas	Cornwall Park	21
1299	g_Epilithonimonas	Fijoa Forest	2
1300	g_Epilithonimonas	Keith Hay Park	67
1301	g_Epilithonimonas	Mt Albert Park	9
1302	g_Epilithonimonas	Mt Eden Domain	17
1303	g_Epilithonimonas	Rural location	0
1304	g_Epilithonimonas	The Museum	11
1305	g_Epilithonimonas	Warren Freer Park	0
1306	g_Epilithonimonas	Western Springs	9
1307	g_Epilithonimonas	Windmill Park	21
1308	g_Epilithonimonas	NA	0
1309	g_Erwinia	Aotea Square	0
1310	g_Erwinia	Cornwall Park	220
1311	g_Erwinia	Fijoa Forest	0
1312	g_Erwinia	Keith Hay Park	0
1313	g_Erwinia	Mt Albert Park	0
1314	g_Erwinia	Mt Eden Domain	0
1315	g_Erwinia	Rural location	0
1316	g_Erwinia	The Museum	6
1317	g_Erwinia	Warren Freer Park	0
1318	g_Erwinia	Western Springs	6
1319	g_Erwinia	Windmill Park	0
1320	g_Erwinia	NA	0
1321	g_Escherichia/Shigella	Aotea Square	62
1322	g_Escherichia/Shigella	Cornwall Park	80
1323	g_Escherichia/Shigella	Fijoa Forest	29
1324	g_Escherichia/Shigella	Keith Hay Park	160
1325	g_Escherichia/Shigella	Mt Albert Park	65
1326	g_Escherichia/Shigella	Mt Eden Domain	116
1327	g_Escherichia/Shigella	Rural location	57
1328	g_Escherichia/Shigella	The Museum	93
1329	g_Escherichia/Shigella	Warren Freer Park	178
1330	g_Escherichia/Shigella	Western Springs	198
1331	g_Escherichia/Shigella	Windmill Park	107
1332	g_Escherichia/Shigella	NA	249
1333	g_Eubacterium	Aotea Square	0
1334	g_Eubacterium	Cornwall Park	0
1335	g_Eubacterium	Fijoa Forest	0
1336	g_Eubacterium	Keith Hay Park	0
1337	g_Eubacterium	Mt Albert Park	0
1338	g_Eubacterium	Mt Eden Domain	26
1339	g_Eubacterium	Rural location	0
1340	g_Eubacterium	The Museum	0
1341	g_Eubacterium	Warren Freer Park	0
1342	g_Eubacterium	Western Springs	0
1343	g_Eubacterium	Windmill Park	0
1344	g_Eubacterium	NA	0
1345	g_Exiguobacterium	Aotea Square	0
1346	g_Exiguobacterium	Cornwall Park	22
1347	g_Exiguobacterium	Fijoa Forest	1
1348	g_Exiguobacterium	Keith Hay Park	84
1349	g_Exiguobacterium	Mt Albert Park	53
1350	g_Exiguobacterium	Mt Eden Domain	12
1351	g_Exiguobacterium	Rural location	84
1352	g_Exiguobacterium	The Museum	36
1353	g_Exiguobacterium	Warren Freer Park	0
1354	g_Exiguobacterium	Western Springs	14
1355	g_Exiguobacterium	Windmill Park	4
1356	g_Exiguobacterium	NA	0
1357	g_Faecalibacterium	Aotea Square	0
1358	g_Faecalibacterium	Cornwall Park	0
1359	g_Faecalibacterium	Fijoa Forest	835
1360	g_Faecalibacterium	Keith Hay Park	0
1361	g_Faecalibacterium	Mt Albert Park	0
1362	g_Faecalibacterium	Mt Eden Domain	0
1363	g_Faecalibacterium	Rural location	0
1364	g_Faecalibacterium	The Museum	0
1365	g_Faecalibacterium	Warren Freer Park	0
1366	g_Faecalibacterium	Western Springs	0
1367	g_Faecalibacterium	Windmill Park	0
1368	g_Faecalibacterium	NA	0
1369	g_Ferruginibacter	Aotea Square	0
1370	g_Ferruginibacter	Cornwall Park	9
1371	g_Ferruginibacter	Fijoa Forest	0
1372	g_Ferruginibacter	Keith Hay Park	0
1373	g_Ferruginibacter	Mt Albert Park	1
1374	g_Ferruginibacter	Mt Eden Domain	0
1375	g_Ferruginibacter	Rural location	0
1376	g_Ferruginibacter	The Museum	1
1377	g_Ferruginibacter	Warren Freer Park	0
1378	g_Ferruginibacter	Western Springs	18
1379	g_Ferruginibacter	Windmill Park	52
1380	g_Ferruginibacter	NA	12
1381	g_Fibrella	Aotea Square	0
1382	g_Fibrella	Cornwall Park	0
1383	g_Fibrella	Fijoa Forest	0
1384	g_Fibrella	Keith Hay Park	0
1385	g_Fibrella	Mt Albert Park	0
1386	g_Fibrella	Mt Eden Domain	0
1387	g_Fibrella	Rural location	0
1388	g_Fibrella	The Museum	0
1389	g_Fibrella	Warren Freer Park	27
1390	g_Fibrella	Western Springs	0
1391	g_Fibrella	Windmill Park	0
1392	g_Fibrella	NA	0
1393	g_Filifactor	Aotea Square	0
1394	g_Filifactor	Cornwall Park	20
1395	g_Filifactor	Fijoa Forest	0
1396	g_Filifactor	Keith Hay Park	55
1397	g_Filifactor	Mt Albert Park	0
1398	g_Filifactor	Mt Eden Domain	0
1399	g_Filifactor	Rural location	42
1400	g_Filifactor	The Museum	0
1401	g_Filifactor	Warren Freer Park	0
1402	g_Filifactor	Western Springs	0
1403	g_Filifactor	Windmill Park	0
1404	g_Filifactor	NA	0
1405	g_Finegoldia	Aotea Square	0
1406	g_Finegoldia	Cornwall Park	49
1407	g_Finegoldia	Fijoa Forest	5
1408	g_Finegoldia	Keith Hay Park	39
1409	g_Finegoldia	Mt Albert Park	0
1410	g_Finegoldia	Mt Eden Domain	13
1411	g_Finegoldia	Rural location	0
1412	g_Finegoldia	The Museum	133
1413	g_Finegoldia	Warren Freer Park	2
1414	g_Finegoldia	Western Springs	19
1415	g_Finegoldia	Windmill Park	8
1416	g_Finegoldia	NA	0
1417	g_Flavihumibacter	Aotea Square	0
1418	g_Flavihumibacter	Cornwall Park	16
1419	g_Flavihumibacter	Fijoa Forest	0
1420	g_Flavihumibacter	Keith Hay Park	0
1421	g_Flavihumibacter	Mt Albert Park	0
1422	g_Flavihumibacter	Mt Eden Domain	0
1423	g_Flavihumibacter	Rural location	18
1424	g_Flavihumibacter	The Museum	2
1425	g_Flavihumibacter	Warren Freer Park	0
1426	g_Flavihumibacter	Western Springs	2
1427	g_Flavihumibacter	Windmill Park	4
1428	g_Flavihumibacter	NA	1
1429	g_Flavisolibacter	Aotea Square	0
1430	g_Flavisolibacter	Cornwall Park	28
1431	g_Flavisolibacter	Fijoa Forest	5
1432	g_Flavisolibacter	Keith Hay Park	11
1433	g_Flavisolibacter	Mt Albert Park	8
1434	g_Flavisolibacter	Mt Eden Domain	0
1435	g_Flavisolibacter	Rural location	38
1436	g_Flavisolibacter	The Museum	0
1437	g_Flavisolibacter	Warren Freer Park	0
1438	g_Flavisolibacter	Western Springs	46
1439	g_Flavisolibacter	Windmill Park	17
1440	g_Flavisolibacter	NA	0
1441	g_Flavitalea	Aotea Square	0
1442	g_Flavitalea	Cornwall Park	15
1443	g_Flavitalea	Fijoa Forest	2
1444	g_Flavitalea	Keith Hay Park	0
1445	g_Flavitalea	Mt Albert Park	10
1446	g_Flavitalea	Mt Eden Domain	10
1447	g_Flavitalea	Rural location	0
1448	g_Flavitalea	The Museum	4
1449	g_Flavitalea	Warren Freer Park	0
1450	g_Flavitalea	Western Springs	8
1451	g_Flavitalea	Windmill Park	0
1452	g_Flavitalea	NA	11
1453	g_Flavobacterium	Aotea Square	0
1454	g_Flavobacterium	Cornwall Park	598
1455	g_Flavobacterium	Fijoa Forest	45
1456	g_Flavobacterium	Keith Hay Park	568
1457	g_Flavobacterium	Mt Albert Park	138
1458	g_Flavobacterium	Mt Eden Domain	481
1459	g_Flavobacterium	Rural location	201
1460	g_Flavobacterium	The Museum	200
1461	g_Flavobacterium	Warren Freer Park	337
1462	g_Flavobacterium	Western Springs	125
1463	g_Flavobacterium	Windmill Park	999
1464	g_Flavobacterium	NA	103
1465	g_Fluviicola	Aotea Square	0
1466	g_Fluviicola	Cornwall Park	0
1467	g_Fluviicola	Fijoa Forest	0
1468	g_Fluviicola	Keith Hay Park	32
1469	g_Fluviicola	Mt Albert Park	0
1470	g_Fluviicola	Mt Eden Domain	0
1471	g_Fluviicola	Rural location	17
1472	g_Fluviicola	The Museum	0
1473	g_Fluviicola	Warren Freer Park	28
1474	g_Fluviicola	Western Springs	0
1475	g_Fluviicola	Windmill Park	0
1476	g_Fluviicola	NA	1
1477	g_Francisella	Aotea Square	0
1478	g_Francisella	Cornwall Park	0
1479	g_Francisella	Fijoa Forest	0
1480	g_Francisella	Keith Hay Park	0
1481	g_Francisella	Mt Albert Park	44
1482	g_Francisella	Mt Eden Domain	0
1483	g_Francisella	Rural location	0
1484	g_Francisella	The Museum	0
1485	g_Francisella	Warren Freer Park	0
1486	g_Francisella	Western Springs	0
1487	g_Francisella	Windmill Park	0
1488	g_Francisella	NA	0
1489	g_Frederiksenia	Aotea Square	16
1490	g_Frederiksenia	Cornwall Park	78
1491	g_Frederiksenia	Fijoa Forest	55
1492	g_Frederiksenia	Keith Hay Park	0
1493	g_Frederiksenia	Mt Albert Park	1
1494	g_Frederiksenia	Mt Eden Domain	174
1495	g_Frederiksenia	Rural location	17
1496	g_Frederiksenia	The Museum	28
1497	g_Frederiksenia	Warren Freer Park	74
1498	g_Frederiksenia	Western Springs	47
1499	g_Frederiksenia	Windmill Park	109
1500	g_Frederiksenia	NA	127
1501	g_Fretibacterium	Aotea Square	16
1502	g_Fretibacterium	Cornwall Park	21
1503	g_Fretibacterium	Fijoa Forest	1
1504	g_Fretibacterium	Keith Hay Park	0
1505	g_Fretibacterium	Mt Albert Park	0
1506	g_Fretibacterium	Mt Eden Domain	34
1507	g_Fretibacterium	Rural location	39
1508	g_Fretibacterium	The Museum	1
1509	g_Fretibacterium	Warren Freer Park	0
1510	g_Fretibacterium	Western Springs	2
1511	g_Fretibacterium	Windmill Park	0
1512	g_Fretibacterium	NA	0
1513	g_Friedmanniella	Aotea Square	10
1514	g_Friedmanniella	Cornwall Park	44
1515	g_Friedmanniella	Fijoa Forest	57
1516	g_Friedmanniella	Keith Hay Park	21
1517	g_Friedmanniella	Mt Albert Park	39
1518	g_Friedmanniella	Mt Eden Domain	18
1519	g_Friedmanniella	Rural location	76
1520	g_Friedmanniella	The Museum	12
1521	g_Friedmanniella	Warren Freer Park	152
1522	g_Friedmanniella	Western Springs	60
1523	g_Friedmanniella	Windmill Park	65
1524	g_Friedmanniella	NA	0
1525	g_Fusicatenibacter	Aotea Square	0
1526	g_Fusicatenibacter	Cornwall Park	0
1527	g_Fusicatenibacter	Fijoa Forest	536
1528	g_Fusicatenibacter	Keith Hay Park	0
1529	g_Fusicatenibacter	Mt Albert Park	0
1530	g_Fusicatenibacter	Mt Eden Domain	0
1531	g_Fusicatenibacter	Rural location	0
1532	g_Fusicatenibacter	The Museum	0
1533	g_Fusicatenibacter	Warren Freer Park	0
1534	g_Fusicatenibacter	Western Springs	0
1535	g_Fusicatenibacter	Windmill Park	0
1536	g_Fusicatenibacter	NA	0
1537	g_Fusobacterium	Aotea Square	178
1538	g_Fusobacterium	Cornwall Park	199
1539	g_Fusobacterium	Fijoa Forest	136
1540	g_Fusobacterium	Keith Hay Park	171
1541	g_Fusobacterium	Mt Albert Park	1
1542	g_Fusobacterium	Mt Eden Domain	481
1543	g_Fusobacterium	Rural location	224
1544	g_Fusobacterium	The Museum	87
1545	g_Fusobacterium	Warren Freer Park	295
1546	g_Fusobacterium	Western Springs	90
1547	g_Fusobacterium	Windmill Park	776
1548	g_Fusobacterium	NA	380
1549	g_Gaiella	Aotea Square	5
1550	g_Gaiella	Cornwall Park	68
1551	g_Gaiella	Fijoa Forest	49
1552	g_Gaiella	Keith Hay Park	66
1553	g_Gaiella	Mt Albert Park	86
1554	g_Gaiella	Mt Eden Domain	85
1555	g_Gaiella	Rural location	113
1556	g_Gaiella	The Museum	34
1557	g_Gaiella	Warren Freer Park	79
1558	g_Gaiella	Western Springs	239
1559	g_Gaiella	Windmill Park	122
1560	g_Gaiella	NA	319
1561	g_Gemella	Aotea Square	2
1562	g_Gemella	Cornwall Park	33
1563	g_Gemella	Fijoa Forest	18
1564	g_Gemella	Keith Hay Park	3
1565	g_Gemella	Mt Albert Park	2
1566	g_Gemella	Mt Eden Domain	6
1567	g_Gemella	Rural location	20
1568	g_Gemella	The Museum	15
1569	g_Gemella	Warren Freer Park	11
1570	g_Gemella	Western Springs	18
1571	g_Gemella	Windmill Park	141
1572	g_Gemella	NA	92
1573	g_Gemmata	Aotea Square	0
1574	g_Gemmata	Cornwall Park	146
1575	g_Gemmata	Fijoa Forest	0
1576	g_Gemmata	Keith Hay Park	74
1577	g_Gemmata	Mt Albert Park	43
1578	g_Gemmata	Mt Eden Domain	50
1579	g_Gemmata	Rural location	26
1580	g_Gemmata	The Museum	5
1581	g_Gemmata	Warren Freer Park	1
1582	g_Gemmata	Western Springs	31
1583	g_Gemmata	Windmill Park	20
1584	g_Gemmata	NA	18
1585	g_Gemmatimonas	Aotea Square	0
1586	g_Gemmatimonas	Cornwall Park	0
1587	g_Gemmatimonas	Fijoa Forest	0
1588	g_Gemmatimonas	Keith Hay Park	0
1589	g_Gemmatimonas	Mt Albert Park	0
1590	g_Gemmatimonas	Mt Eden Domain	0
1591	g_Gemmatimonas	Rural location	12
1592	g_Gemmatimonas	The Museum	0
1593	g_Gemmatimonas	Warren Freer Park	0
1594	g_Gemmatimonas	Western Springs	0
1595	g_Gemmatimonas	Windmill Park	0
1596	g_Gemmatimonas	NA	0
1597	g_Gemmiger	Aotea Square	0
1598	g_Gemmiger	Cornwall Park	1
1599	g_Gemmiger	Fijoa Forest	601
1600	g_Gemmiger	Keith Hay Park	7
1601	g_Gemmiger	Mt Albert Park	1
1602	g_Gemmiger	Mt Eden Domain	0
1603	g_Gemmiger	Rural location	0
1604	g_Gemmiger	The Museum	0
1605	g_Gemmiger	Warren Freer Park	0
1606	g_Gemmiger	Western Springs	0
1607	g_Gemmiger	Windmill Park	0
1608	g_Gemmiger	NA	0
1609	g_Geobacillus	Aotea Square	0
1610	g_Geobacillus	Cornwall Park	11
1611	g_Geobacillus	Fijoa Forest	2
1612	g_Geobacillus	Keith Hay Park	0
1613	g_Geobacillus	Mt Albert Park	9
1614	g_Geobacillus	Mt Eden Domain	0
1615	g_Geobacillus	Rural location	0
1616	g_Geobacillus	The Museum	0
1617	g_Geobacillus	Warren Freer Park	0
1618	g_Geobacillus	Western Springs	0
1619	g_Geobacillus	Windmill Park	5
1620	g_Geobacillus	NA	7
1621	g_Geobacter	Aotea Square	0
1622	g_Geobacter	Cornwall Park	0
1623	g_Geobacter	Fijoa Forest	0
1624	g_Geobacter	Keith Hay Park	0
1625	g_Geobacter	Mt Albert Park	0
1626	g_Geobacter	Mt Eden Domain	7
1627	g_Geobacter	Rural location	0
1628	g_Geobacter	The Museum	0
1629	g_Geobacter	Warren Freer Park	0
1630	g_Geobacter	Western Springs	60
1631	g_Geobacter	Windmill Park	0
1632	g_Geobacter	NA	0
1633	g_Geodermatophilus	Aotea Square	7
1634	g_Geodermatophilus	Cornwall Park	19
1635	g_Geodermatophilus	Fijoa Forest	13
1636	g_Geodermatophilus	Keith Hay Park	22
1637	g_Geodermatophilus	Mt Albert Park	23
1638	g_Geodermatophilus	Mt Eden Domain	40
1639	g_Geodermatophilus	Rural location	579
1640	g_Geodermatophilus	The Museum	5
1641	g_Geodermatophilus	Warren Freer Park	0
1642	g_Geodermatophilus	Western Springs	127
1643	g_Geodermatophilus	Windmill Park	95
1644	g_Geodermatophilus	NA	17
1645	g_Geothermomicrobium	Aotea Square	0
1646	g_Geothermomicrobium	Cornwall Park	16
1647	g_Geothermomicrobium	Fijoa Forest	0
1648	g_Geothermomicrobium	Keith Hay Park	0
1649	g_Geothermomicrobium	Mt Albert Park	0
1650	g_Geothermomicrobium	Mt Eden Domain	0
1651	g_Geothermomicrobium	Rural location	0
1652	g_Geothermomicrobium	The Museum	0
1653	g_Geothermomicrobium	Warren Freer Park	0
1654	g_Geothermomicrobium	Western Springs	0
1655	g_Geothermomicrobium	Windmill Park	0
1656	g_Geothermomicrobium	NA	0
1657	g_Gordonia	Aotea Square	0
1658	g_Gordonia	Cornwall Park	26
1659	g_Gordonia	Fijoa Forest	4
1660	g_Gordonia	Keith Hay Park	1
1661	g_Gordonia	Mt Albert Park	0
1662	g_Gordonia	Mt Eden Domain	1
1663	g_Gordonia	Rural location	0
1664	g_Gordonia	The Museum	66
1665	g_Gordonia	Warren Freer Park	13
1666	g_Gordonia	Western Springs	4
1667	g_Gordonia	Windmill Park	20
1668	g_Gordonia	NA	1
1669	g_Gracilibacter	Aotea Square	0
1670	g_Gracilibacter	Cornwall Park	0
1671	g_Gracilibacter	Fijoa Forest	9
1672	g_Gracilibacter	Keith Hay Park	0
1673	g_Gracilibacter	Mt Albert Park	0
1674	g_Gracilibacter	Mt Eden Domain	0
1675	g_Gracilibacter	Rural location	0
1676	g_Gracilibacter	The Museum	1
1677	g_Gracilibacter	Warren Freer Park	0
1678	g_Gracilibacter	Western Springs	0
1679	g_Gracilibacter	Windmill Park	0
1680	g_Gracilibacter	NA	0
1681	g_Gryllotalpicola	Aotea Square	0
1682	g_Gryllotalpicola	Cornwall Park	7
1683	g_Gryllotalpicola	Fijoa Forest	0
1684	g_Gryllotalpicola	Keith Hay Park	5
1685	g_Gryllotalpicola	Mt Albert Park	3
1686	g_Gryllotalpicola	Mt Eden Domain	0
1687	g_Gryllotalpicola	Rural location	0
1688	g_Gryllotalpicola	The Museum	0
1689	g_Gryllotalpicola	Warren Freer Park	49
1690	g_Gryllotalpicola	Western Springs	0
1691	g_Gryllotalpicola	Windmill Park	0
1692	g_Gryllotalpicola	NA	0
1693	g_Haemophilus	Aotea Square	0
1694	g_Haemophilus	Cornwall Park	38
1695	g_Haemophilus	Fijoa Forest	70
1696	g_Haemophilus	Keith Hay Park	9
1697	g_Haemophilus	Mt Albert Park	0
1698	g_Haemophilus	Mt Eden Domain	104
1699	g_Haemophilus	Rural location	25
1700	g_Haemophilus	The Museum	16
1701	g_Haemophilus	Warren Freer Park	37
1702	g_Haemophilus	Western Springs	47
1703	g_Haemophilus	Windmill Park	39
1704	g_Haemophilus	NA	235
1705	g_Halomonas	Aotea Square	0
1706	g_Halomonas	Cornwall Park	24
1707	g_Halomonas	Fijoa Forest	0
1708	g_Halomonas	Keith Hay Park	0
1709	g_Halomonas	Mt Albert Park	0
1710	g_Halomonas	Mt Eden Domain	0
1711	g_Halomonas	Rural location	0
1712	g_Halomonas	The Museum	1
1713	g_Halomonas	Warren Freer Park	0
1714	g_Halomonas	Western Springs	0
1715	g_Halomonas	Windmill Park	0
1716	g_Halomonas	NA	0
1717	g_Helicobacter	Aotea Square	0
1718	g_Helicobacter	Cornwall Park	22
1719	g_Helicobacter	Fijoa Forest	32
1720	g_Helicobacter	Keith Hay Park	278
1721	g_Helicobacter	Mt Albert Park	0
1722	g_Helicobacter	Mt Eden Domain	10
1723	g_Helicobacter	Rural location	1
1724	g_Helicobacter	The Museum	12
1725	g_Helicobacter	Warren Freer Park	109
1726	g_Helicobacter	Western Springs	13
1727	g_Helicobacter	Windmill Park	8
1728	g_Helicobacter	NA	44
1729	g_Hydrogenophaga	Aotea Square	0
1730	g_Hydrogenophaga	Cornwall Park	0
1731	g_Hydrogenophaga	Fijoa Forest	0
1732	g_Hydrogenophaga	Keith Hay Park	5
1733	g_Hydrogenophaga	Mt Albert Park	0
1734	g_Hydrogenophaga	Mt Eden Domain	9
1735	g_Hydrogenophaga	Rural location	29
1736	g_Hydrogenophaga	The Museum	0
1737	g_Hydrogenophaga	Warren Freer Park	0
1738	g_Hydrogenophaga	Western Springs	1
1739	g_Hydrogenophaga	Windmill Park	6
1740	g_Hydrogenophaga	NA	0
1741	g_Hydrogenophilus	Aotea Square	0
1742	g_Hydrogenophilus	Cornwall Park	0
1743	g_Hydrogenophilus	Fijoa Forest	0
1744	g_Hydrogenophilus	Keith Hay Park	0
1745	g_Hydrogenophilus	Mt Albert Park	4
1746	g_Hydrogenophilus	Mt Eden Domain	102
1747	g_Hydrogenophilus	Rural location	1
1748	g_Hydrogenophilus	The Museum	0
1749	g_Hydrogenophilus	Warren Freer Park	18
1750	g_Hydrogenophilus	Western Springs	0
1751	g_Hydrogenophilus	Windmill Park	4
1752	g_Hydrogenophilus	NA	1
1753	g_Hymenobacter	Aotea Square	15
1754	g_Hymenobacter	Cornwall Park	98
1755	g_Hymenobacter	Fijoa Forest	114
1756	g_Hymenobacter	Keith Hay Park	203
1757	g_Hymenobacter	Mt Albert Park	102
1758	g_Hymenobacter	Mt Eden Domain	279
1759	g_Hymenobacter	Rural location	111
1760	g_Hymenobacter	The Museum	123
1761	g_Hymenobacter	Warren Freer Park	273
1762	g_Hymenobacter	Western Springs	186
1763	g_Hymenobacter	Windmill Park	123
1764	g_Hymenobacter	NA	0
1765	g_Hyphomicrobium	Aotea Square	0
1766	g_Hyphomicrobium	Cornwall Park	11
1767	g_Hyphomicrobium	Fijoa Forest	2
1768	g_Hyphomicrobium	Keith Hay Park	18
1769	g_Hyphomicrobium	Mt Albert Park	0
1770	g_Hyphomicrobium	Mt Eden Domain	4
1771	g_Hyphomicrobium	Rural location	0
1772	g_Hyphomicrobium	The Museum	0
1773	g_Hyphomicrobium	Warren Freer Park	0
1774	g_Hyphomicrobium	Western Springs	17
1775	g_Hyphomicrobium	Windmill Park	18
1776	g_Hyphomicrobium	NA	100
1777	g_Ilumatobacter	Aotea Square	0
1778	g_Ilumatobacter	Cornwall Park	61
1779	g_Ilumatobacter	Fijoa Forest	17
1780	g_Ilumatobacter	Keith Hay Park	0
1781	g_Ilumatobacter	Mt Albert Park	14
1782	g_Ilumatobacter	Mt Eden Domain	54
1783	g_Ilumatobacter	Rural location	60
1784	g_Ilumatobacter	The Museum	19
1785	g_Ilumatobacter	Warren Freer Park	14
1786	g_Ilumatobacter	Western Springs	34
1787	g_Ilumatobacter	Windmill Park	28
1788	g_Ilumatobacter	NA	100
1789	g_Janthinobacterium	Aotea Square	0
1790	g_Janthinobacterium	Cornwall Park	44
1791	g_Janthinobacterium	Fijoa Forest	6
1792	g_Janthinobacterium	Keith Hay Park	12
1793	g_Janthinobacterium	Mt Albert Park	1
1794	g_Janthinobacterium	Mt Eden Domain	22
1795	g_Janthinobacterium	Rural location	0
1796	g_Janthinobacterium	The Museum	78
1797	g_Janthinobacterium	Warren Freer Park	11
1798	g_Janthinobacterium	Western Springs	59
1799	g_Janthinobacterium	Windmill Park	5
1800	g_Janthinobacterium	NA	0
1801	g_Jatrophihabitans	Aotea Square	0
1802	g_Jatrophihabitans	Cornwall Park	70
1803	g_Jatrophihabitans	Fijoa Forest	2
1804	g_Jatrophihabitans	Keith Hay Park	1
1805	g_Jatrophihabitans	Mt Albert Park	4
1806	g_Jatrophihabitans	Mt Eden Domain	4
1807	g_Jatrophihabitans	Rural location	7
1808	g_Jatrophihabitans	The Museum	1
1809	g_Jatrophihabitans	Warren Freer Park	6
1810	g_Jatrophihabitans	Western Springs	43
1811	g_Jatrophihabitans	Windmill Park	35
1812	g_Jatrophihabitans	NA	2
1813	g_Jeotgalicoccus	Aotea Square	0
1814	g_Jeotgalicoccus	Cornwall Park	4
1815	g_Jeotgalicoccus	Fijoa Forest	8
1816	g_Jeotgalicoccus	Keith Hay Park	39
1817	g_Jeotgalicoccus	Mt Albert Park	64
1818	g_Jeotgalicoccus	Mt Eden Domain	15
1819	g_Jeotgalicoccus	Rural location	3
1820	g_Jeotgalicoccus	The Museum	13
1821	g_Jeotgalicoccus	Warren Freer Park	2
1822	g_Jeotgalicoccus	Western Springs	5
1823	g_Jeotgalicoccus	Windmill Park	11
1824	g_Jeotgalicoccus	NA	0
1825	g_Kaistia	Aotea Square	0
1826	g_Kaistia	Cornwall Park	0
1827	g_Kaistia	Fijoa Forest	0
1828	g_Kaistia	Keith Hay Park	0
1829	g_Kaistia	Mt Albert Park	42
1830	g_Kaistia	Mt Eden Domain	0
1831	g_Kaistia	Rural location	0
1832	g_Kaistia	The Museum	0
1833	g_Kaistia	Warren Freer Park	14
1834	g_Kaistia	Western Springs	0
1835	g_Kaistia	Windmill Park	2
1836	g_Kaistia	NA	1
1837	g_Kineococcus	Aotea Square	0
1838	g_Kineococcus	Cornwall Park	1
1839	g_Kineococcus	Fijoa Forest	25
1840	g_Kineococcus	Keith Hay Park	7
1841	g_Kineococcus	Mt Albert Park	33
1842	g_Kineococcus	Mt Eden Domain	18
1843	g_Kineococcus	Rural location	2
1844	g_Kineococcus	The Museum	16
1845	g_Kineococcus	Warren Freer Park	46
1846	g_Kineococcus	Western Springs	4
1847	g_Kineococcus	Windmill Park	26
1848	g_Kineococcus	NA	0
1849	g_Kistimonas	Aotea Square	0
1850	g_Kistimonas	Cornwall Park	0
1851	g_Kistimonas	Fijoa Forest	0
1852	g_Kistimonas	Keith Hay Park	0
1853	g_Kistimonas	Mt Albert Park	0
1854	g_Kistimonas	Mt Eden Domain	0
1855	g_Kistimonas	Rural location	23
1856	g_Kistimonas	The Museum	0
1857	g_Kistimonas	Warren Freer Park	0
1858	g_Kistimonas	Western Springs	0
1859	g_Kistimonas	Windmill Park	0
1860	g_Kistimonas	NA	0
1861	g_Kocuria	Aotea Square	0
1862	g_Kocuria	Cornwall Park	1201
1863	g_Kocuria	Fijoa Forest	92
1864	g_Kocuria	Keith Hay Park	75
1865	g_Kocuria	Mt Albert Park	84
1866	g_Kocuria	Mt Eden Domain	452
1867	g_Kocuria	Rural location	14
1868	g_Kocuria	The Museum	1176
1869	g_Kocuria	Warren Freer Park	95
1870	g_Kocuria	Western Springs	100
1871	g_Kocuria	Windmill Park	1369
1872	g_Kocuria	NA	1
1873	g_Komagataeibacter	Aotea Square	25
1874	g_Komagataeibacter	Cornwall Park	0
1875	g_Komagataeibacter	Fijoa Forest	34
1876	g_Komagataeibacter	Keith Hay Park	0
1877	g_Komagataeibacter	Mt Albert Park	53
1878	g_Komagataeibacter	Mt Eden Domain	35
1879	g_Komagataeibacter	Rural location	14
1880	g_Komagataeibacter	The Museum	35
1881	g_Komagataeibacter	Warren Freer Park	1
1882	g_Komagataeibacter	Western Springs	0
1883	g_Komagataeibacter	Windmill Park	0
1884	g_Komagataeibacter	NA	6
1885	g_Kribbella	Aotea Square	0
1886	g_Kribbella	Cornwall Park	14
1887	g_Kribbella	Fijoa Forest	0
1888	g_Kribbella	Keith Hay Park	0
1889	g_Kribbella	Mt Albert Park	0
1890	g_Kribbella	Mt Eden Domain	0
1891	g_Kribbella	Rural location	6
1892	g_Kribbella	The Museum	4
1893	g_Kribbella	Warren Freer Park	2
1894	g_Kribbella	Western Springs	1
1895	g_Kribbella	Windmill Park	0
1896	g_Kribbella	NA	34
1897	g_Kytococcus	Aotea Square	0
1898	g_Kytococcus	Cornwall Park	16
1899	g_Kytococcus	Fijoa Forest	0
1900	g_Kytococcus	Keith Hay Park	5
1901	g_Kytococcus	Mt Albert Park	2
1902	g_Kytococcus	Mt Eden Domain	1
1903	g_Kytococcus	Rural location	0
1904	g_Kytococcus	The Museum	44
1905	g_Kytococcus	Warren Freer Park	0
1906	g_Kytococcus	Western Springs	30
1907	g_Kytococcus	Windmill Park	18
1908	g_Kytococcus	NA	0
1909	g_Labrys	Aotea Square	0
1910	g_Labrys	Cornwall Park	0
1911	g_Labrys	Fijoa Forest	0
1912	g_Labrys	Keith Hay Park	0
1913	g_Labrys	Mt Albert Park	0
1914	g_Labrys	Mt Eden Domain	0
1915	g_Labrys	Rural location	0
1916	g_Labrys	The Museum	0
1917	g_Labrys	Warren Freer Park	0
1918	g_Labrys	Western Springs	4
1919	g_Labrys	Windmill Park	38
1920	g_Labrys	NA	0
1921	g_Lachnoanaerobaculum	Aotea Square	0
1922	g_Lachnoanaerobaculum	Cornwall Park	0
1923	g_Lachnoanaerobaculum	Fijoa Forest	0
1924	g_Lachnoanaerobaculum	Keith Hay Park	0
1925	g_Lachnoanaerobaculum	Mt Albert Park	0
1926	g_Lachnoanaerobaculum	Mt Eden Domain	15
1927	g_Lachnoanaerobaculum	Rural location	0
1928	g_Lachnoanaerobaculum	The Museum	0
1929	g_Lachnoanaerobaculum	Warren Freer Park	0
1930	g_Lachnoanaerobaculum	Western Springs	0
1931	g_Lachnoanaerobaculum	Windmill Park	0
1932	g_Lachnoanaerobaculum	NA	0
1933	g_Lachnospiracea_incertae_sedis	Aotea Square	0
1934	g_Lachnospiracea_incertae_sedis	Cornwall Park	0
1935	g_Lachnospiracea_incertae_sedis	Fijoa Forest	207
1936	g_Lachnospiracea_incertae_sedis	Keith Hay Park	0
1937	g_Lachnospiracea_incertae_sedis	Mt Albert Park	0
1938	g_Lachnospiracea_incertae_sedis	Mt Eden Domain	0
1939	g_Lachnospiracea_incertae_sedis	Rural location	0
1940	g_Lachnospiracea_incertae_sedis	The Museum	0
1941	g_Lachnospiracea_incertae_sedis	Warren Freer Park	0
1942	g_Lachnospiracea_incertae_sedis	Western Springs	3
1943	g_Lachnospiracea_incertae_sedis	Windmill Park	0
1944	g_Lachnospiracea_incertae_sedis	NA	0
1945	g_Lactobacillus	Aotea Square	27
1946	g_Lactobacillus	Cornwall Park	255
1947	g_Lactobacillus	Fijoa Forest	70
1948	g_Lactobacillus	Keith Hay Park	180
1949	g_Lactobacillus	Mt Albert Park	44
1950	g_Lactobacillus	Mt Eden Domain	92
1951	g_Lactobacillus	Rural location	37
1952	g_Lactobacillus	The Museum	360
1953	g_Lactobacillus	Warren Freer Park	282
1954	g_Lactobacillus	Western Springs	66
1955	g_Lactobacillus	Windmill Park	374
1956	g_Lactobacillus	NA	81
1957	g_Lactococcus	Aotea Square	0
1958	g_Lactococcus	Cornwall Park	77
1959	g_Lactococcus	Fijoa Forest	1
1960	g_Lactococcus	Keith Hay Park	40
1961	g_Lactococcus	Mt Albert Park	0
1962	g_Lactococcus	Mt Eden Domain	47
1963	g_Lactococcus	Rural location	0
1964	g_Lactococcus	The Museum	138
1965	g_Lactococcus	Warren Freer Park	0
1966	g_Lactococcus	Western Springs	21
1967	g_Lactococcus	Windmill Park	78
1968	g_Lactococcus	NA	0
1969	g_Lautropia	Aotea Square	0
1970	g_Lautropia	Cornwall Park	20
1971	g_Lautropia	Fijoa Forest	0
1972	g_Lautropia	Keith Hay Park	0
1973	g_Lautropia	Mt Albert Park	115
1974	g_Lautropia	Mt Eden Domain	55
1975	g_Lautropia	Rural location	46
1976	g_Lautropia	The Museum	3
1977	g_Lautropia	Warren Freer Park	0
1978	g_Lautropia	Western Springs	9
1979	g_Lautropia	Windmill Park	125
1980	g_Lautropia	NA	0
1981	g_Legionella	Aotea Square	0
1982	g_Legionella	Cornwall Park	79
1983	g_Legionella	Fijoa Forest	25
1984	g_Legionella	Keith Hay Park	42
1985	g_Legionella	Mt Albert Park	1
1986	g_Legionella	Mt Eden Domain	13
1987	g_Legionella	Rural location	46
1988	g_Legionella	The Museum	0
1989	g_Legionella	Warren Freer Park	5
1990	g_Legionella	Western Springs	18
1991	g_Legionella	Windmill Park	5
1992	g_Legionella	NA	24
1993	g_Leifsonia	Aotea Square	0
1994	g_Leifsonia	Cornwall Park	51
1995	g_Leifsonia	Fijoa Forest	0
1996	g_Leifsonia	Keith Hay Park	3
1997	g_Leifsonia	Mt Albert Park	0
1998	g_Leifsonia	Mt Eden Domain	10
1999	g_Leifsonia	Rural location	0
[truncated: 4,205 more rows]
