# Supplementary material for: Identifying optimal bioinformatics protocols for aerosol microbial community data
Source: PeerJ. 2021 Sep 30;9:e12065. doi: 10.7717/peerj.12065 (PMC8487624; doi:10.7717/peerj.12065)
Supplement: Supplemental Information 4 [file peerj-09-12065-s004.csv]

	ASV	x
1	Zotu13	AAGTCGTAACAAGGTTTCCGTAGGTGAACCTGCGGAAGGATCATTAATGAATTCAAGAGAGTTGATGCTGGCGGTCTTGTGGCTGCATGTGCTCGCTCTCCTAATCCAATTTACACCTGTGCACTTAACTTTGAAGGGAGGGTAAAACCTGCCTTCGAAATATTTAAACTCTTATATAACGAATGTTTATCTGCCGCAAGGCAAAATTTAATACAACTTTTAACAACGGATCTCTTGGCTCTC
2	Zotu247	AAGTCGTAACAAGGTTTCCGTAGGTGAACCTGCGGAAGGATCATTATTGAATAATCTTGATGTAGTTGTAGCTGACCTCTTTACCGGGGGTATGTGCACGCTCGTCATCTTTATATCTCCACCTGTGCACCTCTTGTAGACCTGGATATATGAACACTTTCGAGGCAACTCGGTCGGGAGGACTGCTGTGCGTAAATGCCGGCTTTCCTTGCATTATTCAGGCCTATGTTTTTATATACCCCAAAGAATGTAACAGAATGTATCATTGGGCCTTGTGCCTATAAACTATATACAACTTTCAGCAACGGATCTCTTGGCTCTC
3	Zotu758	AAGTCGTAACAAGGTTTCCGTAGGTGAACCTGCGGAAGGATCATTATCCATCCAAAACCAGGTGCGGTCGCGGCCTCCAGGTGAAAACCTGGGTGGTTTCGCGCCGCATTCCTGCACCCTTTTTTTACGAGCACCTTTGTTCTCCTTCGGCGGGGCAACCTGCCGCTGGAACTTAATAAAACCTTTTTTGCATCTAGCATTACCTGTTCTGATACAAATAATCGTTACAACTTTCAACAATGGATCTCTTGGCTCTG
4	Zotu1133	AAGTCGTAACAAGGTTTCCGTAGGTGAACCTGCGGAAGGATCATTACCGATCGCGTTCTACACGTAGGACACCGAGAACCGTATGGAGAGTTGGGGGTCGCTCCGTCGAGAGCGTCAAACGTCGGGAGCGCCCCGTCCGCGGGGTTGATTCTCGCGGCCCCCACGTTTATTTTTTCCAACTTTTAAACACCTTCACTGCAGAAAACGCGTCCGCTCGAACCGGACGAAATCTTAAAAGTTCATAACTTTTAACGGTGGATCTCTTGGCTCGT
5	Zotu88	AAGTCGTAACAAGGTTTCCGTAGGTGAACCTGCGGAAGGATCATTACAGAATGAAAAGTGCTTAACTGCATTTTTTCTTACACATGTGTTTTTCTTTTTTTGAAAACTTTGCTTTGGTAGGCCTTCTATATGGGGCCTGCCAGAGATTAAACTCAACCAAATTTTATTTAATGTCAACCGATTATTTAATAGTCAAAACTTTCAACAACGGATCTCTTGGTTCTC
6	Zotu7	AAGTCGTAACAAGGTTTCCGTAGGTGAACCTGCGGAAGGATCATTAGTGAATATAGGACGTCCAACTTAACTTGGAGTCCGAACTCTCACTTTCTAACCCTGTGCACTTGTTTGGGATAGTAACTCTCGCAAGAGAGCGAACTCCTATTCACTTATAAACACAAAGTCTATGAATGTATTAAATTTTATAACAAAATAAAACTTTCAACAACGGATCTCTTGGCTCTC
7	Zotu78	AAGTCGTAACAAGGTTTCCGTAGGTGAACCTGCGGAAGGATCATTATTGAAGCTTGTGAGAGCGGGTTCGATGCTGGCCCTCCGGGGCATGTGCTCGCCCGCTTGATACATCCGCTCAACCCCTGTGCACCCTCGCTGAGACCTTGGGGCCATCTGGCCTCGAACTCTGCTCTACACAAACACCTTAAAAGTCTATTGGAATGTAAATCTTTAAATAAATACAACTTTCAACAACGGATCTCTTGGCTCTC
8	Zotu20	AAGTCGTAACAAGGTTTCCGTAGGTGAACCTGCGGAAGGATCATTAATGAATTTTATGGCAGAGTTGTAGCTGGTCCTAATCGGACATGTGCACACTTTGTTCATTCCAATTCTCATACACCTCTGTGCACTTTTCATAGGTTTAATGTGGAAAAGGTCTCTGGCCTTGGAAATATTAGCCTATGTATTTACAAACGCTTTAGTTTTAGAATGTCAATCGCGTATAACGCAATAAATACAACTTTTAGCAACGGATCTCTTGGCTCTC
9	Zotu491	AAGTCGTAACAAGGTCTCCGTAGGTGAACCTGCGGAGGGATCATTACCAGAGATGGCGGGCCCCCGCGCCCCCGTCCCCAACCCTTTGTTGACCAAACCACTTTTGCCTCGGGGGCAGAGCGGCCTCCGCCGCCCCCGGTGGACCATTTAACCCTGTCTCTGTACGTCGGAGTCTTCGATAAATAAATGAAAACTTTTAACAACGGATCTCTTGGTTCTG
10	Zotu987	AAGTCGTAACAAGGTCTCCGTAGGTGAACCTGCGGAGGGATCATTACACAATATGAAAGCGGGTTGGGACCTCACCTCGGTGAGGGCTCCAGCTTGTCTGAATTATTCACCCATGTCTTTTGCGCACTTCTTGTTTCCTGGGCGGGTTCGCCCGCCACCAGGACCAAACCATAAACCTTTTTGTAATTGCAATCAGCGTCAGTAAACAATGTAATTATTACAACTTTCAACAACGGATCTCTTGGTTCTG
11	Zotu1118	AAGTCGTAACAAGGTTTCCGTAGGTGAACCTGCGGAAGGATCATTACATTCAGTAGCCTAGCTACTTGTTTATACCCTTGTTTTTTGCGTACCTATTGTTTCCTCGGCGGGCTTGCCTGCCGGTTGGACAACACTATAACCTTTTTAAATCTTCAATCAGCGTCTGAATTATACATAATAATTACAACTTTCAACAACGGATCTCTTGGTTCTG
12	Zotu516	AAGTCGTAACAAGGTTTCCGTAGGTGAACCTGCGGAAGGATCATTAATGAAATTATGACTGAGGTTGTAGCTGGTCCCTTCACCGGGGCATGTGCACGCCTCTTTCACAATCCACATACACCTGTGCACCTTTGCGTGAGCTTGGGAACCAGCAGCGATGCTGAAGTACCGGGTTCGCGTCCTTTCACACACTCTTCTGTATGTCTTATGAATGTCTACTCGATGTAATAAAACGCATCTAATACAACTTTCAACAACGGATCTCTTGGCTCTC
13	Zotu208	AAGTCGTAACAAGGTTTCCGTAGGTGAACCTGCGGAAGGATCATTAACGAGTTTTTGAAAGGGGTTGTAGCTGGCCAAACCAAGGCATGTGCACACCCTGCTCAATCCACTCTCAAACCCCTGTGCACTTATTGTAGGCTATGGTGGGATAGCTGACTTCGGTCGGTTTGAAAGCCTCGCTTATGTTTATTACAAACGCTTCAGTTAAAGAATGTCATACCGCGTTTAACGCATATATACAACTTTCAGCAACGGATCTCTTGGCTCTC
14	Zotu103	AAGTCGTAACAAGGTTTCCGTAGGTGAACCTGCGGAAGGATCATTAATGATTAACTGTCTGTCGAGCTTGCTCACAGACTTATCATATCCATAACACCTGTGCACTTGTCGGATGGCTTAGTGAAGACCGCAAGGTTGGATCTATCCATCTACTTTACATAACAATTTAGTAACAAATGTAGTCTTATTATAACATAATAAAACTTTCAACAACGGATCTCTTGGCTCTC
15	Zotu111	AAGTCGTAACAAGGTTTCCGTAGGTGAACCTGCGGAAGGATCATTATTGAAACTTGCAAAAGTTGTTGCTGACTCTTAAGGGAGTATGTGCACGCTTTTACATCTTTTTACCACCTGTGCACTTTTTGTAGACTCGGATACTTGTCAATTTGAACTTGTTCGAATTGGATGTAAAGTTTGCTGTGTGTGGGTTCTGCCCACTGGGCTTACTTTAAATTTCTGAGTCTATGCCCATTACACATTCCAATTTAAAACAATAGAATGTCAATGGTTCTAGTAACCTTAAACTAATACAACTTTCAACAATGGATCTCTTGGTTCTC
16	Zotu562	AAGTCGTAACAAGGTTTCCGTAGGTGAACCTGCGGAAGGATCATTAACGAATTACATTTGACTGTTGCGCCTTTGGGCTGCACGTCAGACAATTCCATCCACACACCCCTTGTGCACCTTTGGGATGGGGTAACCCGTCCTCAATTTTCATAACTCCGAGTAACAGTATGTCTATATCATTAAACGAAACAACTTTCAACAACGGATCTCTTGGTTCTC
17	Zotu288	AAGTCGTAACAAGGTCTCCGTAGGTGAACCTGCGGAGGGATCATTACCAGTGACCCCCGGCTCCGGCCGGGGATGATCATAACCCTTTGCTGTCCGACTCTGTTGCCTCCGGGGCGACCCTGCCTTCGGGCGGGGGCCCCGGGTGGACACATTCAAACTCTTGCGTAACTTTGCAGTCTGAGTAAATTTAATTAATAAATTAAAACTTTCAACAACGGATCTCTTGGTTCTG
18	Zotu350	AAGTCGTAACAAGGTTTCCGTAGGTGAACCTGCGGAAGGATCATTACCGAATTGTCAAACGGGTTGTTGCTGGTCCTCAAACGGGGACACGTGCACGCTCTGTTTACACATCCACTCACACCTGTGCACCCTCTGTAGTTCTGTGGTCTGGGGGACCCTGTCTTCCCGCCGTGGTTCTATGTCTTTACACACACACTGTAACAAAGTCTTATGGAATGTATGCCGCGTCTAACGCAATACAATACAACTTTCAGCAACGGATCTCTTGGCTCTC
19	Zotu222	AAGTCGTAACAAGGTTTCCGTAGGTGAACCTGCGGAAGGATCATTATTGAATATTTGAAGAGGTTGTTGCTGGTCTCTAGCGGGATATCGTGCACGCCTCGTTCAAAAATCCAACCTTTACACCCCTGTGCATCATTTGTAGAGTTGCGGCTGTCAGGCCTGCGCTCTATGTTTATCACAAACTCTAGTATGTGTAGAATGACATCGCGTATAACGCATCTATATACAACTTTCAGCAACGGATCTCTTGGCTCTC
20	Zotu113	AAGTCGTAACAAGGTTTCCGTAGGTGAACCTGCGGAAGGATCATTATCGAGTCATTTGAAAAGGGTTGCAGCTGGCCTCTCGGGGCAAGTGCTCGCCTCGCTCAAAATTCCACTCTTTCAAAAACACCCCTGTGCACTTTATAAAATCTCTCCGTGCCGGTCTCTCTTCCTCCACCCCCCTTGAAGGGGGTGGGGGGGATGGCCTTGCGGGGAGGGCATTTTATCTCATCGACAACACCTTTTTTTGAGTCATTTGGAAGCAAAATCATTTTAAACATAAGAACAACTTTCAACAACGGATCTCTTGGCTCTC
21	Zotu83	AAGTCGTAACAAGGTTTCCGTAGGTGAACCTGCGGAAGGATCATTAATGAATTCTTGAACGGGGTTGTAGCTGGCCTTTCGGGGCATGTGCACGCCCCGCTCATCATATCCATCTTACACCTGTGCACCTTTGCGTGGGTCTGTCGGCTTCCGGGCCTTCAGGCTTGCGTTCCTTATAAACTCTTGTATGTCTTCAGAATGTCTTATTGCTATAAAACGCATACTATACAACTTTCAACAACGGATCTCTTGGCTCTC
22	Zotu179	AAGTCGTAACAAGGTCTCCGTAGGTGAACCTGCGGAGGGATCATTACAAGTGACCCCCGGCTCCGGCCGGGGATGTTCATAACCCTTTGTTGTCCGACTCTGTTGCCTCCGGGGCGACCCTGCCTTTTCACGGGCGGGGGCCCCGGGTGGACACATCAAAACTCTTGCGTAACTTTGCAGTCTGAGTAAATTTAATTAATAAATTAAAACTTTCAACAACGGATCTCTTGGTTCTG
23	Zotu38	AAGTCGTAACAAGGTCTCCGTTGGTGAACCAGCGGAGGGATCATTACTGAGTTTTTTAAACTCCCAAACCCTTGAGAACATACCTCGGTTGCCTCGGCGGAAGCGTCGCCCTGGGATGGCCTACCCTGTAGCGTCTTACCCTGGGCGGCGCCCCCCGCCGGTGGTCTTCTAAACTCTGTTTTACTGTGTCACTTCTGAGGATTATTATAAAATTAGTTAAAACTTTCAACAACGGATCTCTTGGTTCTG
24	Zotu87	AAGTCGTAACAAGGTTTCCGTAGGTGAACCTGCGGAAGGATCATTATCGATTCAACGAAGTGCCTGTGAGTTGTGCTGGCCTCTCTCGGGGCATGTGCACGCTTCATGGGTCTTCACACATCCACACCTGTGAACCAATTGTAGGTCTTTCGGGACCTATGTCTTCTCATAACACACTGTATGTCTAGAATGTCATTATGATTATCGTCTGCTTCCTTTGTGGAGTTGGGCTGATAAGATAAACAATATACAACTTTCAGCAACGGATCTCTTGGCTCTC
25	Zotu24	AAGTCGTAACAAGGTCTCCGTAGGTGAACCTGCGGAGGGATCATTACAAGTGACCCCGGTCTAACCACCGGGATGTTCATAACCCTTTGTTGTCCGACTCTGTTGCCTCCGGGGCGACCCTGCCTTCGGGCGGGGGCTCCGGGTGGACACTTCAAACTCTTGCGTAACTTTGCAGTCTGAGTAAACTTAATTAATAAATTAAAACTTTTAACAACGGATCTCTTGGTTCTG
26	Zotu9	AAGTCGTAACAAGGTTTCCGTAGGTGAACCTGCGGAAGGATCATTATCGAGTTTTGACTGGGTTGTAGCTGGCCTTCCGAGGCACGTGCACGCCCTGCTCATCCACTCTACACCTGTGCACTTACTGTGGGTTTACGGGTCGCGAAACGGGCTCGTTTATTCGTGCTTGTGGAGCGCACTTGTTGCCTGCGTTTATCACAAACTCCATAAAGTATTAGAATGTGTATTGCGATGTAACGCATCTATATACAACTTTCAGCAACGGATCTCTTGGCTCTC
27	Zotu3350	AAGTCGTAACAAGGTTTCCGTAGGTGAACCTGCGGAAGGATCATTATCGAGTTTTGACTGGGTTGTAGCTGGCCTTCCGAGGCATGTGCACGCCCTGCTCATCCACTCTACACCTGTGCACTTACTGTGGGTTTCAGATTGCGAAGCGAGCCTTTACGGGCTTGTGAAGCGTCTGTGCCTGCGTTTATTACAAACTCTAAAAGTATCAGAATGTGTATTGCGATGTAACGCATCTATATACAACTTTCAGCAACGGATCTCTTGGCTCTC
28	Zotu91	AAGTCGTAACAAGGTTTCCGTAGGTGAACCTGCGGAAGGATCATTATTGAGACATGAATCGTAGCATTGAGAACTGTTGCTGACCTGTTAAAGGGTATGTGCACGTTGTGAGTGTTGCGTTTTATTCTTTTTTCCCTGTGCACGTTTGTAGACTTGGTTGTTGAGTGGTTAGAAGGGTTGCTGGAAAGCTCTCTTTGCTTAGGATTGAAGGGTTGCTGGAAAGCTCCCTTTGCCTAGGATTTCACTTGTGCAAAGCTCGCGCTTTGTGTACCAGGTCTATGTCTATAATCTCTTGTATGTATAGAATGTCTTGTTTATAGGACGCAAGTCCTTTAAATGTTATACAACTTTCAACAACGGATCTCTTGGCTCTC
29	Zotu312	AAGTCGTAACAAGGTTTCCGTAGGTGAACCTGCGGAAGGATCATTATTGAATATGAAAGGGGTTGTAGCTGGCCTTAACGGCACGTGCACGCCCCGTTCACATCCATTCAACCCCTGTGAACACTCTGTAGATCGGTCTCATGGGCCTTCTCCCTCTTTCGGGAGTCGGTCCTGGCCCCTCTATGTTTCATTTAAAACCCCAATCAGTTCAGAATGTAACGCGTCTAACGCACATAATACAACTTTCAGCAACGGATCTCTTGGCTCTC
30	Zotu1625	AAGTCGTAACAAGGTCTCCGTTGGTGAACCAGCGGAGGGATCATTACGAGTAGAGTTTACGAACTCTTAAACCCTTTGTGAACCTTACCTATCGTCAGTTGCTTCGGCGGGAGGCCCCTGGGAGGGGCCCCGGGGCCCGGCCTGAGCCGGGCTCCCGCCGGAGGAGCGCAAACCAAACTCTTGCTGTACCTCAGTGGAACATCCGAGTTAAAACAAAAAACAAGTTAAAACTTTCAACAACGGATCTCTTGGTTCTG
31	Zotu52	AAGTCGTAACAAGGTTTCCGTAGGTGAACCTGCGGAAGGATCATTAATGAATTTCAATGGAGTTGTAGCTGGCTCTAACAAGGGCATGTGCACACTCTATTCGTTATATTATACACCTGTGCACCTTTTGTAGTTCGGTTGTTACGGGGAGAGTCGAAAGGCTTTTCTCAGACCCCCGTTCTATGTTTTTATTATAAACCTTTGAATGTCTTTGAATGTCTGCATTAATAATGCATTTTATACAACTTTCAGCAACGGATCTCTTGGCTCTC
32	Zotu124	AAGTCGTAACAAGGTTTCCGTAGGTGAACCTGCGGAAGGATCATTATTGAATAAGCTTGGTTGGGTTGTCGCTGGCTCTTCGGAGCATGTGCACGCCTAACACCAATCTTCTTACCACCTGTGCACTTTTTGTAGATCTGGATATCTCTCGAGGAAACTCGGTATTGAGGGCTGCTGTGCGTTAAAGCCGGCTTTCCTTACATTTCCGGTCTATGTCTTTATATACACCATTTGTATGTCTACGAATGTTATTATAGGACTTTGTCCAAATAAACCTTATACAACTTTCAACAACGGATCTCTTGGCTCTC
33	Zotu246	AAGTCGTAACAAGGTTTCCGTAGGTGAACCTGCGGAAGGATCATTAATGAAATTGTAAAGGTTAAAGTTGATGCTGGCGGTCACCCGCATGTGCTCGCTTTTTCCGACAACTTTTTTATCCATACACCTGTGCACATCTTGAAGGGGGAAGACGGCGATAATGTAGCCATTTTCCTCTTTCATACTTTGTAACAAACTCTTTACTATAACATTGAACAATAAATTGTGCCGCAAGGCCTTTTAAACAAATACAACTTTTAACAACGGATCTCTTGGCTCTC
34	Zotu1107	AAGTCGTAACAAGGTTTCCGTAGGTGAACCTGCGGAAGGATCATTAATGAATTGAAAGGGAGTTGATGCTGGCCAGGTCTCTGGCATGTGCTCGCTTCCGACAATCTTATCCATACACCTGTGCACACTGTGAGGGCATGCAAGTGCCCTTATTTACTACATACACCTAATATGGAAATCGCACGTGACTTGCGTCGTATGGCGCTTAAAACTAAAAACAACTTTTAACAACGGATCTCTTGGCTCTC
35	Zotu978	AAGTCGTAACAAGGTTTCCGTAGGTGAACCTGCGGAAGGATCATTATCGAGTTTAAACGGAGTGCTTGATGCTGGCCCGCAAGGGCATGTGCTCGGCCTCCCTCGTCCACTCAACCCCTGTGCACTATAGAGGTGCGGTCCTCCGTCATGGGAGCCGCGATCCGCTGTAACGGCGGAGCGTCGGGAGCGCGCCTCGCCCTTTACTATACACGTTTAAAAGTCTAGTCGAATGTAAATCGTCCTCTGGGCGGAAATGAAATACAACTTTCAACAACGGATCTCTTGGCTCTC
36	Zotu144	AAGTCGTAACAAGGTCTCCGTTGGTGAACCAGCGGAGGGATCATTACGAAAAGGAGTTCTCGGACTCTTAAACCCTTTGTGAACCTTACCTATCGTCAGTTGCTTCGGCGGGAGGCCCCTGGGAGGGGCCCCGGGGCCCGGCCTGAGCCGGGCTCCCGCCGGAGGAGCGCAAACCAAACTCTTGCTGTACCTCAGTGGAACATCCGAGTTAAAAATAAAAAACAAGTTAAAACTTTCAACAACGGATCTCTTGGTTCTG
37	Zotu545	AAGTCGTAACAAGGTTTCCGTAGGTGAACCTGCGGAAGGATCATTATTGAATAATCTTGACGTGGCTGTAGCTGACCCCTCGGGGTATGTGCACGCTCGTCATCTTTATATCTCCACCTGTGCACCTCTTGTAGACCTGGACAAACACTTTCTGAGGAAACTCAGTCGGGAGGACTGCTGTATGTAAATGCCAGCTTTCCTTGTATGTTATCCAAGTCTATGTTTTATATACCCCAAAGAATGTAATCGAATGTATCATTGGGCCTTGTGCCTATAAACTATATACAACTTTCAGCAACGGATCTCTTGGCTCTC
38	Zotu2978	AAGTCGTAACAAGGTTTCCGTAGGTGAACCTGCGGAAGGATCATTATTGAAATAAACCTGATGGGTTGCTGCTGGTTCTCTAGGGAGCATGTGCACACTTGTCATCTTTATATCTCCACCTGTGCACCTTTTGTAGACCTGGATATCTTTCTGGATGCCTACGCATTCAGGTTTGAGGATTGACTTTACTGTCTTTCCTTACATTTCCAGGCCTATGTTTCTTCATATACTCCTATGTATGTTATAGAATGTAATAAATGGGCCTCTGTGCCTATAAACTTATACAACTTTCAGCAACGGATCTCTTGGCTCTC
39	Zotu5351	AAGTCGTAACAAGGTTTCCGTAGGTGAACCTGCGGAAGGATCATTAATGATTCTCAAAGGATGTGCTGGCAGTTTATACTTGCATGTGCACTCTGACTCTTATTCACCTGTGCACATTCTGTAGACAGGGATAGTAATTCTATCCATTGTCTATGATTTTTATACACACTGTTAAAATAAAATTGGATGTTTTAATAAAATTAATACAACTTTCAACAACGGATCTCTTGGTTCTC
40	Zotu1	AAGTCGTAACAAGGTCTCCGTTGGTGAACCAGCGGAGGGATCATTACCGAGTTTACAACTCCCAAACCCCTGTGAACATACCACTTGTTGCCTCGGCGGATCAGCCCGCTCCCGGTAAAACGGGACGGCCCGCCAGAGGACCCCTAAACTCTGTTTCTATATGTAACTTCTGAGTAAAACCATAAATAAATCAAAACTTTCAACAACGGATCTCTTGGTTCTG
41	Zotu700	AAGTCGTAACAAGGTTTCCGTAGGTGAACCTGCGGAAGGATCATTATTGAATACGATTGGTACTGATGCTGGCTCTTCACTGAGCATGTGCTCGTCCATCTATTTATCTTCTCTTGTGCACATCTTGTGGTCTTGAATTGAAACCTTTTTCGCATTCATTTGCGGTTTGGGAGAATGTTAACCCTTCTTCTGCTTCTTCAAGGCCATGTTTTCATATACACTATACAAAAGTTACAGAATGTCATTTAACGATTGTGCTTGGTCGCAGTCATTAAACCTATACAACTTTCAGCAACGGATCTCTTGGCTCTC
42	Zotu1213	AAGTCGTAACAAGGTTTCCGTAGGTGAACCTGCGGAAGGATCATTAAAGATTCGGGTCTCGGCCCTACCTCTTCAGCTGTGCGCTTCGGCTGCACGCTGTTGAAACTCTCACACCTGTGCACCTTTTCGGTTGCGGCGTTTGCGCGTCGCTTCCGCTTTCACATTTTACTACAAAAGTTCAGAATGTAATAAACCATAAACATAACAACTTTCAACAACGGATCTCTTGGCTCTC
43	Zotu1279	AAGTCGTAACAAGGTTTCCGTAGGTGAACCTGCGGAAGGATCATTATCGTATCTCGGACGTCCGACCGACGCCCTGCTCCGGTCGAAAGGCCGTGCAGCGGGCCGAGGGAGGCGTTCAACCTTCACAAACCACTGTGCACCTTCACGGCTCAGGCTCCCGGGCGAGAGCTCGGTTGCCGACGCCGTACCAACAAACTCTTGTCTTTAGAATGTTCAGCGACTCAGTCGCCCATTAAACGAAACAACTTTCAACAACGGATCTCTTGGCTCTC
44	Zotu380	AAGTCGTAACAAGGTTTCCGTAGGTGAACCTGCGGAAGGATCATTATTGATTTTTAAAGAAAGGTGGGCTTTGAGTTGTTGCTGGCCTCTAATGTAGGGGCATGTGCATGCTTGAGCTTTCACTTTTTCTTCAAATTCACACCATGTGCACCTCTTGTAGGTCTTTCGAGATCTATGTATTTTCATTATACCCCAATGTATGTTTAAAGAATGTTTATCTTATTATTGCACGGTTACTTTTGTATAAAAGTGATTGGGCAAGTAAGTTGTTTTACAACTTTCAGCAATGGATCTCTTGGCTCTC
45	Zotu3	AAGTCGTAACAAGGTTTCCGTAGGTGAACCTGCGGAAGGATCATTAATGAATTCAAGAGAGTTGATGCTGGCGGTCTTGTGGCTGCATGTGCTCGCTCTCCTAATCCAATTTACACCTGTGCACTTAACTTTGAAGGGAGGGTAAAACCTGCCTTCGAAATCTTTAAACTCTTATATAACGAATGTTTATCTGCCGCAAGGCAAAATTTAATACAACTTTTAACAACGGATCTCTTGGCTCTC
46	Zotu2971	AAGTCGTAACAAGGTTTCCGTAGGTGAACCTGCGGAAGGATCATTATCGAGTTTTGACTGGGTTGTAGCTGGCCTTCCGAGGCATGTGCACGCCCTGCTCATCCACTCTACACCTGTGCACTTACTGTGGGTTTCAGATGGCGAAGCGAGCCTTTACGGGCTTGTGAAGCGTCTGTGCCTGCGTTTACTACAAACTCTAAAAGTATCAGAATGTGTATTGCGATGTAACGCATCTATATACAACTTTCAGCAACGGATCTCTTGGCTCTC
47	Zotu14	AAGTCGTAACAAGGTTTCCGTAGGTGAACCTGCGGAAGGATCATTATTGAATAAATCTGGCTTGGTTGATGCTGGTCTTTTCGGAGACATGTGCACACCTGGTCATCTTTATATCTCCACCTGTGCACCTTTTGTAGACCTGGATTCAACTTTCCGAGGAAACTCGGTTGTGAGGAGTTGCTTAATAGGCTTTCCTTGTTCGTTTCCAGGGCTATGTTTTCATATACACCTTACGAATGTAACAGAATGTCATTATTAGGCTTAATTGCCTTATAAACTATATACAACTTTCAGCAACGGATCTCTTGGCTCTC
48	Zotu2123	AAGTCGTAACAAGGTTTCCGTAGGTGAACCTGCGGAAGGATCATTATTGAATAAACTTGGCTGGGTTGTTGCTGGTTCTTTCGGGGACATGTGCACACCCGTCATCTTTGTATTTCCACCTGTGCACATTTTGTAGGTCCAAAAAATTTTTCCCGAGACACTCGTTTGGGGGACTGCCGTTCGTTAATGTCGGCTTCCCCTGTTGGCCTGTATAGGTCAAAATTTTTTTCCGAGACACTCGTTTGGGGCACTGTCATCTGGCTTGCTCTGCATTTATTGGCCTATGTTTTCATATACACCATAATGTAATAGAATGTTATTAATGGGCTTTGCCTATAAACTATATACAACTTTCAGCAACGGATCTCTTGGCTCTC
49	Zotu1095	AAGTCGTAACAAGGTTTCCGTAGGTGAACCTGCGGAAGGATCATTAACGTATCTGCCCTCGGGGGGTGAGGGCGGCCCTGCTCCGGCACTCGCCGTGCAGCGGGTCACCTCCCCCCCGATCACCACAAACCCACTGTGCACCTTTCGCGGTGGAGGGTGCGGCGCGAGCCCGCCCGAAGCCGCGGTCTCACAGACTCGTCCTGGAATGTCTTGCGGACTCGTTCCGCCCATAAACAAAACAACTTTCAACAACGGATCTCTTGGCTCTC
50	Zotu22	AAGTCGTAACAAGGTTTCCGTAGGTGAACCTGCGGAAGGATCATTAACGAGCATGAATTGCACGATTAGAGTTGAGCTGGTTAACCTAGTTAACAAGTGCTCATTCTAATCGACAAATCCACTCATTACTTAACACCTGTGAACTTATCTATTATAAACATTATAATATGTCATTGGAACGTTTGATTATAATAAGTTAATACAACTTTCAACAACGGATCTCTTGGCTCTC
51	Zotu274	AAGTCGTAACAAGGTTTCCGTAGGTGAACCTGCGGAAGGATCATTACTGAGGTTACCGGGGGCGAGTTTGTGGGGGTTTAAGTGCTGGTACTCTCGGGTGCATGTGCACGGCTCTCCTTCTCGTCTTCGTTCCTTCTATCAACCCCTGTGCACTATATTAGGATTAGAGAGAAGCGCGGCAGTTAAGGATTAGCCTAGTAGTTGTGGGTCCGTCCCGCGGCGAAAGGTTAATCTTGACGCGTGGTACCTCGAAGTCCTTAATTATTACAAACCACTATTTATGTCTTGTCAGAATGTTCAGTCCCTCGTTGGACGCTAAATAAAATACAACTTTCAACAACGGATCTCTTGGCTCTC
52	Zotu110	AAGTCGTAACAAGGTTTCCGTAGGTGAACCTGCGGAAGGATCATTATTGAGACATGAATCGTAGCATTGAGAACTGTTGCTGACCTGTTAAAGGGTATGTGCACGTTGTGAGTGTTGCGTTTTATTCTTTTTTCCCTGTGCACGTTTGTAGACTTGGTTGTTGAGTGGTTAGAAGGGTTGCTGGAAAGCTCTCTTTGCTTAGGATTTCGCTCTTGAGCGGATTGAAAGGTTGCTGCAAAGCTCCCTTTGCCTAGGATTTCACTTGTGCAAAGCTCGCGCTTTGTGTACCAGGTCTATGTCTATAATCTCTTGTATGTATAGAATGTCTTGTTTATAGGACGCAAGTCCTTTAAATGTTATACAACTTTCAACAACGGATCTCTTGGCTCTC
53	Zotu1441	AAGTCGTAACAAGGTTTCCGTAGGTGAACCTGCGGAAGGATCATTAACGAGTTCTTGAGACGGGGTTGCAGCTGGGTCCTTCGGGGCCAGAGTGCTCGCCTCGCTCAAATCCACTCTCAAACACCCGTGCACTTATTTTTGAGGGACCTTTGGTGCGGATGCCCCTTTCCGAAGGGGGAGACGTCTTTGGTCGCTCGAAAAACCCTTTACACAAAAACCCCCTTTGTATTTTGATTGTATGTAAACTTATGATAATGTAAAACACAACTTTCAACAACGGATCTCTTGGCTCTC
54	Zotu1781	AAGTCGTAACAAGGTTTCCGTAGGTGAACCTGCGGAAGGATCATTAACGTATCTCTGGCGGTGGCTTCCGCGCCCTGCTCCGGCTCCGGCCGTGCAGCGGGCGAGCCTGCCCCGTCAAACCTTCACAAACCCCACCGTGCACATTGACGGCGGAAGGGGCCCCTCTTTGCGGAGGAGTCCCGGAAGCCGCTTCCACAAACACGCAAACCATTTGAATGTACAGCGTCCTCAGAGTCGCCTAAATTTGAAACAACTTTCAACAACGGATCTCTTGGCTCTC
55	Zotu10	AAGTCGTAACAAGGTTTCCGTAGGTGAACCTGCGGAAGGATCATTAACGAGTTTTTAATTGTTAGATTAGAGTTGAGCTGGTTAACTTTGTTAACATCAGTGCTCGCTTTAGTTGATACAAGTCCACTCATCATTTAACACTTGTGAACTTATTCATTATAAACATTATCATTTGTTATTGGAACGTTTGAATTATAACAAGTTAATACAACTTTCAACAACGGATCTCTTGGTTCTC
56	Zotu5117	AAGTCGTAACAAGGTTTCCGTAGGTGAACCTGCGGAAGGATCATTATTGAATAAACTTGGCTGGGTTGTTGCTGGTTCTTTCGGGGACATGTGCACACCCGTCATCTTTGTATTTCCACCTGTGCACATTTTGTAGGTCCAAAAAATTTTTCCCGAGACACTCGTTTGGGGGACTGCCGTTCGTTAATGTCGGCTTCCCCTGTTGGCCTGTATAGGTCAAAATTTTTTTCCAAGACACTCGTCTGGGGCACTGTCATCTGGCTTGCTCTGCATTTATTGGCCTATGTTTTCATATACACCATAATGTAATAGAATGTTATTAATGGGCTTTGCCTATAAACTATATACAACTTTCAGCAACGGATCTCTTGGCTCTC
57	Zotu85	AAGTCGTAACAAGGTTTCCGTAGGTGAACCTGCGGAAGGATCATTATTGATGTTACCATCATAAACCACTGTGAACCACCGGGGAAACCCGCATATACACACACCTTAATAGTTAAAGTCCAAAAAGTTAAAAATCATAACAACTTTCAACAACGGATCTCTTGGCTCTC
58	Zotu1429	AAGTCGTAACAAGGTTTCCGTAGGTGAACCTGCGGAAGGATCATTAACAAACTGGCCCTTGTGGCCTCTTGGTTCTTGACTGTGCGCCTTCGGGCTGCACGTCTAGTTCCAAACTCGTGATTCTCACACCTGTGCACATTTCGGACGTGGCAACACGTCCGCAATTTTTATACACACACTAGTTCATGAATGTAATTGATTTTTATAATTAATACAACTTTCAACAACGGATCTCTTGGCTCTC
59	Zotu104	AAGTCGTAACAAGGTTTCCGTAGGTGAACCTGCGGAAGGATCATTATCGAGTTTTTGAAGTGGGGTCGTCGTTTCTTGCGCTGGCATTGCAGGTGCGCGGCGACGGCGGCTCCGCTTTTATCCACTCAACAACCCCCCTGTGCACTTTGAAGGCGAGGTCTTTTGTTGAAGTTGGCGTCAGCCGGCTTTTGTAATTGACTAAGCTTTATTATTATACAAACCCCATCTATTGTCTTGTAGAATGTAATGCCTCATGAGTGGGCGAAATGGTAATACAACTTTCAACAACGGATCTCTTGGCTCTC
60	Zotu904	AAGTCGTAACAAGGTTTCCGTAGGTGAACCTGCGGAAGGATCATTATCGAGTTTTTGAAGTGGGGTCGTCGTTTCTTGCGCTGGCATTGCAGGTGCGCGGCGACGGCGGCTCCGCTTTTATCCACTCAACAAACCCCCCTGTGCACTTTGAAGCGAGGTCTTTTGTTGAAGCTGGCGTCAGCCGGCTTTTGTAATTGACTAAGCTTTATTATTATACAAACCCCATCTATTGTCTTGTAGAATGTAATGCCTCATAAGTGGGCGAAATGGTAATACAACTTTCAACAACGGATCTCTTGGCTCTC
61	Zotu6	AAGTCGTAACAAGGTCTCCGTTGGTGAACCAGCGGAGGGATCATTACAGAGTTATCCAACTCCCAAACCCATGTGAACTTATCTCTTTGTTGCCTCGGCGCAAGCTACCCGGGACCCAGTGCCCCGGGCGGCCCGCCGGCGGACAAACCAAACTCTGTTATCTTAGTTGATTATCTGAGTGTCTTATTTAATAAGTCAAAACTTTCAACAACGGATCTCTTGGTTCTG
62	Zotu2244	AAGTCGTAACAAGGTTTCCGTAGGTGAACCTGCGGAAGGATCATTAACGAGCTTCGGGGGCACGATGTGGCACGATGCTGGCCCCGCAAGGGTGCATGTGCTCGCCGCGTCTGCCTGATCCGTTCAGCACCTGTGCATGCGAGAGGGTGGCGGAGGGGGCTCCTGGCCTCTGCTGCTTGGGGGTTTCCCTCCCTCCCTGTCAACCCAACCCCACACATCGAACACCTGCCTGTCATCCCGAGCGTCTTTGCGCGGCTTTGCCGTGTCAATGTTAATTAGTACAACTTTCAACAACGGATCTCTTGGCTCTC
63	Zotu211	AAGTCGTAACAAGGTTTCCGTAGGTGAACCTGCGGAAGGATCATTAACGAAAGCAAAACGCCTCTTCGTCTGTCGCTGGCATCCTTCACGGGGTGCATGTGCACGTTGGAGTTGCGTCTTTCCATCCCACCTCTGTGCACCTTCGCGTGGGCCCTTCCCCGTTGCTGGGGGGGAGCTCGCGTCCTTTTCACAAACTTATGTATGGACTCGGAATGGCACATGCGTTTACGCAACTATATACAACTTTCAGCAACGGATCTCTTGGCTCTC
64	Zotu16	AAGTCGTAACAAGGTTTCCGTAGGTGAACCTGCGGAAGGATCATTATTGAATAAATCTGGCTTGGTTGATGCTGGTCTTTTCGAGGACATGTGCACATCTTGTCATCTTTATATCTCCACCTGTGCACCTTTTGTAGACCTGGATTCAACTTTCCGAGGAAACTCGGTTGTGGGGAATTGCTTGATAGGCTTTCCTTGTTAGTTTCCAGGGCTATGTTTTTCATATACACCTTACGAATGTAACAGAATGTCATTAATTAGGCTTAATTGCCTTATAAACTATATACAACTTTCAGCAACGGATCTCTTGGCTCTC
65	Zotu177	AAGTCGTAACAAGGTTTCCGTAGGTGAACCTGCGGAAGGATCATTATCGAGTCATTTGAAAAGGGTTGCAGCTGGCCTCTCGGGGCAAGTGCTCGCCTCGCTCAAAATTCCACTCTTTCAAAAACACCCCTGTGCACTTTATAAAATCTCTCCGTGCCGGTCTCTCTTCCACCCCCCTTGAAGGGGTGGGGGGGATGGCCTTGCGGGGAGGGCATTTTATCTCATCGACAACACCTTTTTTTGAGTCATTTGGAAGCAAAATCATTTTAAACATAAGAACAACTTTCAACAACGGATCTCTTGGCTCTC
66	Zotu27	AAGTCGTAACAAGGTTTCCGTAGGTGAACCTGCGGAAGGATCATTAATGAATTTTGCACGATTAGAGTTGAGCTGGTTAACCTAGTTAACAAGTGCTCATTCTAATTGACAAATCCACTCATTATTAACACCTGTGAACTTATCTATTATAAACATTATAATATGTCATTGGAACGTTTGATTATAATAAGTTAATACAACTTTCAACAACGGATCTCTTGGCTCTC
67	Zotu269	AAGTCGTAACAAGGTTTCCGTAGGTGAACCTGCGGAAGGATCATTATCGAGTTTAGAGGCGCGTCCTTTTGAGCTGGCATGCAGGTGCTTGGAGGCGCGTCTTCTCATCCACTCAACCCCTGTGCACCTTGAAGCGATTGTCTGGAGGGTCTGTTATGCGGACTCGAAGGGCGATCTGCTTTCATTATAAACACTTATTCTTGTCTTGTCATGCGCATATAGCCTCTCGTTAGGCATTAATGTAAATACAACTTTCAACAACGGATCTCTTGGCTCTC
68	Zotu4399	AAGTCGTAACAAGGTTTCCGTAGGTGAACCTGCGGAAGGATCATTAATGAATTGTAAAGGAGGTTGATGCTGGCTTTATTGCATGTGCTCGCCTCCGACAATCCTTATCCATACACCTGTGCACCTCTGAGGGGTTTTTTCCGTTTATTCGGGATTCCCTCTCTTTTTACACAAACCCTTTCTTGTAACATTGAACGTGAATTAGTGCCGATAAGGCCTTAAAACAGAATACAACTTTTAACAACGGATCTCTTGGCTCTC
69	Zotu381	AAGTCGTAACAAGGTTTCCGTAGGTGAACCTGCGGAAGGATCATTATTGAATTAACTTGTTGGGTTGTAGCTGGCTCCTAGGAGCATGTGCACGCCCTTCATTGTTTTTCCACCTGTGCACTTTATGTAGTCCTGGAAGTCCTGCAAAGGATATCCCAGCTCGGAGGAGCATCAGCTTTTCTGGGTTTCCAGGTCTATGTTTTCATATACCCCATTAGAATGTTCAGAATGTCATTTATGGGCTTCATGCCTTTAAACTAAATACAACTTTCAACAACGGATCTCTTGGTTCTC
70	Zotu438	AAGTCGTAACAAGGTTTCCGTAGGTGAACCTGCGGAAGGATCATTAACGAGTTTACTGAGTTGTCGCTGCCCTTTCGGGGGATGTGCACGCTCTTTCACTCATCTATACACCTGTGAACCTATGCGAGTCAATGGGGGATTAGCGAAAGGAGAGCCGAAAGGTTGTTCGATTAGCGTTCTCTACTGGCTCGATTTTTATAAACTCTTGTATGTCTTAGAATGTCTACTTTGCTTAACGCAATAAATACAACTTTCAACAACGGATCTCTTGGCTCTC
71	Zotu1925	AAGTCGTAACAAGGTTTCCGTAGGTGAACCTGCGGAAGGATCATTAATGAATTAAAATTAAAAAGGTTGTTGCTGCTGGTCTCTCTTCGGGGAGGCACCGTGCACGCTCCTTTTTATATTCATCCACCCCAATCGTGCACTTACCGTAGGCCGGAGAATTCTTTGGCCTATGTAATTTTAAACACACACCGTAAAATAAAATGAACGTATACTTTTACCCTTTGCGGTAAATAAAAAAAAATTAATACAACTTTCAACAACGGATCTCTTGGCTCTC
72	Zotu868	AAGTCGTAACAAGGTTTCCGTAGGTGAACCTGCGGAAGGATCATTAAAGATTCGGGTCTCGGCCCACCCTCTTCAGCTGTGCGCTTCGGCTGCACGCTGTTGAAATCTTCACACCTGTGCACCCCTTCGGTTGCGGCGCTTCGCGGCGTCGCTTCCGCTTTACATATAACAACAGTCTAGAATGTAATAACTATAAACATAACAACTTTCAACAACGGATCTCTTGGCTCTC
73	Zotu278	AAGTCGTAACAAGGTTTCCGTAGGTGAACCTGCGGAAGGATCATTAATGAATTTTTAAAGGGAGTTGTAATTGATGCTGGTCTTTACTGACATGTGCTCGTTCTCTCTCTTAAATCCTTTATAACACACCTGTGCACTTGTTTATTAGAATCAGAGTTGGTTCCCTATTAGGGGAGTGGCTTTGCTTTTATTAATCATTAACATACTCTTATTATTAACTATGAATGTTTATCAAGTCGAAAGGCTTTTAAATTATAATACAACTTTTAACAACGGATCTCTTGGCTCTC
74	Zotu531	AAGTCGTAACAAGGTTTCCGTAGGTGAACCTGCGGAAGGATCATTACAAGAGCAAAGGATAGACAGCACCCGCGGAGCTCGCTCCCGGGGCTACCCTACTCCGGTAGGGTTTAGAGTCGTCGGGCCTCTCGAAGAAGCTCGGTCCTGAACTCCACCCTTGAATAAATTACCTTTGTTGCTTTGGCGGGCCGCCTCGTGCCAGCGGCTTCGGCTGTTGAGTGCCCGCCAGAGGACCACAACTCTTGTTTTTAGTGATGTCTGAGTACTATATAATAGTTAAAACTTTCAACAACGGATCTCTTGGTTCTG
75	Zotu4627	AAGTCGTAACAAGGTTTCCGTAGGTGAACCTGCGGAAGGATCATTATTGAATAAACCTGATGTGGTTGTAGCTGGCCTTTCTGGCATGTGCTCGCCCGTCATCTTTATCTTTCCACCTGTGCACATTTTGTAGACTTGGATGTAACACTTTCTGAGGAAACTCAGTCGAGAGGATTGCTTCATTAGCTTTCCTTGCACGTCCAAGTCTATGTTTTTACATACCCCAAAGAATGTAACAGAATGTATTATTGGGCCTTGTGGCCTATAAACTATATACAACTTTCAGCAACGGATCTCTTGGCTCTC
76	Zotu957	AAGTCGTAACAAGGTTTCCGTAGGTGAACCTGCGGAAGGATCATTAATGAATTTTGTTAGTGAGTTGATGCTGGTGGGGTTAAATCCACATGTGCTCGCTCCTACACCTTCTTATCCATACACCTGTGCACCTCTGAGGGTTCGAGATGGTTTCGAAAGGAACCGGATCGGCCTTCTCTTACAAACACTACTTTGATTTATGAACGTGATTGTGCCGCAAGGCCATAAACTTATACAACTTTTAACAACGGATCTCTTGGCTCTC
77	Zotu123	AAGTCGTAACAAGGTTTCCGTAGGTGAACCTGCGGAAGGATCATTAACGAATTTCTCAAAGTTGCTTACAGTGCTGTGCGGTCTTTCGCATGCATTGACAAGTGACTCTTGAGCATTTCACACATCCCTTGTGCACCTTAAGAGGGTAGCTATTCTGTCTTGAGCACTTCGGTGCTCGATAGAACATGTTGCCTTCTCTTACACAACAAATCTTATGTCTTGAATGTACGTTTATATTAAACAAAATAACTTTCAACAACGGATCTCTTGGCTCTC
78	Zotu389	AAGTCGTAACAAGGTTTCCGTAGGTGAACCTGCGGAAGGATCATTATCGAGTTTGTGGCGTCCTCTTGGTTGAGCTGGCTCGAAAGGGCAAGTGCTCGCCGAGCGTCGACGTTCTTTCTCTAAACCCCCCCTTCTTTTTGTGCACATCCGCGTGGGTTTGAAGGCGCTTCTCTCCGGAGAAGTGCTCGAAGGCTTCGCGTCTTTTTCTATATACTCTCTCGAAAGGACAATGGAATGTTTTTGTCTTGCGTTTTACGCGAAACCTATATACAACTTTCAGCAACGGATCTCTTGGCTCTC
79	Zotu592	AAGTCGTAACAAGGTTTCCGTAGGTGAACCTGCGGAAGGATCATTATCGAAAATCGCCACGATCAGGCTGTGCGTCTCTCGCACGCCTCCTCGTGTGCACTTTCAACCCACACACCTGTGCACCCTCGGGACGGCCTCCTCGGAGGAAGCCCCGCTTTCTTTCACTCCACATGTTCAGAATGTAAAATTTAGTGTGTAACACATAACAACTTTCAACAACGGATCTCTTGGCTCCC
80	Zotu12	AAGTCGTAACAAGGTTTCCGTAGGTGAACCTGCGGAAGGATCATTAACGAGTTTTGAAACGAGTTGTAGCTGGCCTTCCGAGGCATGTGCACGCTCTGCTCATCCACTCTACCCCTGTGCACTTACTGTAGGTTGGCGTGGGCTCCTTAACGGGAGCATTCTGCCGGCCTATGTATACTACAAACACTTTAAAGTATCAGAATGTAAACGCGTCTAACGCATCTATAATACAACTTTTAGCAACGGATCTCTTGGCTCTC
81	Zotu2828	AAGTCGTAACAAGGTTTCCGTAGGTGAACCTGCGGAAGGATCATTATCGAGTTTTGAAACGGGTTGTAGCTGGTCTCAATACGGGACATGTGCACGCCTGACTCATCCACTCTCAAACCCCTGTGCACTTATTGTAGGTCGGTGGAAAGACTTGGTTTATTATTATTATTAAATCAAGTCGGAAGCCTTCCTATGTTTTTACTACAAACGCTTCAGTTATAGAATGTCATACGCGTATAACGCATTTATATACAACTTTCAGCAACGGATCTCTTGGCTCTC
82	Zotu2812	AAGTCGTAACAAGGTCTCCGTAGGTGAACCTGCGGAGGGATCATTACCGAGTGAAGGGCCTCCGGGTCCGACCTCCAACCCTTTGTCGTACGTCTCTTGTTGCCTCGGGGGCGACCCGGCCTCCGCGCCGGGGCCCTCGGTGGACCCAACCTTGAAACTCTGCGTCTTTGCGTCCGAGTCTTGATTAAAATCGTATAAAACTTTCAACAACGGATCTCTTGGTTCTG
83	Zotu4184	AAGTCGTAACAAGGTTTCCGTAGGTGAACCTGCGGAAGGATCATTTAATGAATTTGCAAGTGGGCTTGATGCTGGTGAAATACCCTTTCACATGTGCTCAGCTCCGTCAAATCCACCATACACCTGTGCACCTTCAAAGCTCTGTAGTCCTCCGTCATGGGAGCCGTGAATTGACCTTGGTTGAATCACTGGGGCTACACCTTTGCCCTTTCATAACAAACCAATTATAACAGTCTTGTAGAATGTCTAATGAGCCTTATGGGCTTAAACTATACAACTTTTAACAACGGATCTCTTGGCTCTC
84	Zotu19	AAGTCGTAACAAGGTTTCCGTAGGTGAACCTGCGGAAGGATCATTATCGAGTTTTGACTGGGTTGTAGCTGGCCTTCCGAGGCATGTGCACGCCCTGCTCATCCACTCTACACCTGTGCACTTACTGTGGGTTACAGATCGTGAAACGGGCTCTTTACCGAGCTCGCGGAGCGCCACCTGTGCCCGCGTTTATCACAAACTCTATAAAGTATTAGAATGTGTATTGCGATGTAACGCATCTATATACAACTTTCAGCAACGGATCTCTTGGCTCTC
85	Zotu43	AAGTCGTAACAAGGTTTCCGTAGGTGAACCTGCGGAAGGATCATTATTGAATTCGCGTGGCAAAGTTGTTGCTGGTCCAATGTGGCATGTGCACACTTTGTAACCCACTTCAAATACCTGTGAACTTTTTGTAGTCTTGGGGGATGCTACAGCTCAAAGGAAACTTTGGATTTGAGTGCTGCAGGCTTGCAAAAGTCGGCTTCATTCTACAGCTGAACCCGATTCTATGTTTTATATACCCCAATTTGTATGTCTATGAATGTGATTAGAGGGCTTTAATGCCTTTAAATCTTATACAACTTTCAGCAACGGATCTCTTGGCTCTC
86	Zotu3752	AAGTCGTAACAAGGTTTCCGTAGGTGAACCTGCGGAAGGATCATTAATGAATAAATTTGATGTGGTTGTTGCTGGCTTTTAGGAGCAATGTGCACACCTGTCTTTTTTATCTTTCCACCTGTGAACATATTGTAGGCTTGGACAACCCTCGCTTTCAGCGGATGCAAGGATTGCAGTGTCTGAACAAGGCCCAGCTCTCCTTGAATTTCCAAGTCTATGTTCTTTTTACATACCCCAATAGAATGTTTATAGAATGTTGTCAAATGGGCTTTAAACTGCCTATAAAACACAATACAACTTTCAGCAACGGATCTCTTGGCTCTC
87	Zotu638	AAGTCGTAACAAGGTCTCCGTAGGTGAACCTGCGGAGGGATCATTACCGAGTGAGGGCCCTCGCGGCCCGACCTCCCACCCTTTGTCGTCTTGACCCGTTGCCTCGGGGGTTGCCCGGCCGCCTGTGGCGGCGCTGGGCGCCCCCGGTGGATCATCAACGCTGCTTGCTTGCGTCGGAGTCGCGTCCTCGGACGCTCAGAAATGAAATCAAAACTTTCAACAACGGATCTCTTGGTTCTG
88	Zotu528	AAGTCGTAACAAGGTTTCCGTAGGTGAACCTGCGGAAGGATCATTAACGAATAACTATGGTGTCTTGGTTGTCGCTGGCTCCTCGGAGCATTGTGCACGCCCGCCATTTTTATCTTTCCACCTGTGCACCGACTGTAGGTCTGGATAACTCTCGCCTCTGGGCGGATGCGAGGATTGCTCGGTAACCTGGGCTCTCCTCGAATTTCCAGACTCTACGTCTTTTTACACACCCCAAACGTATGATACAGAATGTAGTCAATGGGCTTCACAGCCTATAAAACACTATACAACTTTCAGCAACGGATCTCTTGGCTCTC
89	Zotu135	AAGTCGTAACAAGGTTTCCGTAGGTGAACCTGCGGAAGGATCATTATCGAGTTTTGTAGTGGGTTGCTTGAGCTGGCATTGCAGGTGCTCGGCGACTTCACTCTCTCATCCATTACACCCCTTGTGCACTATGAAGCGAGGTTGAATCGAGTTGTAATGACTCTGAGGAGACTAAGCTTTCTTTATATAAACTCATTTATTGTCTTGGAGAATGTGATAGCCTCTTTGTGGGCGAAAAAGTTAATACAACTTTCAACAACGGATCTCTTGGCTCTC
90	Zotu81	AAGTCGTAACAAGGTTTCCGTAGGTGAACCTGCGGAAGGATCATTAACGAATAACTATGGTGTCTTGGTTGTAGCTGGCTCCTCGGAGCATTGTGCACGCCCGCCATTTTTATCTATCCACCTGTGCACCGACTGTAGGTCTGGATGACTCTCGCACTCCTCGAGTGCGGATGCGGGGATTGCCCTCTTCACGGAGGTGTCTCTCCTCGAATTTCCAGGCTCTACGTCTTTTTACACACCCCAAAAGTATGATATAGAATGTAGTCAATGGGCTTGATCGCCTATAAAACACTATACAACTTTCAGCAACGGATCTCTTGGCTCTC
91	Zotu26	AAGTCGTAACAAGGTTTCCGTAGGTGAACCTGCGGAAGGATCATTAGTGAATCTAGGACGTCCAACTTAACTTGGAGTCCGAACTCTCACTTTCTAACCCTGTGCATCTGTTTTAAAATTGGCTAGTAGCTCTTCGGAGCGAACCACCATTTTTCACTTATACAAACACAAAGTCTATGAATGTAAACAAATTTATAACAAAACAAAACTTTCAACAACGGATCTCTTGGCTCTC
92	Zotu119	AAGTCGTAACAAGGTTTCCGTAGGTGAACCTGCGGAAGGATCATTACCGAGACGAGATCGGGGAGGGAATCCCCTCCCCGCTGATCGTATCACCACCCTCCTTGACACGCACCGACGTCCTTCCTCGGCGGGGTTACACCCGCCGGCGGAACGTTAGCAAACCCTTTCGTGCATACCAGCAGTATACCGTTCCGATGAGAAATTCAATCGTTACAATCTTCAACAATGGATCTCTTGGCTCTG
93	Zotu5380	GAGCCAAGAGATCCGTTGCTAAAAGTTGTATTTATTGCGTTATACGCGATTGACATTCTAAAACTAAAGCGTTTGTAAATACATAGGCTAATATTTCCAAGGCCAGAGACCTTTTCCACATTAAACCTATGAAAAGTGCACAGAGGTGTATGAGAATTGGAATGAACAAAGTGTGCACATGTCCGATTAGGACCAGCTACAACTCTGCCATAAAATTCATTAATGATCCTTCCGCAGGTTCACCTACGGAAACCTTGTTACGACTTTT
94	Zotu294	AAGTCGTAACAAGGTTTCCGTAGGTGAACCTGCGGAAGGATCATTAAAGATTCGGGTTTCGGCCCACCCTCTTCAGCTGTGCGCTTCGGCTGCACGCTGTTGAATCCTTCACACCTGTGCACCCTTTCGGTTGCGGCGCTTCACCGCGTCGCTTCCGCTTTACATATAACAACAGTCCAGAATGTCAAAACCATAAACATAACAACTTTCAACAACGGATCTCTTGGCTCTC
95	Zotu426	AAGTCGTAACAAGGTCTCCGTTGGTGAACCAGCGGAGGGATCATTACTGAGTTATCTAAACTCCAACCCTATGTGAACCTTACCGTCGTTGCCTCGGCGGGCTGCGTCTACCCTGTAGCTACCTGGTAGGCGCGCTACAAGCCCGCCGGTGGACTACTAAACTCTGTTATAAATATTGTATCTCTGAATGCTTCAACTTAATAAGTTAAAACTTTCAACAACGGATCTCTTGGTTCTG
96	Zotu5	AAGTCGTAACAAGGTTTCCGTAGGTGAACCTGCGGAAGGATCATTACAGAGTTCATGCCCGAAAGGGTAGACCTCCCACCCTTGTGTATTATTACTTTGTTGCTTTGGCGAGCTGCCTTCGGGCCTTGTATGCTCGCCAGAGAATACCAAAACTCTTTTTATTAATGTCGTCTGAGTACTATATAATAGTTAAAACTTTCAACAACGGATCTCTTGGTTCTG
97	Zotu1864	AAGTCGTAACAAGGTTTCCGTAGGTGAACCTGCGGAAGGATCATTATTGAATACGAATTGGAGTTGATGCTGGCCTTCGGGTATGTGCTCGCTGCAAGTCTATTTATCTTCTCTTGTGCACCTCTTGTAGTCCTTTGAACCAAGTGAACCCTTCGCAGCAATGCGGTTTGGGGGATTTGAGCTTAACCCGCTCTTCCCCTGCTTGCTTTCTTCAAGGCTATGTTTTCATATACACGATATAAAGTTACAGAATGTCTTTTAACGGCTGCTTTGCAGTCATTAAACCTATACAACTTTCAGCAACGGATCTCTTGGCTCTC
98	Zotu2092	AAGTCGTAACAAGGTTTCCGTAGGTGAACCTGCGGAAGGATCATTATCGAATTAAAGGGAGTTGATGCTGGCGTTCATTCGCATGTGCTCGCTCTCCTAATCCATTCACACCTGTGCACCTTTTTGAAGAAGGCGAGATAAGTCTTCAATGTTTCTGTCTATTCAGAGACTGAGAGGAATTGTCTCCCTTCTTTGAACTTACAAACCCTTATTGTAATAATGAATGTTTATCTGCCGAAAGGCGAAATTATATACAACTTTTAACAACGGATCTCTTGGCTCTC
99	Zotu1980	GAGCCAAGAGATCCGTTGTTAAAAGTTGTATTAAATTTTGCCTTGCGGCAGATAAACATTCGTTATATAAGAGTTTAAAGATTTCGAAGGCAGGTTTTACCCTCCCTTCAAAGTTAAGTGCACAGGTGTAAATTGGATTAGGAGAGCGAGCACATGCAGCCACAAGACCGCCAGCATCAACTCTCTTGAATTCATTAATGATCCTTCCGCAGGTTCACCTACGGAAACCTTGTTACGACTTTT
100	Zotu1197	AAGTCGTAACAAGGTTTCCGTAGGTGAACCTGCGGAAGGATCATTACTGAATTTTTAATGCCTTGGTTGTTGCTGGCCTTTTATTAGGCATGTGCACGCCTCGGTTATTTCCAAATTCTTTACACCTCTGTGCACTTTACATGGATTTTTATATTTTCTTATTGATGGACGTTCGAGCTTGCCACCGCGAGTTTGACGAAAGTCAATTGAAGATTTAAAGTCTGTGGTTTACACATTTATACGCTTCAGTTTAAAGAATGTCATACTCGCGTTTAACGCAATTAAATAATACAACTTTCAGCAACGGATCTCTTGGCTCTC
101	Zotu3105	AAGTCGTAACAAGGTTTCCGTAGGTGAACCTGCGGAAGGATCATTATTGAATTCAACGTGAAGTTGCTGCTGGCCTTCCAAAGGGCATGTGCACGCTTTACAATTCATTTAAACACCTGTGAACTTTTTGAAGTAGACTTGGGTTGAACGCCTTTAGATTCGGGTCTACTTTTATTATACACCCCATAAAAATGTCTAAAGAATGTAATCGGCGACTATATGCGCCTTAAATTGTTAATACAACTTTCAACAACGGATCTCTTGGCTCTC
102	Zotu1543	AAGTCGTAACAAGGTTTCCGTAGGTGAACCTGCGGAAGGATCATTAACGTATCTCGGGCGCTCGACCGACGCCCTGCTCCGGCCGCGAGGCCGTGCAGCGGGCCGAGGGAGGCGTCCAACCTTCACAAACCCACTGTGCACCTTCACGGCTTAGGTTCCCGGGCGAGAGCTCGGTCGCCGACGCCGTCCCAACAAACCCTTGTATTAAGAATGTTCAGCGACCCAGTCGCCCATTAAACATAACAACTTTCAACAACGGATCTCTTGGCTCTC
103	Zotu188	AAGTCGTAACAAGGTTTCCGTAGGTGAACCTGCGGAAGGATCATTAACGAATAACTATGGTGTCTTGGTTGTAGCTGGCTCCTCGGAGCATTGTGCACGCCCGCCATTTTTATCTATCCACCTGTGCACCGACTGTAGGTCTGGATGACTCTCGCACTCCCCGAGTGCGGATGCGGGGATTGCCCTCTTCACGGAGGTGTCTCTCCTCGAATTTCCAGGCTCTACGTCTTTTTACACACCCCAAAAGTATGATATAGAATGTAGTCAATGGGCTTGATCGCCTATAAAACACTATACAACTTTCAGCAACGGATCTCTTGGCTCTC
104	Zotu295	AAGTCGTAACAAGGTTTCCGTAGGTGAACCTGCGGAAGGATCATTACCGAGTGCGGGCCCTCTGGGTCCAACCTCCCATCCGTGTCTATCTGTACCCTGTTGCTTCGGCGTGGCCACGGCCCGCCGAAGACTAACATTTGAACACTGTCTGAAGTTTGCAGTCTGAGTTTTTAGTTAAACAATAATTAAAACTTTCAACAACGGATCTCTTGGTTCCG
105	Zotu599	GAACCAAGAGATCCGTTGTTGAAAGTTTTGATTTATTTATGGTTTTACTCAGAAGTTACATATAGAAACAGAGTTTAGGGGTCCTCTGGCGGGCCGTCCCGTTTTACCGGGAGCGGGCTGATCCGCCGAGGCAACAAGTGGTATGTTCACAGGGGTTTGGGAGTTGTAAACTCGGTAATGATCCCTCCGCTGGTTCACCAACGGAGACCTTGTTACGACTTTT
106	Zotu8	AAGTCGTAACAAGGTTTCCGTAGGTGAACCTGCGGAAGGATCATTACCTAGAGTTTGTGGACTTCGGTCTGCTACCTCTTACCCATGTCTTTTGAGTACCTTCGTTTCCTCGGCGGGTCCGCCCGCCGGTTGGACAACATTCAAACCCTTTGCAGTTGCAATCAGCGTCTGAAAAAACTTAATAGTTACAACTTTCAACAACGGATCTCTTGGTTCTG
107	Zotu4313	AAGTCGTAACAAGGTCTCCGTTGGTGAACCAGCGGAGGGATCATTAACGAGTCATAAAAAACTCCAAACCCTTTGTGAACCTTACCGCCGTTGCCTCGGCGTATAGAGCTGCGGCCGCGCGGGACGCCACGCGCCCCGCCCGGCCGGCCAACAGCCTCGCCAGAGGACCATCAAAACTCTGTTTTTACCACTGCATCTCTGAATTATTAAACTAAAATAAGTTAAAACTTTCAACAACGGATCTCTTGGTTCTG
108	Zotu634	AAGTCGTAACAAGGTTTCCGTAGGTGAACCTGCGGAAGGATCATTAATGAAATTGTAAAGGTTAAGGTTGATGCTGGCGGTCACCCGCATGTGCTCGCCTTTTCCGACAACTTTTCTTTATCCATACACCTGTGCACATCTTGAAGGGGGAAGACGGCGATAATGTAGCCATTTTCCTCTTTCATACTTTGTAACAAACTCTTTACTATAACATTGAACAATAAATTGTGCCGCAAGGCCTTTTAAACAAATACAACTTTTAACAACGGATCTCTTGGCTCTC
109	Zotu29	AAGTCGTAACAAGGTTTCCGTAGGTGAACCTGCGGAAGGATCATTAACGAGTTTTGAAACGAGTTGTAGCTGGCCTTCCGAGGCATGTGCACGCTCTGCTCATCCACTCTACCCCTGTGCACTTACTGTAGGTTGGCGTGGGCTCCTTAACGGGAGCATCCTGCCGGCCTATGTATACTACAAACACTTTAAAGTATCAGAATGTAAACGCGTCTAACGCATCTATAATACAACTTTTAGCAACGGATCTCTTGGCTCTC
110	Zotu855	AAGTCGTAACAAGGTAACCGTAGGTGAACCTGCGGTTGGATCATTACCAATTCAAAGGGGTTTCTCTCTTTCTCTCTCTCTATCGCAAGACTGAGAGGAGACTGAGCTAACCCTGGGTAATAACAATCCCTAAAACCCCTGTGTGAACTGTTTGCCTCTGATCTGTTTGTCTCTCTCTTGTTATTTTCCCTTTCGAAAAGAGAAGAGAGAGGCTTTGGATCCAGAGGTGTTTGCGGGTTTTCCAAAGAGACTTTGAAAAAAGTCTTCGATGGGGAGCTCGTGACAAAACACCTTTTAAACTTATAAACCATATATTGTCTGAATATCATAAAGTACAGATGCTTGCATCGAAAGATGTCTTCTGCGACTTTCAAAATACTCAAACAACTTTTGGCAACG…
111	Zotu56	AAGTCGTAACAAGGTTTCCGTAGGTGAACCTGCGGAAGGATCATTAGTGAAATATAGCGTACCTGTTTAACCAGGACGTGACCCTCTCACTTTTCAAACTCTGTGCACTATTTTGGCAAGTTGGAAGTTCGCTTCTAACTTGCGGCTCATTATTTATAAACACTTAGTCATTGTATGTTAAAGAAATTTTATAACAATAAAAAACTTTCAACAACGGATCTCTTGGCTCTC
112	Zotu202	AAGTCGTAACAAGGTTTCCGTAGGTGAACCTGCGGAAGGATCATTAATGAAATGTTGAAAGGGTTTGATGCTGGCATTGCAAGTGCTCGATCCTTGATCCATTACACACACCGTGAACACATCTTTAATCAACGCATGAACCGTCATAGTCATTTAAAATGATAATCTAATACAACTTTCAACAACGGATCTCTTGGCTCTC
113	Zotu504	AAGTCGTAACAAGGTTTCCGTAGGTGAACCTGCGGAAGGATCATTACCGAGTGAGGGCCCTCTGGGTCCAACCTCCCACCCGTGTCTATCGTACCTTGTTGCTTCGGCGGGCCCGCCGTTTCGACGGCCGCCGGGGAGGCCTTGCGCCCCCGGGCCCGCGCCCGCCGAAGACCCCAACATGAACGCTGTTCTGAAAGTATGCAGTCTGAGTTGATTATCGTAATCAGTTAAAACTTTCAACAACGGATCTCTTGGTTCCG
114	Zotu102	AAGTCGTAACAAGGTCTCCGTAGGTGAACCTGCGGAGGGATCATTACAAGTGACCCCGGTCTTACCACCGGGATGTTCATAACCCTTTGTTGTCCGACTCTGTTGCCTCCGGGGCGACCCTGCCTTCGGGCGGGGGCTCCGGGTGGACACTTCAAACTCTTGCGTAACTTTGCAGTCTGAGTAAACTTAATTAATAAATTAAAACTTTTAACAACGGATCTCTTGGTTCTG
115	Zotu4536	AAGTCGTAACAAGGTTTCCGTAGGTGAACCTGCGGAAGGATCATTACAGAGTGTGAGGCTCAGTCGTGGCATCTGCTGCGTGCTGGGCCGACCCTCCCACCCGTGTCGATTTGTATCTTGTTGCTTTGGCGGGCCGGGCCGCGTCGTCGCTGCTCCGCAAGGACATGCGTCGGCCGCCCACCGGTTTCGGCTGGAGCGCGCCCGCCAAAGACCCAACCAAAACTCATGTTGTTTTTGTCGTCTTAGCTTTATTATTGAAATTGATAAAACTTTCAACAACGGATCTCTTGGCTCTG
116	Zotu70	AAGTCGTAACAAGGTCTCCGTAGGTGAACCTGCGGAGGGATCATTACACAAATATGAAGGCGGGCTGGAACCTCTCGGGGTTACAGCCTTGCTGAATTATTCACCCTTGTCTTTTGCGTACTTCTTGTTTCCTTGGTGGGTTCGCCCACCACTAGGACAAACATAAACCTTTTGTAATTGCAATCAGCGTCAGTAACAAATTAATAATTACAACTTTCAACAACGGATCTCTTGGTTCTG
117	Zotu1146	AAGTCGTAACAAGGTTTCCGTAGGTGAACCTGCGGAAGGATCATTATTGAATGAACTTGGTATGATTGTTGCTGGTTCTTATAGGACATGTGCACGTCTGCCATCTTTATATCTCCACCTGTGCACACATTGTAGGTCTGGAATAACTCTCTGAGGAAACTCAGTTGTTAGGATTGCTTCTGCAAAGGAGCTTTTCTTGTGTTTCCAGATCTATGTTTTCATATACACCATAAGAATGTAACAGAATGTATTAATGGGTCTTGTACCTATAAACTATATACAACTTTCAGCAACGGATCTCTTGGCTCTC
118	Zotu2	AAGTCGTAACAAGGTTTCCGTAGGTGAACCTGCGGAAGGATCATTAACCTTTCAAATCAGGGTGCGTCGCGGCCCCCGAGGAGCGGAAACAATCCTTGGGAGGTTTGCGGAGTCTTCGGACCCCTTAACGCACGCACGACTGCCATCCTTACTTTACGAGCACCTTCTGTTCTCCCTCGGCGGGGCAACCTGCCGTTGGAACCGAATAAACTCTTTTTGCATCTAGCATTACCTGTTCCGAAACAAACAATCGTTACAACTTTCAACAATGGATCTCTTGGCTCTG
119	Zotu4781	AAGTCGTAACAAGGTCTCCGTAGGTGAACCTGCGGAGGGATCATTACCGAGTGAGGGTGGTAAATCACCCGACCTCCCAACCCTTTGTATATCAAAACCTCTGTTGCCTCGGGGGCGACCCGGCCGTTCGCGGTGGGGGCCCCCGGTGGTCCAATCAACCAAACTCTGCATCTCTGCGTCTGAGTAATAAAGTAAATCAATTAAAACTTTCAACAACGGATCTCTTGGTTCCA
120	Zotu2410	AAGTCGTAACAAGGTTTCCGTAGGTGAACCTGCGGAAGGATCATTACCGAGTGTAGGGTTCCTAGCGAGCCCAACCTCCCACCCGTGTTTACTGTACCTTAGTTGCTTCGGCGGGCCCGCCATTCATGGCCGCCGGGGGCTCTCAGCCCCGGGCCCGCGCCCGCCGGAGACACCACGAACTCTGTCTGATCTAGTGAAGTCTGAGTTGATTGTATCGCAATCAGTTAAAACTTTCAACAATGGATCTCTTGGTTCCG
121	Zotu59	AAGTCGTAACAAGGTCTCCGTAGGTGAACCTGCGGAGGGATCATTACACAATAACATATGAAGGCTGTACGCGGCTGGGCTCTCGGGCGCAGTGCTGCTGAGGCTGGATTATTTATTCACCCTTGTCTTTTGCGCACTTGTTGTTTCCTGGGCGGGTTCGCCCGCCGCCAGGACCACACCATAAACCTTTTTTTATGCAGTTGCAATCAGCGTCAGTACAACAAATGTAAATCATTTACAACTTTCAACAACGGATCTCTTGGTTCTG
122	Zotu140	AAGTCGTAACAAGGTCTCCGTAGGTGAACCTGCGGAGGGATCATTACAAAACAGCACGCCTGTCTTCGGACGGGTTCGCTACCAACCCTTTGTTTTCCAAACCTCGTTGCCTCCGGGGCGACCCTGACCTCCGGGTCACGGGGGACCCCGGGTGGACATTCAAACTCTGCGTAACTTTGCAGTCTGAGTAAAACAAGTTAATAAATTAAAACTTTCAACAACGGATCTCTTGGTTCTG
123	Zotu35	AAGTCGTAACAAGGTTTCCGTAGGTGAACCTGCGGAAGGATCACTAGTGAATAAACCGGGGAGCGTCTTAACTGACCTCCCCATCCCTTCACAATCCACATACACCTGTGCACTGTTTTGGCTTTTGAGCAATCGAAAGCCAATCATTTTATACAAACTCTTAGTTTAATGAATGTAACCGTTTTATATAAACAAAATAAAACTTTCAACAACGGATCTCTTGGTTCTC
124	Zotu86	AAGTCGTAACAAGGTTTCCGTAGGTGAACCTGCGGAAGGATCATTAACGTATCTCTGACGGGGCGCGGCGGACCCTGCTCCGGCTCAAACGGCCGTGCAGCGGGTTCCCGTCCCTGTTCACACCTTACAAACCCACTGTGAACCTTCACGGCGGACGGGAGGCGACTCCCCGAGGCCGCATACCAAACTCCAGTATCAAAGAATGTCGTGCGGACTTTGCGCCGCCTAAAACACAAAACAACTTTCAACAACGGATCTCTTGGCTCTC
125	Zotu95	AAGTCGTAACAAGGTTTCCGTAGGTGAACCTGCGGAAGGATCATTATTGAGACATGAATCGTAGCATTGAGAACTGTTGCTGACCTGTTAAAGGGTATGTGCACGTTGTGAGTGTTGCGTTTTATTCTTTTTTCCCTGTGCACGTTTGTAGACTTGGTTGTTGAGTGGTTAGAAGGGTTGCTGGAAAGCTCTCTTTGCTTAGGATTGAAGGGTTGCTGCAAAGCTCCCTTTGCCTAGGATTTCACTTGTGCAAAGCTCGCGCTTTGTGTACCAGGTCTATGTCTATAATCTCTTGTATGTATAGAATGTCTTGTTTATAGGACGCAAGTCCTTTAAATGTTATACAACTTTCAACAACGGATCTCTTGGCTCTC
126	Zotu176	AAGTCGTAACAAGGTTTCCGTAGGTGAACCTGCGGAAGGATCATTACAACAAGGTTCCCTGACCCCTCGAAGCTTCGGCGGAAGGGGGCTACAGCCTGACTTTATACCCACCCTTTGCCTATGTGTACCCCTATTGCTTCCCTCGGCGGGTTCGCCCGCCGACAGGAACCAACTAAACCCTTTGCATTATACATTTAACACTTCCGATACAAAACTAAATTATTACAACTTTTAACAATGGATCTCTTGGTTCTG
127	Zotu457	AAGTCGTAACAAGGTTTCCGTAGGTGAACCTGCGGAAGGATCATTAACGTATCTCCGACGGCGAGGGGGCGCCCCGCTCCGGGTCCGAAAGGCCCCGTGCAGCGGGTGGTCCCGAGCCGCTCGACCCCTTTGCAAACCCCACTGTGCACATTTGTCGGCAGAGGGCGCTCAGGCGCCCCGAGCCGCACACACAAACCCCAAAAAAACTAAAAGAATGATCAGCGGACACTGTGCCGCCTAAACTTTAACAACTTTCAACAACGGATCTCTTGGCTCTC
128	Zotu139	AAGTCGTAACAAGGTCTCCGTTGGTGAACCAGCGGAGGGATCATTACCGAGTTTACAACTCCCAAACCCCTGTGAACATACCTTAATGTTGCCTCGGCGGATCAGCCCGCTCCCCGTAAAACGGGACGGCCCGCCAGAGGACCCAAACTCTAATGTTTCTTATTGTAACTTCTGAGTAAAACAAACAAATAAATCAAAACTTTCAACAACGGATCTCTTGGTTCTG
129	Zotu46	AAGTCGTAACAAGGTTTCCGTAGGTGAACCTGCGGAAGGATCATTAATGAAATTCTTGAATCGTGGTTGTAGCTGGCCCGTAAAAACGGCATGTGCACGCCGCCTTTCACTAATCCACACACACCTGTGCACCTTCGCGGGGGTTTCTGGGAGCACGACGTCAAGTCGTCAGTACCGGGAGCTCGCGTCCCTTTACACACCCCACTGTATGTCTTAAGAATGTCTACTCGATGTAATAAAACGCATCTAATACAACTTTCAACAACGGATCTCTTGGCTCTC
130	Zotu1426	AAGTCGTAACAAGGTTTCCGTAGGTGAACCTGCGGAAGGATCATTATTGAATAAACTGGCGTGGTTGTAGCTGGCCCTCGGGCATGTGCTCGCCCGTCTACTTTATATCTCCACCTGTGCACCCTTTGTAGACCTGGACGATAACTTTCCGAGGCAACTCGGTCGAGAGGACTGCTGGCTTTCATGAGTCGGCTTTCCTTGTATTATCCAGGTTTATGTTATTCACATACCCCAAAGAATGTAACAGAATGTATCATATGGCCTTGTGCCTATAAACTATATACAACTTTCAGCAACGGATCTCTTGGCTCTC
131	Zotu744	AAGTCGTAACAAGGTTTCCGTAGGTGAACCTGCGGAAGGATCATTATTGAATAAACCTGATGAGTTGTAGCTGGCTTTTCGGAGCATGTGCTCGCCTGTCATCTTTATATTTCCACCTGTGCACCTTTTGTAGACCCGAGCGACTTTACAAGTCAATTGGGCCTATGTCTATCATATACCCCTAGTATGTATTAGAATGTATCAATGGGCTTCGTGCCTATAAACACTATACAACTTTCAGCAACGGATCTCTTGGCTCTC
132	Zotu849	AAGTCGTAACAAGGTTTCCGTAGGTGAACCTGCGGAAGGATCATTATTGAATGAACTTGGTGTGATTGTTGCTGGTTCTTCTGGAACATGTGCACGTCTGCCATCTTTATATCTCCACCTGTGCACATATTGTAGGTCTGGAATAACTGTCTGGGGAAACTCAGTTGTTGGAATTGCTACTGCAAAGGAGCTTTTCTTGTGTTTCCAGATCTATGTTTTCATATACACCATAAGAATGTAACAGAATGTATTAATGGGTCTTGTACCTATAAACTATATACAACTTTCAGCAACGGATCTCTTGGCTCTC
133	Zotu2043	AAGTCGTAACAAGGTTTCCGTAGGTGAACCTGCGGAAGGATCATTAACGAATTTATGATTGAAGTTGTAGCTGGCCGCGAGGCATGTGCACGCTTCTTTCGCAAATCCACACAACACCTGTGCACCTTCGCGTGGGCTTTTCTGGCAGCTAGAGGGAAGTTGATTCCCCTGTTACCGGGATTGCTCGCGTCTTTTTTTCATAAACTCTTGTATGTCTTCAGAATGGTATACTTTGATGTAATAAAAACGCATCTAAATACAACTTTCAACAACGGATCTCTTGGCTCTC
134	Zotu2595	AAGTCGTAACAAGGTTTCCGTAGGTGAACCTGCGGAAGGATCATTATTGAATACGATTGGTACTGATGCTGGCCCTTCACTGGGCATGTGCTCGTTCCATCTATTTATCTTCTCTTGTGCACATTTTGTAGTCTTCGTTGAACACCTTTTCGCAGTCAATGCGGTTTGGGAGTTGTTAACCCTTCTCCTGGTTCCTCTGAAGGCTATGTTTTCATATACACTATAAAAGTTACAGAATGTCTTTTAACGATTGTGCTTGTCGCAGTCATTAAATCAAATACAACTTTCAGCAACGGATCTCTTGGCTCTC
135	Zotu54	AAGTCGTAACAAGGTTTCCGTAGGTGAACCTGCGGAAGGATCATTAATGAAATTCTTGAATCGTGGTTGTAGCTGGCCCGTAAAAACGGCATGTGCACGCCACCTTTCACTAATCCACACACACCTGTGCACCTTCGCGGGGGTTTCCGGGAGCACGACGTCAAGTCGTCAGTACCGGGAGCTCGCGTCCCTTTACACACCCCACTGTATGTCTTAAGAATGTCTACTCGATGTAATAAAACGCATCTAATACAACTTTCAACAACGGATCTCTTGGCTCTC
136	Zotu724	AAGTCGTAACAAGGTTTCCGTAGGTGAACCTGCGGAAGGATCATTATTGAATGAACTTGATGTGGTTGTAGCTGACCCTTTCGAGGGTATGTGCACGCCCGTCATCTTTATCTTTCCACCTGTGCACACTTTGTAGATTTGAATAGCATTTTCTGAGGTTAACTCAGTTGGGAGGATTGCTGGTATATTATCGGCTATCCTTGTGATATTCAAGTCTATGTTTTTCATATACTCCAAAAATGTAACAGAATGTATCATTGGGCCTTGTGCCTATAAACTATATACAACTTTCAGCAACGGATCTCTTGGCTCTC
137	Zotu460	AAGTCGTAACAAGGTTTCCGTAGGTGAACCTGCGGAAGGATCATTATTGAATAAACCTGATGAGTTGTAGCTGGTTCCTTAGGGGACATTGTGCTCGCTCGTCATCTTTATATCTCCACCTGTGCACCTCTTGTAGACCTGGATAACTTTCTGAGGCAACTCAGCTTTGAGGATTGCTAACTATTAGCTTTCCTTACATTTCCAGGCCTATGTTTTTCATATACCCCTATTGTATGTAACAGAATGTTTTACAAGGCTTCAATGCCTATAAACTATATACAACTTTCAGCAACGGATCTCTTGGCTCTC
138	Zotu72	AAGTCGTAACAAGGTTTCCGTAGGTGAACCTGCGGAAGGATCATTAATGAAATTTATGACTGGAGTTGTAGCTGGCCTTTAAAAACGGCATGTGCACGCTCCTTTCACTAATCCACACACACCTGTGCACCTTCGCGGGGGCCTCTTTGTTAACTCGAAGAGGCTCGCGTCCCTTTACACACCCTTTGTATGTCTTAAGAATGTCTACTCGATGTAATAAAACGCATCTAATACAACTTTCAACAACGGATCTCTTGGCTCTC
139	Zotu316	AAGTCGTAACAAGGTTTCCGTAGGTGAACCTGCGGAAGGATCATTACCGAAGAACTCACACTTCTTCTCGCGCAACCCACACCCGTGAACCACTGTTGTCTTTGGACGTTAAATACATACTCTTGTGCTGTCACCGCATGTCGTTGTTTTCGAACAAATAAATAAAACTTTCAGCAACGGATCTCTTGGCTCTC
140	Zotu327	AAGTCGTAACAAGGTTTCCGTAGGTGAACCTGCGGAAGGATCATTAATGAATACAAAAGCTTTTGAAGTTGTTTTGCTGGTCTCTAGGGACATTGTGCACGCTTCATTAGTTTCCACTTCATACCCCTGTGCACCTTTGATAGATTTCGGTTGGGTTATCCTGGTTTTCTTAATTGAAGGCCTTGGTTTTCCTAAACGATTTCTATACTATACCACACACCAAATGTATGTTTATAATGAATGTTTATAATTACAAGGCCATGAGCCTTATAAACTTAATACAACTTTCAACAACGGATCTCTTGGCTCTC
141	Zotu99	AAGTCGTAACAAGGTTTCCGTAGGTGAACCTGCGGAAGGATCATTATTGAATACGATTGGTACTGATGCTGGCTCTTAACAGGGCATGTGCTCGTGCCGTCTATTTATCTTCTCTTGTGCACATTTTGTAGTCAGTGAATTGGAAACTATGCGTGCTTTCATTAGTACGGTCTGGAGGCTGATTAAACCCTGCTTCTGTTCCTCTGCGCACTCTTTACTGAGTTGCGGTCTGGGAGTTGTTAACCCTTCTCCTGCTTCACTGACTATGTTTTCATATACCTTATAAAGTCATAGAATGTCATTTAACTTGATTGCGCTCGTCGTAGTCGTTAAACCTATACAACTTTCAGCAACGGATCTCTTGGCTCTC
142	Zotu351	AAGTCGTAACAAGGTTTCCGTAGGTGAACCTGCGGAAGGATCATTATTGAATTTGAGAACGGGAGGAGCTGTGCTGGCCTTCAGGGGCATGTGCACGCTTCGCTCGACCCCCCAACCAACACTTGTGAACCGTGTGTAGGAATCGAGGCTTGGGCTTGACGCTGGATAACGGCCGATGGTCTTGGCACGTGGTGGGGTGTCGCTTCGACGCTGGATAACGGCCGACGAGCTTCGCCTTGCGGGTTCCTATGTTTTATACACCCTGTATCGTATGTCTTAGAATGTTTTTGATCTCGGTTGCCCTAAAAAGCAGCTCGAGTTAATATACAACTTTCAACAACGGATCTCTTGGTTCTC
143	Zotu374	AAGTCGTAACAAGGTTTCCGTAGGTGAACCTGCGGAAGGATCATTAACGTATCTCAGGCGGCCGTCCGCGCGCCCTGCTCCGACCGAGAGGTCGTGCAGCGGGCTCTCGGGCGACGCCGAACCTTCACAAACCCACCGTGCACCTTTGCGGGAGAGGCTCCCGGGCGAGAGCTCGGTCGGCCGAACCCGCTCCAAACAAACGCTAGTTACGAGAATGTGATGCGGCCTTTGCGTCGCCTAATGACATGACAACTTTCAACAACGGATCTCTTGGCTCTC
144	Zotu134	AAGTCGTAACAAGGTTTCCGTAGGTGAACCTGCGGAAGGATCATTAAAGATTTTGGGCTTTTAACCCGATCGTTCAGCTGTGCGCCCTTCACCGGGCTGCACGCTGAAGCAAGACCCCACACCTGTGCACCTTTTCGGTTGCGGCTTCGGTCGCTGCCGCTTTCAAATGCAACAACTCAGTCTCGAATGTTAACAAAACCATAAAAAAGTAACAACTTTCAACAACGGATCTCTTGGCTCTC
145	Zotu4118	AAGTCGTAACAAGGTTTCCGTAGGTGAACCTGCGGAAGGATCATTATTGAATTCCAAGTGAAGTTGTTGCTGGCTTTTCGAAGCATGTGCACACTTTGCATATATTCAACCACCTGTGAACCTTTTGTAGATCTAGCACAATTCTCAAGGCAACTTGGATGGAGAGTTGCGGGTCTTTTCGAAGATCAGCTTCTCTTGGGTGCTCAGATCTATGTCTTACAAACCCTTAATGTGAAGAATGTCTTTAATGGTCTTAATGGCCTTAAACTAATACAACTTTCAACAACGGATCTCTTGGCTCTC
146	Zotu824	AAGTCGTAACAAGGTTTCCGTAGGTGAACCTGCGGAAGGATCATTAACGTATCTCTGACGGCGAGGGTGCGCCCAGCTCCGTTCCGAAAGGGCGTGCAGCGGGCGAGCCCGAGCCGCTCAACCTTTGCAAACCCACCGTGCACTTTTGTCGGCAGAAGGGCCTTTGCGGGTCCCGAGCCGGATCACAAACTCCAAGTTTGATTCGAATGTGAAGCGGACATGTGCCGCCTAAACTTTAACAACTTTCAACAACGGATCTCTTGGCTCTC
147	Zotu150	AAGTCGTAACAAGGTTTCCGTAGGTGAACCTGCGGAAGGATCATTAGCGAAGCTCGGAATGCGCATTCGGTCTGATGCTGCCCGGCAACGGGATGTGCTCGTCTGGATGCGTGTCCCTTCTCTATTCCACCCCTTTGTGAACCAAGTGTGCGAGCCGAAGAGAGATCGGAGGCTCGCATGCAAACCCTTAACATACCCCAATGAAGTATCAGAATGTACCTTGCGTTAACTCGCACAAATACAACTTTCAACAACGGATCTCTTGGCTCTC
148	Zotu42	AAGTCGTAACAAGGTTTCCGTAGGTGAACCTGCGGAAGGATCATTATCGAGTTTGAAGTGGGTCTTTGAGCTGGCTGTTCTTCAGTACTGTGCTCGGGCCCCGCTCCAATCCACTCAACCCCTGTGCACTTTCGGAGTGACGGGCTTTAACCAGCTCGTGGCTTCGTCTCTTTTTATCACAAACCCAAGTTTATTATTGTCATGTAGAACGTGGATGCCTGCAAAGGCGGAAACTCAATACAACTTTCAACAACGGATCTCTTGGCTCTC
149	Zotu340	AAGTCGTAACAAGGTTTCCGTAGGTGAACCTGCGGAAGGATCATTATTGAATTCAACTCGCGAAGTTGTTGCTGGCTCCTCTGGGGCATGTGCACACTTCGCAAGTCATTTCAACCACCTGTGAACCTTTTGTAGTCTTGGGAGACGCTATTATCAAAGGAAACTTTGGATTTGAACGCTGCGGGCTTGCAAAAGTCGGCTTCGTTCTACAGCAGAACCCGAGTCTATGCTTTATATACCCCAATTGTATGTCAATGAATGTGATGCAAGGGCTTTCCAGCCTTTAAATCAAATACAACTTTCAGCAACGGATCTCTTGGCTCTC
150	Zotu44	AAGTCGTAACAAGGTTTCCGTAGGTGAACCTGCGGAAGGATCATTAGCGAAGCTCGGAATGCGTGTTCGGTCTGATGCTGCCCGGCAACGGGATGTGCTCGTCTGGATGCGTGTCCCTTCTCTATTCCACCCCTTTGTGAACCAAGTGTGCGAGCCGATGAGAGATCGGAGGCTCGCATGCAACCCTTAACATACCCCAATGAAGTATCAGAATGTACCTTGCGTTAACTCGCACAAATACAACTTTCAACAACGGATCTCTTGGCTCTC
151	Zotu577	AAGTCGTAACAAGGTTTCCGTAGGTGAACCTGCGGAAGGATCATTACCGAATTGTCAAACGGGTTGTTGCTGGTCCTCAAACGGGGACATGTGCACGCTCTGTTTACACATCCACTCACACCTGTGCACCCTCCGTAGTTCTATGGTCTGGGGGACCCCGTCTTCCTGCCGTGGTTCTGCGTCTTTACACACACGCTGTAACAAAGTCTTATGGAATGTATGCCGCGTCTAACGCAATACAATACAACTTTCAGCAACGGATCTCTTGGCTCTC
152	Zotu402	AAGTCGTAACAAGGTTTCCGTAGGTGAACCTGCGGAAGGATCATTAAAGAGTAAGGGTGCTCAGCGCCCGACCTCCAACCCTTTGTTGTTAAAACTACCTTGTTGCTTTGGCGGGACCGCTCGGTTCCGAGCCGCTGGGGATTCGTCCCAGGCGAGTGCCCGCCAGAGTTAAACCAAACTCTTGTTATTAAACCGGTCGTCTGAGTTAAAATTTTGAATAAATCAAAACTTTCAACAACGGATCTCTTGGTTCTC
153	Zotu1423	AAGTCGTAACAAGGTTTCCGTAGGTGAACCTGCGGAAGGATCATTAATGGAATAAACCTGGTGGATTTGTTGCTGGCTCTCTTTTGAGCAATGTGCACGTCTGTCATCTTTATCTTTCCACCTGTGCACCTTTTGTAGACCTGGATGCAAATATATCAATCTGAGGTGAAACTCAGGCGTGAGGACTGCCGGCGTCGTAACAGATATCGGCTTTCCTTGTAGTGTCCAGGGCTATGTCTTTCATACACACTTTAAAAATGTAACAGAATGTAATTAAAAGGTCTTTGTACCTATAAAAGCATATACAACTTTCAGCAACGGATCTCTTGGCTCTC
154	Zotu792	AAGTCGTAACAAGGTTTCCGTAGGTGAACCTGCGGAAGGATCATTAACGAATTAAACGAACGTCTTCGGTTGAGCTGGCCTTCGGGCATGTGCCCGCCGAAGTGCGCTTTTCCAAATTCCAACACCTGTGCACCTTTGTAGTTCTCTTCTGTTCTTCTTGGTTTGGGGCCGATAAACCGCAAGGGGAAGGCTTCGACGAAGGGAGAAGAGGAGGAACTATGTATTTCATACCCCAACCAATACAGACCATAGAATGTAACAAAGTCGACTTGTGGGCTGAGGCGTTAAACAACCTCGTCCCTTGACGCAAAACAAAACTATATACAACTTTCAACAACGGATCTCTTGGCTCTC
155	Zotu3591	AAGTCGTAACAAGGTTTCCGTAGGTGAACCTGCGGAAGGATCATTATTGTAACTGGCGGAGCGCGATTAGGCCCTGCTCGAGGCGACTCTGAGCGGGCCTTGTCGGTGCCCTTCGCTTTGTCCTTCACACACCCTGTGCACCTTTCTTCGCGGAGGGTTAGCGGTGGATAACGCTGCGAGCCCCCGTGGATACAAACTCTGATCGTAACCCTGTATGTCGTTTCTAATCGAAACATTTTGTAACAACTTTCAACAACGGATCTCTTGGCTCTC
156	Zotu674	AAGTCGTAACAAGGTCTCCGTTGGTGAACCAGCGGAGGGATCATTACGAGTAGAGTTTACGAACTCTTAAACCCTTTGTGAACCTTACCTATCGTCAGTTGCTTCGGCGGGAGGCCCCTGGGAGGGGCCCCGGGGCCCGGCCTGAGCCGGGCTCCCGCCGGAGGAGCGCAAACCAAACTCTTGCTGTACCTCAGTGGAACATCCGAGTTAAAATAAAAAACAAGTTAAAACTTTCAACAACGGATCTCTTGGTTCTG
157	Zotu524	AAGTCGTAACAAGGTTTCCGTAGGTGAACCTGCGGAAGGATCATTATCGAATTTGAGAACGGGAGGAGCTGTGCTGGCCTTCAGGGGCATGTGCACGCTTCGCTCGACCCCCCAACCAACACTTGTGAACCGTGTGTAGGAATCGAGGCTTGGGCTTGACGCTGGATAACGGCCGATGGTCTTGGCACGTGGTGGGGTGTCGCTTCGACGCTGGATAACGGCCGACGAGCTTCGCCTTGCGGGTTCCTATGTTTTATACACCCTGTATCGTATGTCTTAGAATGTTTTTGATCTCGGTTGCCCTAAAAAGCAGCTCGAGTTAATATACAACTTTCAACAACGGATCTCTTGGTTCTC
158	Zotu180	AAGTCGTAACAAGGTTTCCGTAGGTGAACCTGCGGAAGGATCATTAATGAAATGTTGAAAGGGTTTGATGCTGGCATTGCAAGTGCTCGATCCTTGATCCATTACACACACCGTGAACACATCTTTAATCAACGCATGAACGGTCATAGTCATTTAAAATGATAATCTAATACAACTTTCAACAACGGATCTCTTGGCTCTC
159	Zotu245	AAGTCGTAACAAGGTCTCCGTTGGTGAACCAGCGGAGGGATCATTACTGAGTTATCACAACTCCCAACCCATGTGAACCTTACCAATCGTTGCCTCGGCAGGGCCCCCTAAACCCGGGCCTTGCCGGCGGACCCAACCAACTCTTGCTGTATCGTGGCATTCTGAGTATTAAAAACATAATAGTTAAAACTTTCAACAACGGATCTCTTGGTTCTG
160	Zotu804	AAGTCGTAACAAGGTCTCCGTTGGTGAACCAGCGGAGGGATCATTACAGAGTTTTCTAAACTCCCAACCCATGTGAACTTACCACTGTTGCCTCGGCGGCGCCCTTCTCCTTAGGGGGTGCGGGACCGCCGGTGGAATACCAAACTCTTTTGAATTCTTAGCACTTCTGAGTTAAAAACATAATAAGTTAAAACTTTCAACAACGGATCTCTTGGTTCTG
161	Zotu285	AAGTCGTAACAAGGTTTCCGTAGGTGAACCTGCGGAAGGATCATTATTGAATAAACTTGATGTGGTTGTAGCTGGCTCTCTTGGGGGTATGTGCTCGCCCGTCATCTTTATATTTCCACCTGTGCACTTTTTGTAGATTTAGATGTGACTTTCTGAGGCGACTCAGTTGGGAGGAATGTCAATTCGTTGGCTTTCCTTGTATGTCCAAATCTATGTTTTTATATACTCCAGAATGTAATAGAATGTATCAATAGGCCTTGTGCCTATAAAACTTTGTACAACTTTCAGCAACGGATCTCTTGGCTCTC
162	Zotu107	AAGTCGTAACAAGGTTTCCGTAGGTGAACCTGCGGAAGGATCATTATTGAATAAATCTGGCTTGGTTGATGCTGGTCTTTTCGAAGACATGTGCACACCTGGTCATCTTTATATCTCCACCTGTGCACCTTTTGTAGACCTGGATTCAACTTTCCGAGGAAATTCGGTTGTGAGGAGTTGCTTAATAGGCTTTCCTTGTTCGTTTCCAGGGCTATGTTTTCATATACACCTTACGAATGTAACAGAATGTCATTATTAGGCTTAATTGCCTTATAAACTATATACAACTTTCAGCAACGGATCTCTTGGCTCTC
163	Zotu856	AAGTCGTAACAAGGTTTCCGTAGGTGAACCTGCGGAAGGATCATTAAAGTATTCTTCTCGGGAGGGAGGCGAGCCCAGCTCCGGTCCCAACGGGGCCGTGCAGCGGGCGAACCGACCGACCGAAAACCCCACAAACCCCGTGCACTTTCCGACGGTGGAGGGAGACTGGGCGAGAGCTCGGGATCCTGAACCCGTCTACCACAAACCCCTTTGTAAAGAATGATATTGCGTCCACCGTGTCGCCTAAATTTATGTAACAACTTTCAACAACGGATCTCTTGGCTCTC
164	Zotu60	AAGTCGTAACAAGGTTTCCGTAGGTGAACCTGCGGAAGGATCATTAACGAGCATGAATTGCACGATTAGAGTTGAGCTGGTTAACCTAGTTAGCAAGTGCTCATTCTAATCGACAAATCCACTCATTACTTAACACCTGTGAACTTATCTATTATAAACATTATAATATGTCATTGGAACGTTTGATTATAATAAGTTAATACAACTTTCAACAACGGATCTCTTGGCTCTC
165	Zotu652	AAGTCGTAACAAGGTTTCCGTAGGTGAACCTGCGGAAGGATCATTAACGTATCTTTCGGCGGGTGTCGAACCGCCCTGCTCCGGCCGCGAGGTCGTGCAGCGGGTGGCCGGCCCCGTCAAACCTTCACAAACCCACCGTGAACCTTCACGGCAGAGGGCTGCGGGCGAGAGCTCGCGGTTCGAAGCCGCTTCTACAAACTCAAAAAGTCAAAAAAGAATGTCTCGTGACCTCTGTGTCGCCTATAAACATGACAACTTTCAACAACGGATCTCTTGGCTCTC
166	Zotu3139	AAGTCGTAACAAGGTTTCCGTAGGTGAACCTGCGGAAGGATCATTAACGTATCTCAGGCGGCCGTCCGTGCGCCCTGCTCCGACCGAGAGGTCGTGCAGCGGGCTCTCGGGCGACGCCGAACCTTCACAAACCCACCGTGCACCTTTGCGGGAGAGGCTCCCGGGCGAGAGCTCGGTCGGCCGAACCCGCTCCAAACAAACACTAGTTACGAGAATGTGATGCGGCCTTTGCGTCGCCTAATGACATGACAACTTTCAACAACGGATCTCTTGGCTCTC
167	Zotu31	AAGTCGTAACAAGGTTTCCGTAGGTGAACCTGCGGAAGGATCATTAACGAGTTTTGAAACGGGTTGTAGCTGGCCTTCCGAGGCATGTGCACGCCCTGCTCATCCACTCTACCCCTGTGCACTTACTGTAGGTTGGCGTGGGCTCCTTAACGGGAGCATTCTGCCGGCCTATGTATACTACAAACACTTTAAAGTATCAGAATGTAAACGCGTCTAACGCATCTATAATACAACTTTTAGCAACGGATCTCTTGGCTCTC
168	Zotu200	AAGTCGTAACAAGGTTTCCGTAGGTGAACCTGCGGAAGGATCATTAATGAAATGTTGAAAGGGTTTGATGCTGGCATTGCAAGTGCTCGATCCTTGATCCATTACACACACCGTGAACACATCTTTAATCAACGCATGAACTGTCATAGTCATTTAAAATGATAATCTAATACAACTTTCAACAACGGATCTCTTGGCTCTC
169	Zotu80	AAGTCGTAACAAGGTTTCCGTAGGTGAACCTGCGGAAGGATCATTATCGAGTCATTTGAAAAGGGTTGCAGCTGGCCTCTCGGGGCAAGTGCTCGCCTCGCTCAAAATTCCACTCTTTCAAAAACACCCCTGTGCACTTTATAAAATCTCTCCGTGCCGGTCTCTCTTCCACCCCCCTTGAGGGGGTGGGGGATGGCCTTGCGGGGAGGGCATTTTATCTCATCGACAACACCTTTTTTCGAGTCATTTGGAAGCAAATCATTTTAAACATAAGAACAACTTTCAACAACGGATCTCTTGGCTCTC
170	Zotu109	AAGTCGTAACAAGGTTTCCGTAGGTGAACCTGCGGAAGGATCATTATTGAATTCCAAGTAGAGTTGTTGCTGGCTCTTCGGAGCATGTGCACACTCTACACATATTCAACCACCTGTGAACTTATTGTAGACCTGAGTTTCATTCTCAAGGCAACTTGGATGTGGGGTTGCGGGTCTCCTAGAGATCAGCTTTCCTTGTGATCCTTAGGTCTATGTTTTACAAACCCTTTAAAAGTTTAGAATGTCATTAATGGCTTCACTGCCTTTAATATAATACAACTTTCAACAACGGATCTCTTGGCTCTC
171	Zotu726	AAGTCGTAACAAGGTTTCCGTAGGTGAACCTGCGGAAGGATCATTATCGAGTTTAGATTGTGGGCTTCGATGCTGGCCCCTCGGGGCATGTGCTCGGCCTGCGCATCCACTCAACCCCTGTGCACTTTAGAGACGTCCGTCCTCCGTCATGGGAGTCGCGCTTCGGCGCTGGGACGGCGGCTCGCCCTTCTATACACACCCTTTAAAGTCTAGTGAATGTAATCGCCTCCGGGCGGAAAAGTTAATACAACTTTCAACAACGGATCTCTTGGCTCTC
172	Zotu955	AAGTCGTAACAAGGTTTCCGTAGGTGAACCTGCGGAAGGATCATTATAGATTGGCCGAAAGGCCGTGTCTTCATCCACACACACCGTGAACAAACCAAGGTCTGGCAGTACGTGAGCTCCGGCTCGCATGTCAGGCCCCAACACAAACAAAATGTAAAGAATGTAAACTATCGTAACAAAAACAAAACTTTCAACAACGGATCTCTTGGCTCTC
173	Zotu1360	AAGTCGTAACAAGGTTTCCGTAGGTGAACCTGCGGAAGGATCATTAACGTATCTCTGACGGGGTGCGGCGAGCCCTGCTCCGGTCAAACGGCCGTGCAGCGGGTTCCCGTCCCTGCTCACACCTTACAAACCCACTGTGAACCTTCACGGCGGACGGGAGGCGACTCCCCGATGCCGCATACCAAACCCCAGTAGTAAAGAATGTCGTGCGGACTTTGCGCCGCCTAAAACACGAAACAACTTTCAACAACGGATCTCTTGGCTCTC
174	Zotu159	AAGTCGTAACAAGGTTTCCGTAGGTGAACCTGCGGAAGGATCATTATTGAATAACAGGTGGCCTGTCTGTCGCTGGCACGCAAGTGCATGTGCACGGCAAGCTATCCTTCCATTACACCCCTGTGCACACCCGCGATGGATGTTTACATCCTCGCCACACTTTACAAACATTAGAAAGGAACAGAATGTCTTTGCTTTATGCAACTATTACAACTTTCAGCAACGGATCTCTTGGCTCTC
175	Zotu445	AAGTCGTAACAAGGTTTCCGTAGGTGAACCTGCGGAAGGATCATTATTGAATTTTGAAGCGGGACGCTTGAGCTGGCACTGCAGGTGCTCAGCGTCTCCATTCATTCCAATTCAAACACCTGTGCACCTCGAGAACACGTGAGTTGGGTTATTGGATCTGTGGTTCAGTTATTCCCTTATTTGGGTTGAACTTAGTGAAAGTGGCCCGCTTTCGTTTCTTATTACAAACTCGTTATATTGTTTTGTAGAATGTATCGCCTTGAATTAGGCAAAGTCTAAATACAACTTTCAACAACGGATCTCTTGGCTCTC
176	Zotu1214	AAGTCGTAACAAGGTTTCCGTAGGTGAACCTGCGGAAGGATCATTATTGAATGAACTTGATGTGGTTGTAGCTGACCCTTTCGAGGGTATGTGCACGCCCGTCATCTTTATCTTTCCACCTGTGCACACTTTGTAGATTTGAATAGCATTTTCTGAGGTTAACTCAGTTGGGAGGATTGCTGGTATTTTATCGGCTATCCTTGTGATATTCAAGTCTATGTTTTTCATATACTCCAAAAATGTAACAGAATGTATCATTGGGCCTTGTGCCTATAAACTATATACAACTTTCAGCAACGGATCTCTTGGCTCTC
177	Zotu1270	AAGTCGTAACAAGGTTTCCGTAGGTGAACCTGCGGAAGGATCATTACTGAATTGTCAAACGGGTTGTTGCTGGCCCTCATAGGGGGCATGTGCACGCTCTGTTTACACATCCACTCACACCTGTGCACCCTCTGTAGTTCTATGGTCTGGGGGACCCTGTCTTCCTTCTGTGGTTCTACGTCTTTACACACACACTGCAATAAAGTTTTATGGAATGTACATCGCGTCTAACGCAATACAATACAACTTTCAGCAACGGATCTCTTGGCTCTC
178	Zotu73	AAGTCGTAACAAGGTTTCCGTAGGTGAACCTGCGGAAGGATCATTAACGAGTTCTGAAATGGGTTGCAGCTGGCTTTTCGCTCACCGCGGGAAGCATGTGCTCGCCTTGCTCAATCCACTCTACACCTGTGAACTAACTGTGGGTCTTTGGTGCGAGCCGGCGTGTAACTCCCCTTCACTGGGGCGGTTGTCGGCTTTTAACCATGGCCTACGTTTTCTTACAAACTCTTTAAAAGTATCGAGAATGTGTATCGCGATATAACGCATTTATATACAACTTTCAGCAACGGATCTCTTGGCTCTC
179	Zotu492	AAGTCGTAACAAGGTTTCCGTAGGTGAACCTGCGGAAGGATCATTATCGAGTTTTTGAAGTGGGGTCGTCGTTTCTTGCGCTGGCATTGCAGGTGCGCGGCGACGGCGGCTCCGCTTTTATCCACTCAACAACCCCCCTGTGCACTTTGAAGCGAGGTCTTTTGTTGAAGTTGGCGTCAGCCGGCTTTTGTAATTGACTAAGCTTTATTATTATACAAACCCCATCTATTGTCTTGTAGAATGTAATGCCTCATGAGTGGGCGAAATAGTAATACAACTTTCAACAACGGATCTCTTGGCTCTC
180	Zotu371	AAGTCGTAACAAGGTTTCCGTAGGTGAACCTGCGGAAGGATCATTACCGAGTGAGGGCCCTCTGGGTCCAACCTCCCACCCGTGTTTATTTTACCTTGTTGCTTCGGCGAGCCTGCCTTTTGGCTGCCGGGGGACGTCTGTCCCCGGGTCCGCGCTCGCCGAAGACACCTTAGAACTCTGTCTGAAGATTGTAGTCTGAGATTAAATATAAATTATTTAAAACTTTCAACAACGGATCTCTTGGTTCCG
181	Zotu152	AAGTCGTAACAAGGTTTCCGTAGGTGAACCTGCGGAAGGATCATTATTGAATGTACTTGCAATAGGTTGAAGCTGACTTTTCGGAGTATGTGCTCGCCTTTTGTAACTTACTACTTTTCCACTTGTGAACCTTTGTAGACTATGAATGAAATAAACTCATCTGAAAATGGTGGTTAAGAGAGGTTTGTTCTTACAGAGCATCCTTTTGTTAGTAGTTCATAGTCTATGTTATATTTACCCTTGATTGAATGTTAATGAATGTCATTTTACTGGTCTTTGACCTTTAAACTTAATACAACTTTCAGCAACGGATCTCTTGGCTCTC
182	Zotu694	AAGTCGTAACAAGGTTTCCGTAGGTGAACCTGCGGAAGGATCATTAAAGAATGCCCCGTTTTTTGAAATGGGTTCTATTCCCAAACCGTGTATACATACCTTTGTTGCTTTGGCAGGCCGCCTTTTTGGCGTTGGCTCCGGCTAACTGCGCCTGCCAGAGGACCCAAACTCGTTTGTTTAGTGATGTCTGAGTACTATATAATAGTTAAAACTTTCAACAACGGATCTCTTGGTTCTG
183	Zotu483	AAGTCGTAACAAGGTTTCCGTAGGTGAACCTGCGGAAGGATCATTATTGAACAAATCTGAGTGAGATTGTTGCTGGTCTCTCCCTCACGTGGAGAGACATGTGCACGTCTCGTTCTATTTCCATTCACTTTACACCTCTGTGCACTTTCCATGAGTTCGGGTTTGAAGTCTGTGAAAAAGACGACAAACCTCCTCATGTGTTTTCAACATACCACTTGTCTCTGTTTTACGAACGTTCACTGTCATGCATGAATGCATACATAATACAACTTTCAGCAACGGATCTCTTGGCTCTC
184	Zotu618	AAGTCGTAACAAGGTTTCCGTAGGTGAACCTGCGGAAGGATCATTACTGAATTAATGACGGGGTTGTCGCTGGCCTTTACCGGCATGTGCACGCCTCGCTCATCCAAATTCTTACACCTCTGTGCACTTTACATGGAATAATTGGGGTCGTCTGCTTCATTGCGGATAACAACAGTTGTTCTGTGATTTATTACAAACGCTTCAGTTTAGAATGTCAATTGCGTTCAACGCATTAAATACAACTTTTAGCAACGGATCTCTTGGCTCTC
185	Zotu196	AAGTCGTAACAAGGTTTCCGTAGGTGAACCTGCGGAAGGATCATTATTGAATATTCTTGATGGGTTGTAGCTGGCTCTTAGGAGCATGTGCACGCTTGTCTTGACCTTATTCATCCACCTGTGCACCTTTTGTAGTCTTGGGGGTAGAGAGCAGTCAACTATCGGACGGCTACTGGCCTTTCCGGATGTGAGGAATGCTGAGTGTGAAAGCATACAGCTTTTCTCAAAGTGACTTGCAAACCTCTCCTTCGAGTCTATGTATTCATATACCACATAGTATGTTGTAGAATGTAATCAATGGGCCTATGAGCCTATAACAATCATATACAACTTTCAGCAACGGATCTCTTGGCTCTC
186	Zotu670	AAGTCGTAACAAGGTTTCCGTAGGTGAACCTGCGGAAGGATCATTAATGAATTTGAAAGGAGTTGTTGCTGGCTTGTAAGCATGTGCACACTCCAATCTCATCCATCTTTACACCTGTGCACCCTTGCGTGGGTCCGAGACACGGCTTTGCGGCCGTTCACGGGCTTGCGTTTTTCTATAAACTCTTATGTATGTAATAGAATGTCTTAATGCTATATAAACGCATCTTATACAACTTTCAACAACGGATCTCTTGGCTCTC
187	Zotu1136	AAGTCGTAACAAGGTTTCCGTAGGTGAACCTGCGGAAGGATCATTATTGAATACGCTTTTGGGTGCTGATGCTGGCCTTTCGGGGCATGTGCTCGCATTCAAAACTATTTATCTTCTCTTGTGCACCTTTTGTAGTCTTTTTGAATGTTAGAGGGGGAGAGCTTGCTCTTTCTTGATGGCTTCAGGAGACTATGTTTTCATATACGTTTAGTATGTTATAGAATGTCTTTTTAACGGCCGTAACAAGCCATTAAACCTAATACAACTTTCAACAACGGATCTCTTGGCTCTC
188	Zotu790	AAGTCGTAACAAGGTTTCCGTAGGTGAACCTGCGGAAGGATCATTAATGAAATTTATGACTGGGGTTGTAGCTGGCCTTTAAAACGGCATGTGCACGCCTCTTTCACTAATCCACACACACCTGTGCACCTTTGCGGGGGTTCTTGGGGAATCGACGCAAGTCGGTAGTACCTGGAGCTCGCGTCCCTTTACACACCCCTTTGTATGTCCTAAGAATGTCTACTCGATGTAATAAAACGCATCTAATACAACTTTCAACAACGGATCTCTTGGCTCTC
189	Zotu913	AAGTCGTAACAAGGTTTCCGTAGGTGAACCTGCGGAAGGATCATTAACGAATTTCTCAAAGTTGCTTACAGTGCTGTGCGGTCTTTCGCATGCGTTGACAAGTGACTCTTGAGCATTTCACACATCCCTTGTGCACCTTAAGAGGGTAGCTATTCTGTCTTGAGCATTTCGGTGCTCGATAGAACATGTTGCCTTCTCTTACACAACAAATCTTATGTCTTGAATGTACGTTTATATTAAACAAAATAACTTTCAACAACGGATCTCTTGGCTCTC
190	Zotu64	AAGTCGTAACAAGGTTTCCGTAGGTGAACCTGCGGAAGGATCATTATCGAGTTTTGAAACGGGTTGTAGCTGTCCTTCGCAAGGAGGTACGTGCACGCCTTGCTCATCCACTCTCAAACCCCTGTGCACTTTTTGTAGGCTTGGTCGGATAGGCTGACTTCGGTCGGCTTTGAAAGCCTCGCCTATGTATTAAAACAAACGCTTCAGTTCAGAATGTAACCTTGCATAATAAGCAAAATAAATATAACTTTCAGCAACGGATCTCTTGGCTCTC
191	Zotu116	AAGTCGTAACAAGGTTTCCGTAGGTGAACCTGCGGAAGGATCATTATCGAGTTTGACAGGGGTTGTAGCTGGCTCTCCGGAGCATGTGCTCACCTTGTTCATCCACTCTACACCTGTGCACTTTTTGTGGGTTGGGGTTTACACCCTGGCCTGCGTCTTCACACAAACAAATATGTATCAGAATGTATACCGCGTCTAACGCATCTAATACAACTTTCAACAACGGATCTCTTGGCTCTC
192	Zotu588	AAGTCGTAACAAGGTTTCCGTAGGTGAACCTGCGGAAGGATCATTATTGAAATAAACCTGATGGGTTGCTGCTGGTTCTCTAGGGAGCATGTGCACACTTGTCATCTTTATATCTCCACCTGTGCACTTTTTGTAGACCTGGATATCTTTCTGGATGCCTATGCATTCAGGTTTGAGGATTGACTTTACTGTCTTTCCTTACATTTCCAGGCCTATGTTTCTTCATATACTCCTATGTATGTTATAGAATGTAATAAATGGGCCTTTGTGCCTATAAACTTATACAACTTTCAGCAACGGATCTCTTGGCTCTC
193	Zotu355	AAGTCGTAACAAGGTTTCCGTAGGTGAACCTGCGGAAGGATCATTATCGAGTCATTTGAAAAGGGTTGCAGCTGGCCTCTCGGGGCAAGTGCTCGCCTCGCTCAAAATTCCACTCTTTCAAAAACACCCCTGTGCACTTTATAAAATCTCTCCGTGCCGGTCTCTCTTCCACCCCCCTTTGAAGGGGTGTGGGGGGGATGGCCTTGCGGGGAGGGCATTTTATCTCATCGACAACACCTTTTTTTGAGTCATTTGGAAGCAAAATCATTTTAAACATAAGAACAACTTTCAACAACGGATCTCTTGGCTCTC
194	Zotu265	AAGTCGTAACAAGGTTTCCGTAGGTGAACCTGCGGAAGGATCATTAATGAGTTTGAATGGGTTGTTGCTGGCCTTTCGAGGCATGTGCACGCCTTTCTCAATCCAACCAACACCTGTGAACTTATGGGGAAGATGAAGAGTGACGCTGGATAACGGCTGATCTCTAAGTCCTCTCTTCTTTACACCAAACTAAAGTTATAGAACGTCCTTTGCTTAATGCAAACAAATACAACTTTCAACAACGGATCTCTTGGCTCTC
195	Zotu755	AAGTCGTAACAAGGTTTCCGTAGGTGAACCTGCGGAAGGATCATTATTGAATTCACAAGCATCGTTGCTGCTGGCTCTCCGGAGCATGTGCACACTTTGCATATATTCAACCACCTGTGAACCTCTTGTAGATCTAGGAACAAAACTCAAGGAAACTTGGATTAGAGGGTTGCCGGTCTCTCATGAGATCGACTTCCCTTGAAGTTCCTCGGTCTATGCTTTATATACCCCATAAAACGTTACAGAATGTCATTAACGGCTTTAAAAAGCCTTAAACTTATACAACTTTCAACAACGGATCTCTTGGCTCTC
196	Zotu4030	AAGTCGTAACAAGGTTTCCGTAGGTGAACCTGCGGAAGGATCATTATCGAGTTCTGACTGGGTTGTAGCTGGCCTTATGAGGCATGTGCTCGCCTTGCTCATCCACTCTACACCTGTGCACTTACTGTGGGTTTCAAATGTGAAAGTGAGCCCTTGTGGGTTCATTGAAGCATTTGTGCCTGCGTTTCTTACACACTCTAAAGTCAATGAATGTATTGCGATATAACGCATCTATATACAACTTTCAGCAACGGATCTCTTGGCTCTC
197	Zotu4930	AAGTCGTAACAAGGTTTCCGTAGGTGAACCTGCGGAAGGATCATTAATGAAATGTTTGTCGAGAAGGGTTGTAGCTGGCCTCCAAGGGGCATGTGCACACCCTGATCGCGCATCCACCTCCCACACCTGTGCACTGCCTGTAGCTTGGGATGATCACGGAGCCCTGATGGGGCGACGAATGCCTTTGTCTATGAATATTTTCACACACGCTCAAAGTATGACAGAATGTACATCATATCGCGTCTGATAAACGTGACAAATACAACTTTCAACAACGGATCTCTTGGCTCTC
198	Zotu667	AAGTCGTAACAAGGTTTCCGTAGGTGAACCTGCGGAAGGATCATTAATGAATTGTCATCGGTCCGGTTGTCGCTGGCCCTCCGGGGCATGTGCACACTGGTCCGAACACGATCTTAAACCTGTGCACCCATGGCGGAGAGGGGTGTTTCTGGAGCTCTTCGGGGCTTTGGAACACCTTTTTCCTGCTCTTACACACTCTGCATGTCTAGAATGTCTTCTGCGTTTGACGCAATTAAATACAACTTTCAGCAACGGATCTCTTGGCTCTC
199	Zotu396	AAGTCGTAACAAGGTATCTGTAGGTGAACCTGCAGATGGATCATTTCGATGAAAACCTTTTTTTCTCTTGAGGTGTGGCTCGCACCTGTCTAACTAAACTTGAGCTACCTTTTTTCAACACGGTTGCATCGGTTGGCCTGTCAAACAGTGCGGCGGCGTGGATTTTCACGTCTGCTTTGGCTGGGCGACGGACCGACACTTAATCAACACTTTTGATGATCTAGGATTTGAATGATAAAAGTTCATTTTTACAATGAAATCGACTGGTAATGCGGTCGTCTAATTTTTAAAAACAACTTTTGGCAACGGATCTCTTGGTTCTC
200	Zotu163	AAGTCGTAACAAGGTTTCCGTAGGTGAACCTGCGGAAGGATCATTGTTGATGCCTATCAAAACAAGACAGACCAAAGCGAACTTGTGAACCCTCGTTATTGGCCCGCACGTCGGGGCGGCGCCCAGCACGTGTCGGGCAACAACGAACCAAATCTCGGCGCAGCACGCGCCAAGGAACTTAGAAAGCTTTGATTGCGGCATCCTCTTCCCTATCGGGCTGGAGGGACGCATCGAACACTTACAAGTCAATACGACTCTCGGCAACGGATATCTCGGCTCTC
201	Zotu1212	AAGTCGTAACAAGGTTTCCGTAGGTGAACCTGCGGAAGGATCATTAATGAAATTTATGACTGGGGTTGTAGCTGGCCTTTAAAACGGCATGTGCACGCCTCTTTCACTAATCCACACACACCTGTGCACCTTTGCGGGGGTTCTTGGGGAATCGACGCAAGTCGGTAGTACCTGGAGCTCGCGTCCCTTTACACACCCCTTTGTATGTCCTAAGAATGTCTACTTGATGTAATAAAACGCATCTAATACAACTTTCAACAACGGATCTCTTGGCTCTC
202	Zotu387	AAGTCGTAACAAGGTTTCCGTAGGTGAACCTGCGGAAGGATCATTAATGAAATTTATGAATCGTGGTTGTAGCTGGCCCGTAAAAACGGCACGTGCACGCCCCTTTCACTAATCCACACACACCTGTGCACCTTTGCGGGGGTTCCTGGGAGTTCGACGCAAGTCGTTAGTACCGGGAGCTCGCGTCCCTTTACACACCCCTTTTGTATGTCTTAAGAATGTCTACTCGATGTAATAAAACGCATCTAATACAACTTTCAACAACGGATCTCTTGGCTCTC
203	Zotu154	AAGTCGTAACAAGGTTTCCGTAGGTGAACCTGCGGAAGGATCATTAATGAAATGTTGAAAGGGTTTGATGCTGGCATTGCAAGTGCTCGACTCTTGATCCATTACACACACCGTGAACACATCTTTAATTTAACGCATGAACCGTCATAGTCATTTAAAATGATAATCTAATACAACTTTCAACAACGGATCTCTTGGCTCTC
204	Zotu311	AAGTCGTAACAAGGTTTCCGTAGGTGAACCTGCGGAAGGATCATTAACGTATCTACGACGGGGCCGCGTGCCCTGCTCCGGCCCACAAAGCCGTGCAGCGGGCCGCGTCCCCGCTCGACCTTCACAAACCCACTGTGCACCTTCACGGCGGACGGGATTCCGGCGCGAGCCGGTCCCAGAAGCCGCATACCATAAACTCCAACTTTAAGAATGACCTGCGGCCTCTGCGTCGCCTAACAAACGAAACAACTTTCAACAACGGATCTCTTGGCTCTC
205	Zotu603	AAGTCGTAACAAGGTTTCCGTAGGTGAACCTGCGGAAGGATCATTAACGTATCTGCGACGGGGTGCGGTCTGCCCTGCTCCGGCCCTCAAAGGCCGTGCAGCGGGTGGCCGCCCCTGTTCACACCTCACAAACCCACTGTGAACCTTCACGGCTGAAGGAGGGCAACCTCTGGATGCCGCATACCAAACCCCAGTTTGTAAAGAATGTCGTGCGGACTTTGTGCCGCCTAAACACAAAACAACTTTCAACAACGGATCTCTTGGCTCTC
206	Zotu996	AAGTCGTAACAAGGTTTCCGTAGGTGAACCTGCGGAAGGATCATTATTGAAATAATCTGTGGGTGCTGTGCTGGCCTCTCGGGGTAATGTGCACGCACTTGCTAATTATCATTATCTTCTTGTGAACCTAGTGTAGTCGTTTTGGTTTTTGAAGTGTATGGGGGCAACCCTGTAGGCTTTGAAGGCTCGAGCGACTATGATTTTATATAAACTATTGTCTGTCCTAGAATGTTACTTTATTGACTGCGAAGTCAGTAAACTTTATACAACTTTCAGCAACGGATCTCTTGGCTCTC
207	Zotu2109	AAGTCGTAACAAGGTTTCCGTAGGTGAACCTGCGGAAGGATCATTATTGAAACAAGGGGCTCGTGCCGGTGATCCCTGCGCCGACGGAGACGTCGTGCAGCGGGACCCGGTCGGCCTCGTCCACCTTCACACCCCTGTGCACCTTTGGGAAGGCGGGCCTACGTGCCCGTCGGCCCGCTTCACAACCTCTTTTGTAACGTATCTTGAATGTCTTCGCGGACTCTGAGCCGCTATAAACAGTAACAACTTTCAACAACGGATCTCTTGGCTCTC
208	Zotu2406	AAGTCGTAACAAGGTTTCCGTAGGTGAACCTGCGGAAGGATCATTACCGAGGTTACCGGAGGTCGGGTTGTCTGTGTAGTTTGTTGCTGGCGCAGCTTTGCGCATGTGCACGGCTCTCCTTCTCGCCTTCGTTCCTTCTATCAACCCCTGTGCACTATATTAGGACTAGAGAGAAGCGCGTCATTTAGGGATTAACGTAGTAGTTGTGGGTCCGCCTGCGGCGAAAGGTTAATCTCAATGGTGGCGCGCGGTACCTCGAGTTCTTCTATTATACAAACCACTATACTTGTCTTGTCGAATGTTCAGTCCCTTCGTTGGACGCTAAATGTTATACAACTTTCAACAACGGATCTCTTGGCTCTC
209	Zotu1142	AAGTCGTAACAAGGTCTTCGTAGGTGAACCTGCGGAGGGATCATTACCGAGTTAGGGTCCTCATCGGGCCCGACCTCCCAACCCATTGTTTATGATACCTAGTGTTGCTTCGGTAGGCCTGGTCTATCTGTTATAGACCTGCCGGGGGGCCGTAAGACGCCCGCCGGAGAGTGCCTACCGACAGCCTCAACTCCAAAATTCTTTAACCAAACGTGTCTTTGTCTGAGTAACGTCTTTTAAAATAAAGCAAAACTTTCAACAACGGATCTCTTGGTTCTG
210	Zotu372	AAGTCGTAACAAGGTTTCCGTAGGTGAACCTGCGGAAGGATCATTAACGTATCTCAGGCGGCCGTCCGATGGCCCTGCTCCGACCGCAAGGCCGTGCAGCGGGCACTCGGCGACGCCCAACCTTTACAAACCCACCGTGCACCTTTGCGGGAGAGGCTTCCCGGGCGAGAGCTCGGTTCGCCGATCCCGCTCCAAACAAACACTAGTTATGAGAATGTGATGCGGCCTTTGCGTCGCCTAATGACATGACAACTTTCAACAACGGATCTCTTGGCTCTC
211	Zotu919	AAGTCGTAACAAGGTTTCCGTAGGTGAACCTGCGGAAGGATCATTAACGAGTTTTGAACGGGTTGTAGCTGGTCTCTATCTGAGGCATGTGCACGCCCTGCTCATCCACTCTCAACCTCTGTGCACTTATTGTAGGTCGGTGAAAGGTTCGCTCTGCGAGCTGGAAGCCTTCCTATGTTTCACTACAAACGTTTCAGTTTTAGAATGTAATCTTGCGTATAACGCATCTATATACAACTTTCAGCAACGGATCTCTTGGCTCTC
212	Zotu1182	AAGTCGTAACAAGGTTTCCGTAGGTGAACCTGCGGAAGGATCATTAATGAAATGTTGAAAGGAGTCTGATGCTGGCGTCTCGGCGCATCGTGCTCGTCTCTGATCCCATTCACACACACTGTGCACATGCCTTTATAAACCAACGCATGAACCGTCATACCATTCTATTCGAATGTAAATACAACTTTCAACAACGGATCTCTTGGCTCTC
213	Zotu2780	AAGTCGTAACAAGGTTTCCGTAGGTGAACCTGCGGAAGGATCATTAAAGTGTTCATTTTTGGCTGTGCGCCTCCGGGCTGCACGCCGAAAACCACTCTCCACACCTGTGCACTCTTTCGACGAGGGAGAAATTCCTCGCCGCTTTTATCACAAACGTATCAGTCTAGTATGTAAACCTATAAATTATACAACTTTCAGCAACGGATCTCTTGGCTCTC
214	Zotu354	AAGTCGTAACAAGGTTTCCGTAGGTGAACCTGCGGAAGGATCATTATCGAGTTTTGAAGTGGGCCTCTCGAGCTGGCATTCAAGTTGCAGGTGCTCAGAGGCTCCCACTCCCATCCTCTCAATCCCTGTGCACTTCTGAGCGCAAGTGAGTGGTCAGTCTTCTCCCCTCTTATGAAAGGAGGGGGACCAGTCTTTCAAGCTGGTATTGGCTTGATGCTTACTTCGTTTATTATTAACTCATATAATGTCTTGTAGAATGTATTGCCTCTCTGCAGGCGAAATGTAATACAACTTTCAACAACGGATCTCTTGGCTCTC
215	Zotu1141	AAGTCGTAACAAGGTTTCCGTAGGTGAACCTGCGGAAGGATCATTAACGTATCTCTGGCGGGAAAGCGCGAGCCCTGCTCCGGCCCATTCGGTGCCGCGCAGCGGGCGGACGCCCCCGTTCAACCTTTCAAACCCCCCCGTGCACTTTAACGGTGGATGGCGTCTCCGGCGAGAGCCGGGCGTCGGAAGCCGTGCCTTTACAAACTCGAACTTCTTTTAACAGAATGAACTGCGGCCTTAGCTGTCGCCTAACAAACGAAACAACTTTCAACAACGGATCTCTTGGCTCTC
216	Zotu194	AAGTCGTAACAAGGTCTCCGTTGGTGAACCAGCGGAGGGATCATTACTGAGTTATCACAACTCCCAACCCATGTGAACTTACCTTCTGTTGCCTCGGCAGGGCGCACCACCCCGCGAGGGGTTTTGCTGGCCTGCCGGTGGACTACTAAACTCTTGTTTTTTTGTGGAACTCTGAGTAACAAAACATAATAATCAAAACTTTCAACAACGGATCTCTTGGTTCTG
217	Zotu226	AAGTCGTAACAAGGTTTCCGTAGGTGAACCTGCGGAAGGATCATTATCGAGTTTTGAAGTGGGCTGCTTGAGCTGGCACGGCAGGTGCTCAGTGGCTCCGCTCTCATCCACTCTACCCCTGTGCACCTTTGAGCGAGTGTGGGTCTGGTTAAACGGACCGCCTCGTTTCTATTACAAACTCGTTTTCTGTCTTGTAGAATGATATTGCCTTGCAATGGGCGAAATGTTAATACAACTTTCAACAACGGATCTCTTGGCTCTC
218	Zotu511	AAGTCGTAACAAGGTCTCCGTTGGTGAACCAGCGGAGGGATCATTACAGAGTTTATCCAAACTCCCAAACCCATGTGAACATTACCTTTTGTTGCCTCGGCAGTGGTGTCTCCTCTCCGTCCGCGGGGATGGGGGCAGCCTGCCGGTGGACCACACCAAAACTCTTGTTGTTATATTGTCATTCTGAATTTAAAAACTTAATCAGTTAAAACTTTCAACAACGGATCTCTTGGTTCTG
219	Zotu251	AAGTCGTAACAAGGTTTCCGTAGGTGAACCTGCGGAAGGATCATTACTGAGTTGAACTGGGTTGTAGCTGGCCTCCCGAGGCATGTGCACGCCCTACTCAATCCATCTTACCCCTGTGCACTTCTGAAGGTTGCTAGTCTCCCTCTGTAATGGAGGAGCAGCGGTTCACACTGCTGAGGCTGCACCTTCCTTTACACAAACTCTAAAGTAACAGAATGTCATCTTGCTATAATGCAAACTAAATACAACTTTCAACAACGGATCTCTTGGCTCTC
220	Zotu1064	AAGTCGTAACAAGGTTTCCGTAGGTGAACCTGCGGAAGGATCATTAGCGAAGCTCGGAATGCCAGTCCGGTACTGCAGCTGCCCAGCGATGGGATGTGCTCGTCTGGGCTGGTGTCCCTTCTCTATTCCACCCCACTGTGAACCAAGCGTGCGAGCAGAAGAGAGATCGGAAGCTCGCATGCTCACTTTAACATACCCCCGATTAAGTATCTGAATGTACCTTGCGTTAACTCGCACAAACACAACTTTCAACAACGGATCTCTTGGCTCTC
221	Zotu639	AAGTCGTAACAAGGTTTCCGTAGGTGAACCTGCGGAAGGATCATTATAGTATTCTATTGCCAGCGCTTAATTGCGCGGCGATAAACCTTACACACATTGTCTAGTTTTTTTGAACTTTGCTTTGGGTGGTGAGCCTGGCTTACTGCCCAAAGGTCTAAACACATTTTTTTTAATGTTAAAACCTTTAACCAATAGTCATGAAAATTTTTAACAAAAATTAAAATCTTCAAAACTTTCAACAACGGATCTCTTGGTTCTC
222	Zotu1491	AAGTCGTAACAAGGTTTCCGTAGGTGAACCTGCGGAAGGATCATTATCGATTCGAAAGGCTCTTGGATTGTAGCTGGCCCTCCGGGGCAATGTGCACGTCCTCGGTCGTTCTATATCACCCCTGTGCACCTCTGCGTGGGTTTCCATCGGCCGTCGCCTTTGGAACGCAGCTGGGCATCTCTCAGTCTCTCTCTCGCTTGGCCGAACGTCTTTAAGCCTCGCGGGTGTGTGCGGAGGGTTGCTCGAGCTGGCCCGCGTTTATTATCAACTTTTGTATGTCTTAGAATGTCTTCAGTGTGTGCGCGTAAAAAACGCACATCTTTAATACAACTTTCAACAACGGATCTCTTGGCTCTC
223	Zotu259	AAGTCGTAACAAGGTTTCCGTAGGTGAACCTGCGGAAGGATCATTAATGAGTTTGAATGGGTTGTTGCTGGCCTTTCGAGGCATGTGCACACCTTTCTCAATCCAACCAACACCTGTGAACTTATGGGGAAGATGAAGAGTGACGCTGGATAACGGCTGATCTCTAAGTCCTCTCTTCTTTACACCAAACTAAAGTTATAGAACGTCCTTTGCTTAATGCAAACAAATACAACTTTCAACAACGGATCTCTTGGCTCTC
224	Zotu555	AAGTCGTAACAAGGTTTCCGTAGGTGAACCTGCGGAAGGATCATTACAATCAGTAGATTTCTACTGCTGAGAGAGAGCGGAAAGTAGTCAGCTGCCCCTGGTAGCCTGGCTGCAAGTATGTTCTCTGTCTGTACCCTTGTCTTTTATGCGTACTCATGTTTCCTCGGCGGGCTTGCCCGCCGGTTGGACAACCTTACAAACTTTTTAATTCTCAATCAGCGTCTGAATAATTATAATAATTACAACTTTCAACAACGGATCTCTTGGTTCTG
225	Zotu2542	AAGTCGTAACAAGGTTTCCGTAGGTGAACCTGCGGAAGGATCATTATCGAGTTAGGGTTCCTTTACGGGCCCGACCTCCAACCCGGTGTCTAAACTTACCACTGTTGCTTCGGCGGGCCCGCCTGTAAAAGGGCCGCCGGGGGTGCTCGTCACCTCTGGCCCGCGCCCGTCGATAGCCCACAACAAACTCTTTTAAACCGTGTCCTGTCTGAATAAAACCAAAAAAATTAAGCACAAAACTTTCAACAACGGATCTCTTGGTTCTG
226	Zotu922	AAGTCGTAACAAGGTTTCCGTAGGTGAACCTGCGGAAGGATCATTAACGCATCTCTGGCGGCGGCGCGAGCCCTGCTCCGGCCCAAACGGCCGTGTAGCGGGCCCGTGCCTGCTGTCCAACCCCTTTGCAAACCCTGTGCACATTCACGGCGGAGGTGTCCACCCCTTCTTCCTCTTCGGAGGAGGGGCGGTCCCGATGCCGCATCACCAAACTCAACTTTAACGAATGATTTGCGGCCTCTGAGTCGCCTAACTACGAAACAACTTTCAACAACGGATCTCTTGGCTCTC
227	Zotu715	AAGTCGTAACAAGGTTTCCGTAGGTGAACCTGCGGAAGGATCATTATTGTATTGCATGGCACACAAAGGCTGTCGCTGGCGCAAGCCGTGCACGCCCGAGTGTCGCCAAATCCATCTCACCCCTGTGCACCATTGCGTGAGCCACACTTATGTGTGGCTTGCGTTTTTATACACAAACCCCATAACTATGTCTTAGAATGTCTCTTGCAGTAACATGCAATTAATACAACTTTCAACAACGGATCTCTTGGCTCTC
228	Zotu1471	AAGTCGTAACAAGGTTTCCGTAGGTGAACCTGCGGAAGGATCATTACATTCAGTAGCTTGCTACTGTTAGGGGGGTCGATCAGCCTGTATAGTATCACTACTGATGAGCAGCACAACCCCCTGTCTGTACCCTTGTCTTTTGCGCACTCATGTTTCCTCGGCGGGTCTACACCCGCCGGCTGGACAACTCTATAACCTTTTTAATTTTCAATCAGCGTCTGAAAAACCTAATAATTACAACTTTCAACAACGGATCTCTTGGTTCTG
229	Zotu4200	AAGTCGTAACAAGGTTTCCGTAGGTGAACCTGCGGAAGGATCATTAAAAGAGAGCGGTCGCCCCTCGCGGGTGGCCACCCCTCTACCCCTTGAATTCGCACACCGCGTAGCCCCCCCGGAACCCCTCGCGGGGTGAAGGGGGAGCAAAAAACCATAAAACGTTCTGACCTTTCTCAGTCTGAGCCACTTTTGGCAAATAAATCAAAACTTTCAACAACGGATCTCTTGGCTCTG
230	Zotu148	AAGTCGTAACAAGGTTTCCGTAGGTGAACCTGCGGAAGGATCATTAACGAGTTTTGAAGTGGGTCTGATGCTGGCCTTCCCAGGCATGTGCTCGTCCTACTCTTCATCCACTCACACCTGTGCACCTATAAACGTTGGAAGATTCATCCCCTAGACTCTTAGGGGTGCTGTTGAAGGAAACTTTGGCAGTTGGGTTGTATCTTTTGCGTTTACCTTTATATAAACTCTTGAATGTCATAGAATGTCTAATGGCCTACGGGCTTGAAATTAAATACAACTTTCAACAACGGATCTCTTGGCTCTC
231	Zotu182	AAGTCGTAACAAGGTTTCCGTAGGTGAACCTGCGGAAGGATCATTAGCGAAGCTCGGAATGCGTGTTCGGTCTGATGCTGCCCGGCAACGGGATGTGCTCGTCTGGATGCGTGTCCCTTCTCTATTCCACCCCTTTGTGAACCAAGTGTGCGAGCCGAAGAGAGATCGGAGGCTCGCATGCAAACCCTTAACATACCCCAATGAAGTATCAGAATGTACCTTGCGTTAACTCGCACAAATACAACTTTCAACAACGGATCTCTTGGCTCTC
232	Zotu240	AAGTCGTAACAAGGTTTCCGTAGGTGAACCTGCGGAAGGATCATTAGCGAAGCTCGTGAGTGTTGATGCTGCCCGGCGACGGGACGTGCTCACACTTGCTTCTCTATCCACCCCACTGTGAACCAAGTGTGCGAGCCGAAGAGAGATCGGAAGCTCGTATGCAAACATATATAACATACCCCGAATAGTAACAGAATGTACCTTGCGTTAACTCGCACAAATACAACTTTCAACAACGGATCTCTTGGCTCTC
233	Zotu335	AAGTCGTAACAAGGTTTCCGTAGGTGAACCTGCGGAAGGATCATTGAATGAATGTCGGGGGCCCCTCGGGAGGCCCTGTCTGTACCCTATGTCGTTGTAGTACCTCGCGTTTCCTCGGCGGGCTCGCCCGCCAACGGGGACCTCAAGCAAAACCTATTGAAGTACCTGCAGTAAACGTCTCACAAACAATTAAATCAAAACTTTCAACAACGGATCTCTTGGTTCTG
234	Zotu517	AAGTCGTAACAAGGTTTCCGTAGGTGAACCTGCGGAAGGATCATTGTTGATGCCTATCAAAACAAGACAGACCAAAGCGAACTTGTGAACCCTCGTTATTGGCCCGCACGTCGGGGCGGCGCCCAGCACGTGTCGGGCAACAACGAACCAAATCTCGGCGCAGCACGCGCCAAGGAACTAAGAAAGCTTTGATTGCGGCATCCTCTTCCCTATCGGGCTGGAGGGACGCATCGAACACTTACAAGTCAATACGACTCTCGGCAACGGATATCTCGGCTCTC
235	Zotu930	AAGTCGTAACAAGGTTTCCGTAGGTGAACCTGCGGAAGGATCATTACTGAGTTGAACTGGGTTGTTGCTGGCCTCCCGAGGCATGTGCACGCCCTACTCAATCCATCTTACCCCTGTGCACTTCTGAAGGTTGCTAGTCTCCCTCTGTAACGGAGGAGCAGCGGTTCACACTGCTGAGGCTGCACCTTCCTTTACACAAACTCTATAAAGTAACAGAATGTCATCTTGCTATAATGCAAACTAAATACAACTTTCAACAACGGATCTCTTGGCTCTC
236	Zotu845	AAGTCGTAACAAGGTTTCCGTAGGTGAACCTGCGGAAGGATCATTAACAATTCGCGCCCCGGCGTGATGCGTTCACCCTGACCTTTGAGTACCCTATTTTCCTCCCCCCGGCCGGGGCAACCCGCCGGACGGGACACCAAAACAAACCTCTTGCATTAGCAGTCACTGTCAGTACAAAACAAAATTATTAAAACTTTCAACAATGGATCTCTTGGCTCTG
237	Zotu664	AAGTCGTAACAAGGTTTCCGTAGGTGAACCTGCGGAAGGATCATTATCGAGTCCAATCCAGCTTATTTCTGGCTGTGCATTCACTTGCACGCCGGGGTGAGTTGGCTCTTGAACTTCACACACCTGTGCACCTTCTTGTGCCTTCTCCGTCGTCGTGCATTCGTGTGCGGCTCCACTGCTTGCAGTGGGATTCGGGCGTTGCGGTAAATTCACTTTTACAGCTCGCCTCGGGGAGGGGGTCACTTGTTTTTTTACACCTTTTTTGTATGTCCTAGAATGTCTCGGACTGCCCTGTGATGGGGTGGTCTTTAATCAAATACAACTTTCAGCAACGGATCTCTTGGCTCTC
238	Zotu195	AAGTCGTAACAAGGTTTCCGTAGGTGAACCTGCGGAAGGATCATTAAAGAGTAAGGGTGCTCAGCGCCCGACCTCCAACCCTTTGTTGTTAAAACTACCTTGTTGCTTTGGCGGGACCGCTCGGTCTCGAGCCGCTGGGGATTCGTCCCAGGCGAGCGCCCGCCAGAGTTAAACCAAACTCTTGTTATTTAACCGGTCGTCTGAGTTAAAATTTTGAATAAATCAAAACTTTCAACAACGGATCTCTTGGTTCTC
239	Zotu1250	AAGTCGTAACAAGGTTTCCGTAGGTGAACCTGCGGAAGGATCATTATTGAATTCAATTGCAGACGCTGTCGCTGGCTCGTCAAGAGCATATGCACGCCGACGCATATATTCAACCACCTGTGAACCTATTGTAGACCTGAGGATATTTCTCAAGGAAACTTGGACGTAGAGCTTGTTGGCTTCCTTAGAAGTCGACTGCCCTTGCTTCTTAGGTCTATGTTTTTATATACCCCATAATATGTTATAGAATGTAAAATGGCTTGTATAAGCCTTTAACCTTATACAACTTTCAACAACGGATCTCTTGGCTCTC
240	Zotu481	AAGTCGTAACAAGGTTTCCGTAGGTGAACCTGCGGAAGGATCATTAACGAGTTGGAACGTGGAGGTTGATGCTGGTGCATATAATGTACATGTGCTCGCCTTCGCACTCTTCATCCACTCAACCCCTGTGCACTTTATCAGAGTTAGTACTAGTTGTAGTGGCCATTTTGTTATTCATTGTTAGAAGGGAGGGCAAACCCTTTCATGACAGCAGTTGTAATAATGATGGTTTCTACTATTACTATGAACACTTTGAACTTTACTTATATAAACACTTTGCTTGTTCTTATGAATGTGTGTAATGCTCCTTGTGAGCAAAATACAAATATATACAACTTTCAACAACGGATCTCTTGGCTCTC
241	Zotu1056	AAGTCGTAACAAGGTTTCCGTAGGTGAACCTGCGGAAGGATCATTACCGAGTGAGGGCCCTCTGGGTCCAACCTCCCACCCGTGTTTATTTTACCTTGTTGCTTCGGCGAGCCTGCCTTTTGGCTGCCGGGGGGCATCTGCCCCCGGGTCCGCGCTCGCCGGAGACACCTTGAACTCTGTCTGAAGATTGTAGTCTGAGACAAAATATAAATTATTTAAAACTTTCAACAACGGATCTCTTGGTTCCG
242	Zotu292	AAGTCGTAACAAGGTTTCCGTAGGTGAACCTGCGGAAGGATCATTATTGAGTAGTTTGTTTTGAAGACACCCATGGGGTTTGCAGCTGGCAAGGGTGTCGATCCCCCTGCACGTGCTCGCCTTTGTTGTTCTCAATCCACTTCTTTGCCCCTTTTTTCAACTCCTTGTGCACTTTTGAGGGGGGGTTTGCGGGAAAATGGCCTCGAAGAGGTGCTTGACCTGCGTGCCCTTCCACAATAACACCACACCATTTAAGAATCTGTGCATATCAATGAAAAATACAACTTTCAACAACGGATCTCTTGGCTCTC
243	Zotu397	AAGTCGTAACAAGGTTTCCGTAGGTGAACCTGCGGAAGGATCATTAATAAACCTAGTCGTTCGCGTACATAGGGGCAACCCTCGCGTGATGTCAGCAATACCTAGGTAACCCTTGAATAAACTACCCTCGTTGCTTTGGCGGGCCGCCTTCTAGGCCAGCGGCTTCGGCTGCTGCGCGCCCGCCGGAGGACCACAACTCTTGTTTTTAGTGACGTCTGAGTACTATATAATAGTTAAAACTTTCAACAACGGATCTCTTGGTTCTG
244	Zotu600	AAGTCGTAACAAGGTTTCCGTAGGTGAACCTGCGGAAGGATCATTAATGAAAATGTTGAAAGGAGTCTGATGCTGGCGCCTCGGCGCATCGTGCTCGTCTCTGATCCCATTCACACACACTGTGCACATGCCTTTATAAACCAACGCATGAACCGTCATACCATTCTATTCGAATGTAAATACAACTTTCAACAACGGATCTCTTGGCTCTC
245	Zotu328	AAGTCGTAACAAGGTTTCCGTAGGTGAACCTGCGGAAGGATCATTATCGAAAGAAAAGGTTCTTTCGGGCTGTTGCTGGTCTCCTCGCGAGGGGAGGCATGTGCACGCCCGTAGGGACCGTATCCTTCTCCCACCCCTGTGCACCTCTGCGTGGGTCCGTCGGCGCAAGCCTTTGGATCCGCGTCTTATCTATAAACCCTTATGTATGTCTTTAGAATGTTATATGCGATAAAAAGCATCTTGTACAACTTTCAACAACGGATCTCTTGGCTCTC
246	Zotu1452	AAGTCGTAACAAGGTCTCCGTTGGTGAACCAGCGGAGGGATCATTACAGAGTTTATCCAAACTCCCAAACCCATGTGAACATACCTTTTGTTGCCTCGGCAGTGGTGTCTCTTCCCCGTTCCGCGGGGATGGGGGCGGCCTGCCGGTGGACCACACCAAAACTCTTGTTGTTACAGTGTCATTCTGAATTTAAAAACTTAATCAGTTAAAACTTTCAACAACGGATCTCTTGGTTCTG
247	Zotu138	AAGTCGTAACAAGGTTTCCGTAGGTGAACCTGCGGAAGGATCATTAACGAGTCTTGAAAGGGTTGTAGCTGGCCTCCCGAGGCACGTGCACGCCCGCTCATCCACTCTACACCTGTGAACTATTGTAGGTCGGTTTAACGGGGCCCTCCGGGGCTTCCGCGGCCGTCCTATGTAACACCACACACCATGCAGTATCAGAATGTCTTTGCGATAATACGCATCTTATACAACTTTCAGCAACGGATCTCTTGGCTCTC
248	Zotu2732	AAGTCGTAACAAGGTTTCCGTAGGTGAACCTGCGGAAGGATCATTACTGAGTTAGGGTCTCATCTCGAGCCCGAACCTCCAACCCTTTGTTTAAAACACTTTGTTGCTTTGGCAGGCCCGTCTGACACTCCCTTAACCGGGATCGACGACCGCCGGGGGCGTTTAGTCACCTCTGGTCAGTGCTTGCCGACAGCCTATTCAAAATTCTTTATTAAATAATGTCTGAAAAATTATAATTAAATATAATTAAAACTTTTAACAACGGATCTCTTGGTTCTG
249	Zotu924	AAGTCGTAACAAGGTTTCCGTAGGTGAACCTGCGGAAGGATCATTATCGTATCTCTGACGAGGCGGGTCGGCCCTGCTCGGGTTCCCGAAAGGGCCTTTGCAGCGGGTCGCCCGTCGCGCTCAACCTTCACAAACCCCTGTGCACCTTTACGGCGGAGGGTGGTGGCGAGAGCCCCGTCCGATGCCGCATACCACAAACACTTGTATAAAAGAATGATACGTGGCCTCTGTGCCGCCTAAAAACATAACAACTTTCAACAACGGATCTCTTGGCTCTC
250	Zotu518	AAGTCGTAACAAGGTTTCCGTAGGTGAACCTGCGGAAGGATCATTACCGTTGGAGCTTGCTCCATCTGGGATAGACACCCTTGATTTTGAGTACCCTTTCGTTTCCTCGGTGGGCTCGCCCGCCGGTGGACAACCATAAACTCTTTGTAATAGCAGTATCTTCTGAGAAAAACAAATAGTCAAAACTTTCAACAACGGATCTCTTGGTTCTG
251	Zotu620	AAGTCGTAACAAGGTTTCCGTAGGTGAACCTGCGGAAGGATCATTAGTGAACGCCCTCACGGGCTTAACTATCCAACCAACCTCTGTGAACCGTCGCCCTCGGGCGCTTTATAACAAACTATAACAGTCATGAACGTAGTATACAAAAACTAAACACAACTTTCAACAACGGATCTCTTGGCTCTC
252	Zotu4588	AAGTCGTAACAAGGTTTCCGTAGGTGAACCTGCGGAAGGATCATTATTGAAACTTGAAGGGCCCGTCGGTTGGCCCTGCTCCGGCCGCAAGGCAGTGAGCGGGCCGCTGCGGGTTCATCCACACCAAACCCCTGTGCACCTTTGAGGGAAGGAGCTGGCGCAAGTCGGCACCTCCCTTCTATCACAAACGCTAAAGTCTTAGAGTGTTTGCGGGCTCTGCCCGTCTAATGACAAAACAACTTTCAACAACGGATCTCTTGGCTCTC
253	Zotu971	AAGTCGTAACAAGGTTTCCGTAGGTGAACCTGCGGAAGGATCATTAACGAGTTTTGAAAGGGTTTCGATGCTGGCCTTCCGAGGCATGTGCTCGCCCGCTCAATCCACTCTACACCTGTGCACCTTCGAGGTTGTGGCTCTCCGGGGCCGCGCCTTGCTCTCACACAAACTCTTATGAACGTATGACAGAACGTAACATCGAATAACATAATATAACTTTCAACAACGGATCTCTTGGCTCTC
254	Zotu122	AAGTCGTAACAAGGTTTCCGTAGGTGAACCTGCGGAAGGATCATTATCGAGTTTTGAAAGCGAGGTTTGTAGCTGGCGATCTTAACAATCGTATTGTGCTCGGCCTCCGCTCAATCCACTCAACCACTGTGCACTTTCGAAGTCGTTGGATCCTCCGTCATGGGAGCAGCTCTTTATTGAGTCGGGATCTACACTTCGCTATATTATAAACTCATTGATGTTATGTGAATGTGTTTGCCTTCGGGCTGAACTTAAATACAACTTTCAACAACGGATCTCTTGGCTCTC
255	Zotu1037	AAGTCGTAACAAGGTTTCCGTAGGTGAACCTGCGGAAGGATCATTAAAGATTCGGGTCTCGGCCCACCCTCACCAGCTGTGCGCTTCGGCTGCACGCTGTTGAAATCTTCACACCTGTGCACCCCTTCGGTTGCGGCGCTTCGCGGCGTCGCTTCCGCTTTACATATAACAACAGTCTAGAATGTAATAACTATAAACATAACAACTTTCAACAACGGATCTCTTGGCTCTC
256	Zotu358	AAGTCGTAACAAGGTTTCCGTAGGTGAACCTGCGGAAGGATCATTATCGAAATACAAAGGTCTCTCGTGTTGTCGCTGGCCTTCCTACTCGGGGGGCATGTGCACGCACGTCTGGCCTACATCCTTCTCTTACCCCTGTGCACCTCTGCGTGGATCCGGAGCCCCACAAGGGTTTTGGGCCCACGTCTCTTATACACCCTTTGTATGTCTTCAGAATGTCTAATGCGATAAAAAGCATCTAATACAACTTTCAACAACGGATCTCTTGGCTCTC
257	Zotu2736	AAGTCGTAACAAGGTCTCCGTTGGTGAACCAGCGGAGGGATCATTAGCGAGTTAACTACAAACTCCAAACCCGTGTGAACCTACCTATCGTTGCCTCGGCAGGCCGCGCTGGCACGGTACGGGAAAGCTACCCTGCAGCTGACCTACCCTGGAGTAGAGCTACCCTGGAGCTGAGATACGCCCCGGGGAGAGGCTACCCTGGAGTGCGGAAAGCTGTCAACAGACTAGCACCCCTACCCTGCAGCGCGCAACCAGGCCTGCCGGCGGACCCCTAAACTCTGTTTTACAACTGTATCTCTGAGCAAAACAAACAAAATAAGTTAAAACTTTCAACAACGGATCTCTTGGTTCTG
258	Zotu1215	AAGTCGTAACAAGGTTTCCGTAGGTGAACCTGCGGAAGGATCATTAATGTTATTTGTTTTTAGACCTGCGCTTAACTGCGCGGTTTAATAAACTCTTATACACAGTGTTTTTGTTTGCGAATTTGGTTTAGTTTGTTGGTTTTCATTCGAAAGGATGAAGATTGATTGCTAAATCTTATTCAGCTTTTTAAACTCAGATCTCTTTTTAAGAGAAATGTATTTTTTTAATTACAACTAGTCGATTTTACAAACTAAAAGTTTAAAACTTTCAGCAACGGATCTCTTGGTTCTC
259	Zotu108	AAGTCGTAACAAGGTTTCCGTAGGTGAACCTGCGGAAGGATCATTATCGAGTTTTGAACGGGTTGTCTGCTGGCTCGCGAGAGCATGTGCACGCCTGTCTCATCCACTCTCAACTTCTGTGCACTCTTCATAGGCCGGCTTGTGGGTGCGTTCGCGCACTTGTAGGTGTCGGGCTTATGCTTTACTACAAACGATTCAGTCTTAGAATGTCATACTTTGCTATAACGCAATTTATATACAACTTTCAGCAACGGATCTCTTGGCTCTC
260	Zotu286	AAGTCGTAACAAGGTTTCCGTAGGTGAACCTGCGGAAGGATCATTAATGAATTAATTGACGGGGTTGTCGCTGGCCTTCACAGGCATTGTGCACGCCTTGATCATATTCATCCATTCTTACACCTCTGTGCACTCTTCATAGGTTGGCTTATTTTAAAGGGTTGTTCTCGGATGACCTGGGCCTCTCTATGCATCTTTATACAAACAATTTTGTCTTTGAATGTCTTTATTGCGAATATATAACGCATTGAAATACAACTTTCAGCAACGGATCTCTTGGCTCTC
261	Zotu935	AAGTCGTAACAAGGTTTCCGTAGGTGAACCTGCGGAAGGATCATTATCAATATCAGCGGGCTTCGGCCCCTGCTATACCCTTGTCTTTTGCGTACCACTTGTTTCCTCGGCGGGCTTGCCTGCCGATAGGACAAACACAAACCCTTTGTAGTTGCAATCAGCGTCAGAAAAAAACAATAATTAAAACTTTCAACAACGGATCTCTTGGTTCTG
262	Zotu2102	AAGTCGTAACAAGGTTTCCGTAGGTGAACCTGCGGAAGGATCATTATTGAATTCAACGCGGAGCTGTGCTGGCTTGTCAAAGAGCATGTGCACGCTGCGCATATATTCAACCACCTGTGAATCTATTGTAGATCTGAGAATATTTCCTCAAGGAAACTTGGATGTAGAGCTTGTTGGCCTTGATTTAGAGGTCGACTGCCCTTGCTTCTCAGGTCTATGCTTCTACATACCCCATACATGTATTAGAATGCTCATAAATGGCTTATTATAAGCCTTTAATTTTATACAACTTTCAACAACGGATCTCTTGGCTCTC
263	Zotu897	AAGTCGTAACAAGGTTTCCGTAGGTGAACCTGCGGAAGGATCATTACTGAAGCATTTGCAATGGTTCGCTGCTGCCTCGCAAGAGGACCCCTTAAAAGTGCACGCCATTCAATCTTCTATTTACCACCTGTGCACCTTTCATAGACCGTGAATAAATTTCTCACTGTAACAAGTGGATCTGAAAGCTTAGTACTTCATTGTGCTTTGCATTCAAACCTATTCACAACTTATGTCCCCTTTTTATACACACTTTTTGATTTATGAATGTATTGCTTATGGGTTTTTATCCATATAAATGTAAATACAACTTTCAGCAACGGATCTCTTGGCTCTC
264	Zotu677	AAGTCGTAACAAGGTTTCCGTAGGTGAACCTGCGGAAGGATCATTATCGAGTTTAATCCAGCTTTTTCTTGCTGTGCATTCACTTGCACGCTCGAGGAAATTGGCTCTAAAACTTCACACACCTGTGCACCTTCGGTCTGCACTTTCCCGCTTGGGCAGAATTTTAAAATTTTGTCTAAGTCCGCTCCTCGGAGTGGGACTAGAGTCTTGCGGTGAATTTATTCATGGCTCGCTCTGGGGAAAGTCGTCCGTTTTTTTACACCTTTTTTGTATGTCTTTGAAAATCTTCGATTGCTCGTAATGGGCGTCGTTTAAAATAAATACAACTTTCAGCAACGGATCTCTTGGCTCTC
265	Zotu1597	AAGTCGTAACAAGGTTTCCGTAGGTGAACCTGCGGAAGGATCATTATTGAACAATCAAACCAATGTAGACTGTGCTGAAGCTGGCCTTTTGGGGCATGTGCACGCCAGTTTGCAATTGTTCTCCATCCACCTGTGAACTATTTGTAGACTTGTAAGGCGTCAAACATCTGTAATGGGTGTTGTAAAGGGGCAACCCTTCAGCGACTTATAGTCTATGTTTTTATAAACTCAAATGAATGTCAAAGAATGTTTCGTTATATTCAAACACAATATAACTTTCAGCAACGGATCTCTTGGCTCTC
266	Zotu2671	AAGTCGTAACAAGGTTTCCGTAGGTGAACCTGCGGAAGGATCATTATTGAAACAAGGGGCTCGTGCCGGTGATCCCTGCGCCGACGGAGACGTCGTGCAGCGGGACCCGGTCGGCCTCGTCCACCTTCACACCCCTGTGCACCTTTGGGAAGGCGGGCCTACGTGCCCGTCGGCCCGCTTCACAACCTCTTTTGTAACGTATCTTGAATGTCTTCGCGGACTCCGAGCCGCTATAAACAGTAACAACTTTCAACAACGGATCTCTTGGCTCTC
267	Zotu4205	AAGTCGTAACAAGGTTTCCGTAGGTGAACCTGCGGAAGGATCATTACAGAGACGAGCTTCCGGGCTCGGGGGGCTCCGGCCCCGACTCCATACCCTGTGATTACTTACCTTTCTGTTGCTTTGGCAGGCCTTGGGATCAAGCCCACGCCGGTTCTCCCGGCGTGAGCCTGCCATTAGCCCCTTATAACTCGCTTTATCAGTGATGTCCGAGTCTAAAGATAATAATCAAAACTTTCAACAACGGATCTCTTGGTTCTG
268	Zotu3388	AAGTCGTAACAAGGTTTCCGTAGGTGAACCTGCGGAAGGATCATTAACGTATCTACTGGCGGCGGTCGTTCTCCCTGCTCCGGCTTCGGTCGTGCAGCGGGCGATCGGCCCCGTCAAACCTTCACAAACCCACTGTGCACCTTTGCGGCGGAGGCTCCCGAGCGAGAGTTCGGTTGCCGAAGCCGCCCAACTAAACCCTCAGTCAAAAGAATGTGAAGCGACCTCGAGTCGCCTAATCAACATAATAACTTTCAACAACGGATCTCTTGGCTCTC
269	Zotu4624	GAGCCAAGAGATCCGTTGCTAAAAGTTGTATTATAGATGCGTTAGACGCGTTTACATTCTGATACTTTAAAGTGTTTGTAGTATACATAGGCCGGCAGAATGCTCCCGTTAAGGAGCCCACGCCAACCTACAGTAAGTGCACAGGGGTAGAGTGGATGAGCAGAGCGTGCACATGCCTCGGAAGGCCAGCTACAACTCGTTTCAAAACTCGTTAATGATCCTTCCGCAGGTTCACCTACGGAAACCTTGTTACGACTTTT
270	Zotu172	AAGTCGTAACAAGGTTTCCGTAGGTGAACCTGCGGAAGGATCATTATTGAATAAACTTGATGTGGTTGTAGCTGGCTCTCTTGGGGGTATGTGCTCGCCCGTCATCTTTATATTTCCACCTGTGCACTTTTTGTAGATTTAGATGTGACTTTCTGAGGCAACTCAGTTGGGAGGAATGTCAATTCGTTGGCTTTCCTTGTATGTCCAAATCTATGTTTTTATATACTCCAGAATGTAATAGAATGTATCAATGGGCCTTGTGCCTATAAAACTATATACAACTTTCAGCAACGGATCTCTTGGCTCTC
271	Zotu580	AAGTCGTAACAAGGTTTCCGTAGGTGAACCTGCGGAAGGATCATTAATGAATTTTGAAAGGGGTTGTAGCTGGTCTTTTCCAAGACATGTGCACGCCCTGCTCATCCATTCTACCCCTGTGCACACTCTGTAGGTCGGTTTTGAAGTGATTCCTCACGGAATTGCTCGGGCCTTCCTATGTTTTCATACAAACACTTTAAAGTCAAAGAATGTAATCGCGTGTAACGCATTTAATACAACTTTCAGCAACGGATCTCTTGGCTCTC
272	Zotu647	AAGTCGTAACAAGGTTTCCGTAGGTGAACCTGCGGAAGGATCATTATCGAGTTTAGATTGTGGGCTTCGATGCTGGCCCCTCGGGGCATGTGCTCGGCCTGCGCATCCACTCAACCCCTGTGCACTTTAGAGACGTCCGTCCTCCGTCATGGGAGTCGCGCTTCGGCGCTGGGACGGCGGCTCGCCCTTCTATACACACCCATTAAAGTCTAGTGAATGTAATCGCCTCCGGGCGGAAAAGTTAATACAACTTTCAACAACGGATCTCTTGGCTCTC
273	Zotu3164	AAGTCGTAACAAGGTTTCCGTAGGTGAACCTGCGGAAGGATCATTATCGATTCCAATTCGCTGTGCGCTTCGGCTGCACGCGAGTTGACACTTCACACACCTGTGCACTTCGGTTGGGGTCAAACCCTTCCGCCTTATACCTTACACTAGTAAACCTGAATGTCTAATACTATAAACAAATATAACTTTTAACAACGGATCTCTTGGCTCTC
274	Zotu5463	AAGTCGTAACAAGGTTTCCGTAGGTGAACCTGCGGAAGGATCATTAATGAAATTATAATCCGGCGAGGGAAAGGCGGAGAGCTGTAGCTGGCCCCCTGGGGGCATGTGCACGCTCTCTTCCGGACTTTTCGCCGTATGGGCGCGGGGCGACCCGCGTCTTCATATACCTCTTCGTGTAGAAAGTCTTTGAATGTTATCATCATCATCGAGTCGCGACTTCTAGGAGACGCGATTCTTTGAGACAAAAGTTATTACAACTTTCAGCAACGGATCTCTTGGCTCTC
275	Zotu1642	AAGTCGTAACAAGGTTTCCGTAGGTGAACCTGCGGAAGGATCATTATCGTGGGGATTCGTCCCTATCGAGATAGCACCCTTTGTCTATGAGTACCTTCTGTTTCCTCGGCGGGCTTGCCCGCCAATGGGGACCACGAAAACCCTTTGTAATAGCAGTAACTTCTGATAACAAACAAATATCAAAACTTTCAACAACGGATCTCTTGGTTCTG
276	Zotu4988	AAGTCGTAACAAGGTTTCCGTAGGTGAACCTGCGGAAGGATCATTAATGAATTCACTATGGAGTTGTTGCTGGCCTCTAGGGGCATGTGCACGCTTCACTAGTCTTTCAACCACCTGTGAACTTTTGATAGATCTGTGAAGTCGTCCTTCAAGTCGTCAGACTTGGTTTGCTGGGATTTAAACGTCTCGGTGTGACAACGCAGTCTATTTACTTAACACACCCCAAATGTATGTCTACGAATGTCATTTAATGGGCCTTGTGCCTATAAACCATAATACAACTTTCAACAACGGATCTCTTGGCTCTC
277	Zotu606	AAGTCGTAACAAGGTTTCCGTAGGTGAACCTGCGGAAGGATCATTACTGAGTGAGGGCCCTCTGGGTCCAACCTCCCACCCGTGTTTATTGTACCTTGTTGCTTCGGTGCGCCCGCCTCACGGCCGCCGGGGGGCTTCTGCCCCCGGGTCCGCGCGCACCGGAGACACTATTGAACTCTGTCTGAAGATTGCAGTCTGAGCATAAACTAAATAAGTTAAAACTTTCAACAACGGATCTCTTGGTTCCG
278	Zotu249	AAGTCGTAACAAGGTTTCCGTAGGTGAACCTGCGGAAGGATCATTACCGAGTGAGGGCCCTCTGGGTCCAACCTCCCACCCGTGTTTATTTTACCTTGTTGCTTCGGCGAGCCTGCCTTTTGGCTGCCGGGGGACATCTGTCCCCGGGTCCGCGCTCGCCGAAGACACCTTAGAACTCTGTCTGAAGATTGTAGTCTGAGATTAAATATAAATTATTTAAAACTTTCAACAACGGATCTCTTGGTTCCG
279	Zotu1179	AAGTCGTAACAAGGTTTCCGTAGGTGAACCTGCGGAAGGATCATTCAATGAGTTTGAACCAGGACTTGATGCTGACTTCAAATTTTGAAGTACGTGCTCAGTTCTACTCAATCCACTCAACACCTGTGCACTTTCAAAGCTGTAGTCCTCCGTTATGGGAGCCGTACTTTGTAATGAAGTACTGGGACTGCTCTTTGCCCATTATCACAAACACTTTAAAGTCATGTAGAATGTTTATAGCCTAAGGGCTTAAGTTAATACAACTTTCAACAACGGATCTCTTGGCTCTC
280	Zotu3294	AAGTCGTAACAAGGTTTCCGTAGGTGAACCTGCGGAAGGATCATTCAATGAATTTGCAAGTGGGCTTGATGCTGGTGAAATGACCTTTCACATGTGCTCAGCTCCATTCAAATCCACTTTACACCTGTGCACTTTCAAAGCTCTGTAGTCCTCCGTAATGGGAGCCGTGGTCGTTCGCGACCGCTGGGGCTGCACCTTTGCCCATTATCACAAACTCTTATAACAGTTCTGTAGAATGTCTAATGAGCCTTATGGGCTTAACACTATACAACTTTCAACAACGGATCTCTTGGCTCTC
281	Zotu1371	AAGTCGTAACAAGGTTTCCGTAGGTGAACCTGCGGAAGGATCATTACAGAGCGTGAAGCTATGCGGAACTTCGTTTCGTGTAGTTGACCCTCCACCCGTGTCGATTATCTTATGTTGCTTTGGCGGATCGGGCTTGCCCGCGCCCACTTTGTGGGGGATGTCCGCCAGGGAAGACCAAAACTCTTGTTATCAGTGATGTCTGAGGATGATATATAATCATGAAAACTTTCAACAACGGATCTCTTGGCTCTG
282	Zotu5132	AAGTCGTAACAAGGTTTCCGTAGGTGAACCTGCGGAAGGATCATTAACGAATTGTAATAACAAGGTTGTCGCTGGCTCTCTCTGGGAGCATGTGCACGCCTCGTTTAAACTCTTCATCCTTAACCTCCTGTGCACCCTTTGTGGATCGTGGATGGATAATTCTCGAGTTAACGCTCGGTTTTGGCGATTGCGCCTAACACGCGCTCTCTCCTACATCTCTTCGCGGTTCATGTTTTTCTACACACTACATATATAACCTAGAATGCTTCAAAGTTGGGACTTTAGTGACCCTTCTTAAATTAAATACAACTTTCAACAACGGATCTCTTGGCTCTC
283	Zotu39	AAGTCGTAACAAGGTTTCCGTAGGTGAACCTGCGGAAGGATCATTATCGAGTTTTGAACGGGTTGTCTGCTGGCTCGCGAGAGCATGTGCACGCCTGTCTCATCCACTCTCAACTTCTGTGCACTCTTCATAGGCCGGCTTGTGGGTGCGTTTGCGCACTTGTAGGTGTCGGGCTTATGCTTTACTACAAACGATTCAGTCTTAGAATGTCATACTTTGCTATAACGCAATTTATATACAACTTTCAGCAACGGATCTCTTGGCTCTC
284	Zotu1657	AAGTCGTAACAAGGTTTCCGTAGGTGAACCTGCGGAAGGATCATTATTGAAACAAGGGGCTCGTGCCGGTGATCCCTGCGCCGACGGAGACGTCGTGCAGCGGGACCCGGTCGGCCTCGTCCACCTTCACACCCCTGTGCACCTTTGGGAAGGCGGGCCTACGTGCCCGTCGGCCCGCTTCACAACCTCTTTTGTAACGTATCTTGAATGTCTTTGCGGACTCCGAGCCGCTATAAACAGTAACAACTTTCAACAACGGATCTCTTGGCTCTC
285	Zotu98	AAGTCGTAACAAGGTCTCCGTTGGTGAACCAGCGGAGGGATCATTATCAGAGTGTAACAACTCCCTAAACCCACTGTGAACCTATACCACGTTTGTTGCTCCGGCGGAACCGCCCTGGGCGCGCCACCGCGCGTGCCCCAGACTCAGGCGCCCGCCGGGGACCATCCAGATTCTCTGTATTTATTCTCCAGACTTCTGAGTGTGATTTAAAGCAAATCAAAATTAAAACTTTTAACAACGGATCTCTTGGCTCTG
286	Zotu121	AAGTCGTAACAAGGTTTCCGTAGGTGAACCTGCGGAAGGATCATTAATGAAATGTTGAAAGGGTTTGATGCTGGCCTTTGTGGCATGTGCTCGACTCTTGATCCATTACACACACCGTGAACGCATCTTTAATCAACGCATGAACCGTCATAGTCATTTGAAAATGATAATCTAATACAACTTTCAACAACGGATCTCTTGGCTCTC
287	Zotu530	AAGTCGTAACAAGGTTTCCGTAGGTGAACCTGCGGAAGGATCATTAGTGAATCTAGGACGTCCAACTTAACTTGGAGTCCGAACTCTCACTTTCTAACCCTGTGCATCTGTTAATTGGAATAGTAGCTCTTCGGAGTGAACCACCATTCACTTATAAAACACAAAGTCTATGAATGTATACAAATTTATAACAAAACAAAACTTTCAACAACGGATCTCTTGGCTCTC
288	Zotu3047	AAGTCGTAACAAGGTTTCCGTAGGTGAACCTGCGGAAGGATCATTAACGTATAAAAATCCGACGGGCTTCGGGTCGCGCCTCACTCCGGCCTCGGCCGCGGAGCGGGCCGTCCGTTCCCGTACACCCTTAACAAACCCCACTGTGCACCTTCACGGCAGAGGGCGCAAGCCCAAAGCCGCATACCCATAAACTCCAGTTCTAAAGAATGTCGAGCGGACCTCGTGCCGCCTCTAATTTTGTAACAACTTTCAACAACGGATCTCTTGGCTCTC
289	Zotu593	AAGTCGTAACAAGGTTTCCGTAGGTGAACCTGCGGAAGGATCATTATCGAGTTTTGAAAGGGGCTGTAGCTGGCCTTCCGAGGCATGTGCACGCCCTGCTCAATCCACTCTACACCTGTGCACTTACTGTGGGTTCTGGGAAAGTCTTTGCGGGCTTTCTCGGGCCTGCGTTTATCTACAAATCCCTTTTGTATCAGAATGTAACGCATTGTAATGCATCTATATACAACTTTCAGCAACGGATCTCTTGGCTCTC
290	Zotu1087	AAGTCGTAACAAGGTTTCCGTAGGTGAACCTGCGGAAGGATCATTACCGAGTGAGGGCCCTCTGGGTCCAACCTCCCACCCGTGTTTATTTTACCTTGTTGCTTCGGCGGGCCCGCCTTTACTGGCCGCCGGGGGGCTCACGCTCCCGGGCCCGCGCCCGCCGAAGACACCCCCGAACTCTGTCTGAAGATTGCAGTCTGAGTGAAAACGAAATTATTTAAAACTTTCAACAACGGATCTCTTGGTTCCG
291	Zotu3929	AAGTCGTAACAAGGTTTCCGTAGGTGAACCTGCGGAAGGATCATTAACGTATCTACCCTCGGGGTGCCATTGGCCCTGCTCCGGCAGAACTGCCGTGCAGCGGGTCGCTGCCCCTGAACCACCACAAACCCACTGTGCACCATTCGCGGTGGAGGGTGCGGCGCGAGCCTGCCCGAAGCTGCGGTATTACAGACGCTGTCTCAGAATGTCTTGCGGACTTGTTCCGCCCATAAACTTAACAACTTTCAACAACGGATCTCTTGGCTCTC
292	Zotu53	AAGTCGTAACAAGGTTTCCGTAGGTGAACCTGCGGAAGGATCATTACTGAATTTGAAAGAGGTTGTTGCTGGCCTTCACCGGCATGTGCACGCCTTGATCTCATCCATCTTACACCTGTGCACCTTTGCGTGGGTCTGCTGGCTTTGCGGCTTGCAGGCTTGCGTCTTTCACAAACTCTTATGTATGTAACAGAATGTCTTATGCTATAAAACGCATCTTATACAACTTTCAACAACGGATCTCTTGGCTCTC
293	Zotu369	AAGTCGTAACAAGGTTTCCGTAGGTGAACCTGCGGAAGGATCATTCAATGAATTTGCAAGTGGACTTGATGCTGGTGGAATAACCTTTCACATGTGCTCAGTTCCGTTCAAATCCACCTTACACCTGTGCACTTTCAAAGCTCTGTAGTCCTCCGTAATGGGAGCCGCGTTCGCGCTGGGATTACACCTTTGCCCATATCACAAACTATTATAACAGTTCTGTAGAATGTCTATTGAGCCTTATGGGCTTAAACTTATACAACTTTCAACAACGGATCTCTTGGCTCTC
294	Zotu319	AAGTCGTAACAAGGTTTCCGTAGGTGAACCTGCGGAAGGATCATTAACGAATATCTATGGCGTTGGTTGTAGCTGGCTCCTAGGAGCATTGTGCACGCCCGTCATTCATATCTTTCCACCTGTGAACCATCTGTAGGCCTGGATACCCCTCGCTTTGGCAACAAAGCGGATGCAAGGATTGCTGCGTCGACAAGGCCGGCTCTCTTTGAATTTCCAGGTTCTATGTCTTTTACACACCCCATTCGAATGATTTAGAATGTAGTCAATGGGCTTTCATGCCTATAAAAAACTATACAACTTTCAGCAACGGATCTCTTGGCTCTC
295	Zotu815	AAGTCGTAACAAGGTTTCCGTAGGTGAACCTGCGGAAGGATCATTACTGAGGTTACCGGGGGTGAGTTGATGGGGATGCAGGTGCTGGCGCTTTCATCGGCGCATGTGCACGGCTCCTCCTTCTCGCCTTCGTTCCTTCTATCAACCCCTGTGCACTATAATAGGATTAGAGAGAAGCGCGCTGTTTAGGGATTTAATCTAGTAGTCGTGGGTCCGCCCTCGACGAAAGGTTAGTCTGTAATCGGCGGCGCGTGGTACCTCGAACTCCTTATTACTACAAACCACTATATATGTCTTGTCAGAATGTTCAGTCCCTCGTGGACGCTAAGTTAATACAACTTTCAACAACGGATCTCTTGGCTCTC
296	Zotu299	AAGTCGTAACAAGGTTTCCGTAGGTGAACCTGCGGAAGGATCATTAATGAAATTTATGACTGGGGTTGTCGCTGGCCTTTAAAAACGGCATGTGCACGCCCCTTTCACTAATCCACACACACCTGTGCACCTTCGCGGGGGCTCTTGGGAACCGACGCAAGTCGTAAGTACCGGAGCTCGCGTCCCTTTACACACCCCTTTGTATGTCTTAAGAATGTCTACTCGATGTAATAAAACGCATCTAATACAACTTTCAACAACGGATCTCTTGGCTCTC
297	Zotu3061	AAGTCGTAACAAGGTTTCCGTAGGTGAACCTGCGGAAGGATCATTAACGAGTTAGGGTCTTCCAAGGCCCGACCTCCCAACCCTATGTTTATTGTACCATGTGTTGCTTCGGCGGGACCGTCTTCACGACCGCCGGAGGGCCGTAAAACGTCCTCTGGCCCGCGCCCGCCGATGGCCCCCCATCTAAAAACTCTTGAATAATCATGCCTATATTGTCTGAGTAATACACAAAAATTAAAAGCAAAACTTTCAACAACGGATCTCTTGGTTCTG
298	Zotu298	AAGTCGTAACAAGGTTTCCGTAGGTGAACCTGCGGAAGGATCATTAACGTATCTGAGGTGTTCGGCCGAACGCCCTGCTCCGATCGAAAGGTCGTGCAGCGGGCCGAAGCAGACGCCTAACCTTCACAAACCCACTGTGCACCTTCACGGCAGAGGCCGTCGGGCGAGAGCCGGACGGTCGAAACCGTATATACAAACACTAGTAACAAGAATGCAAAAGCGACTTTGTCGCCCATTAAACATAACAACTTTCAACAACGGATCTCTTGGCTCTC
299	Zotu68	AAGTCGTAACAAGGTTTCCGTAGGTGAACCTGCGGAAGGATCATTATTGAATTTAGTGTGGAGGTTGTTGCTGGCTCTTTGGAGCATGTGCACACTTCTTACATCTATATTTTTCTCCACCTGTGCACCTCTTGTAGACTTGGATATCTCTCAAAAGTTTAACTTTTGGATGTGAGAATTGTTGTTTGCTTCTTTTTGAAGTCAGCTCTTTTCAAACTTTCAAGTCTATGTTTTTAACACACTCTTTGAAAAATTTAATGAATGTCAATGGTCATCTAGACCTTAAACTTAAATACAACTTTCAACAATGGATCTCTTGGTTCTC
300	Zotu4921	AAGTCGTAACAAGGTTTCCGTAGGTGAACCTGCGGAAGGATCATTATTGGATTTTCTGTGGTTGACTGCTGGCCTTTCGAGGCATGTGCGCCCATGGTTCTTCTATTCTTTTTTTGTGCACCACCGTAGTCTTTGATTTGTTAATTCAACAACTTGTTGTTGAGTTGAGGGGAAGATTGGAAGCCTAACACGCTTCTGGTGGGGTCTCAGGACCCTACGCCCTGGACAGGAGCTGTAAAAAAGCTTCGATAAGACTAATATATATATATAACACAATGCATGTCCAGAATGTCAGTTTTTTGGCGAAAGCCTTTATAACACAAATACAACTTTCAGCAACGGATCTCTTGGCTCTC
301	Zotu308	AAGTCGTAACAAGGTTTCCGTAGGTGAACCTGCGGAAGGATCATTAATGAATTTTAAGGGAATTGATGCTGGTCCTTTATTGGGCATGTGCTCGTTCTCTCTTAATCCTTAACACACCTGTGCACTTGTTATATCAGAGCCGAGGGAGAAATCCTTTAGCTCTGCTTTAATCAACATACTCTTATTATTAACTTTGAATGTTTATCGAGCCGAAAGGCTTTTAAATTAATACAACTTTTAACAACGGATCTCTTGGCTCTC
302	Zotu79	AAGTCGTAACAAGGTTTCCGTAGGTGAACCTGCGGAAGGATCATTATTGAATAAATCTGGCTTGGTTGATGCTGGTCTTTTCGAGGACATGTGCACATCTTGTCATCTTTATATCTCCACCTGTGCACCTTTTGTAGACCTGGATTCAACTTTCCGAGGAAACTCGGTTGTGGGGAATTGCTTGATAGGCTTTCCTTGTTAGTTTTCAGGGCTATGTTTTTCATATACACCTTACGAATGTAACAGAATGTCATTAATTAGGCTTAATTGCCTTATAAACTATATACAACTTTCAGCAACGGATCTCTTGGCTCTC
303	Zotu5322	AAGTCGTAACAAGGTCTCCGTAGGTGAACCTGCGGAGGGATCATTACCAGAAGCCGCGTCGGCGGAAACGCCGGCGCCTTCGCCCAACCCTTTGTGAACCGTACTTGAATGCCCCGGGGGACCCCGCAGTCACACGCGCGGCCCCCGGCGGCCCTCTTCAACTCTTGTTGTCTCTGTCGTCTGAATCTTAAAGAATTTAAACAAAACTTTCAACAACGGATCTCTTGGTTCTG
304	Zotu40	AAGTCGTAACAAGGTTTCCGTAGGTGAACCTGCGGAAGGATCATTACAGAGTTCATGCCCGAAAGGGTAGACCTCCCACCCTTGTGTATTATTACTTTGTTGCTTTGGCGAGCTGCCTTTGGGCCTTGTATGCTCGCCAGAGAATACCAAAACTCTTTTTATTAATGTCGTCTGAGTACTATATAATAGTTAAAACTTTCAACAACGGATCTCTTGGTTCTG
305	Zotu695	AAGTCGTAACAAGGTTTCCGTAGGTGAACCTGCGGAAGGATCATTAGCGAAGCTCGTGAGTGTTGATGCTGCCCGGCGACGGGACGTGCTCGCACTCGCTTCTCTATCCACCCCACTGTGAACCAAGCGTGCGAGCCGAAGAGAGATCGGAAGCTCGCATGCAAACATATATAACATACCCCGAATAGTAACAGAATGTACCTTGCGTTAACTCGCACAAATACAACTTTCAACAACGGATCTCTTGGCTCTC
306	Zotu2494	AAGTCGTAACAAGGTTTCCGTAGGTGAACCTGCGGAAGGATCATTACTGGGTAAAGGCTACTCGCCTCCAACCCCACCCTCTGTAACCGCGGCCCGGATTCGGCGTCTGGCGGGGGACTTCTCTGTTCGCGGAGGCCCCCTCGCCTGCCGGAATCAGCCAACACTGCCTCGAAAATTGAAGTCTGAGAACAAGTTTAACTAAACAAAACTTTCAACAACGGATCTCTTGGTTCTG
307	Zotu1985	AAGTCGTAACAAGGTTTCCGTAGGTGAACCTGCGGAAGGATCATTGTCGAAATACAAAACCGGGGGCTGCCCTGCACCGGCGGCGACGCCGTGTCGCGGGCCTCCCATTCCACACACCCACACCCCTGTGCACCTTTGGGAACGGCGGTCGAGAGGCTGCCGGGCCCAGTTTTTCAAACAAACGCTTTGCTAAAGTCTAATGAACGTAATTGGCGGCTCGTCCGTCCTAAACAAAAATACAACTTTCAACAACGGATCTCTTGGCTCTC
308	Zotu3651	AAGTCGTAACAAGGTTTCCGTAGGTGAACCTGCGGAAGGATCATTAATGAAAACTTCAGGAGTTGCTGCTGGCCTCTTTCATCGGAGGCACTCCGTGCACGCTCCGCTATTTTCCCCACTCACACCTTTTGTGCACCTTTTTTCTCTCCCGTGTGGGAAGAGTCGAGGAACGGACGTGGAGAGGAGCGGGGTTCGTCCTCGCACTCCACGGGGTTCTCCTCCTCCCCGGGCGATTCACAAGCTCTACGAAATATCAAGAACGAAGTGTTTATTTCTGTAAACAAACTTAACAACTTTCAACAACGGATCTCTTGGCTCTC
309	Zotu3378	AAGTCGTAACAAGGTTTCCGTAGGTGAACCTGCGGAAGGATCATCAATTTAGTTTAAATTTAACAAATTTAAAAACAATAGCTAAAGTTTTTATAACTTTTAGCAACTGTCATTTGGGTTCTTTGACAGTTATTAGTCATAGGGTTGACTGAATATTAAACTTTAACAATTATTTATTTATATTATGTTTTAGGGTTCCAATTTATAATTAATTATTGTTTTATAGTTATTAATCATCGGGTTGATTAAATTAGACTATTTAATTTTTATCGTAGGGTCGATGATTTTATCTAAAGTCTTTTTTGCTTAATTAAGCTTTTGACAAACTTTAAAAGTGACAAACTTTTAACCATGGATCTCTAGGCTCTT
310	Zotu37	AAGTCGTAACAAGGTCTCCGTTGGTGAACCAGCGGAGGGATCATTAAAGAGTTTACACAACTCCTAAACCCATGTGAACTTACCTTTTGTTGCCTCGGCAGGTCGCGTTTACCCTGTGAGGGCCTACCCTGTAGGCTCTTACCTGGTGGACGCGGGCTCCCCTGCCGGCGGCCCGTTAAATTCTGTTTATTATATTATTTCTGAATCTATAACTAAATAAGTTAAAACTTTCAACAACGGATCTCTTGGTTCTG
311	Zotu2019	AAGTCGTAACAAGGTTTCCGTAGGTGAACCTGCGGAAGGATCATTAACGTATCTCAGGCGGCCGTCCGTGCGCCCTGCTCCGACCGCGAGGCCGTGCAGCGGGCTTTCGGCGACGCCCAACCTTTACAAACCCACCGTGCACCTTTGCGGGAGAGGCTCCCGGGCGAGAGCTCGGTTCGCCGATCCCGCCCCAAACAAACACTGGTTACGAGAATGTGATGCGGCCTTTGCGTCGCCTAATGACATGACAACTTTCAACAACGGATCTCTTGGCTCTC
312	Zotu1132	AAGTCGTAACAAGGTTTCCGTAGGTGAACCTGCGGAAGGATCATTACCGAGTGAGGGCCCTCTGGGTCCAACCTCCCACCCGTGTTTATCGTACCTTGTTGCTTCGGCGGGCCCGCCGCAAGGCCGCCGGGGGGCATCTGCCCTCTGGCCCGCGCCCGCCGAAGACACCATTGAACGCTGTCTGAAGATTGCAGTCTGAGCAATTAGTTAAATAACTTAAAACTTTCAACAACGGATCTCTTGGTTCCG
313	Zotu5331	AAGTCGTAACAAGGTTTCCGTAGGTGAACCTGCGGAAGGATCATTATTGAAGCTCTGCTTTATACACACCTGTGAACCGTGCCCTTCGGGGTGATTATACAAACACTATTGTTGTCTTTGAATGTCTTGTTATACCTAACAAATATAACTTTCAACAACGGATCTCTTGGCTCTC
314	Zotu313	AAGTCGTAACAAGGTTTCCGTAGGTGAACCTGCGGAAGGATCATTAATGAATTTGAAAGGAGTTGTCGCTGGCCTTTACCGGCATGTGCACGCTCTGCTCTCATCCATTCTACACCTGTGCACCTTTGCGTGGGTCCGTTGGCCCTTTCGAGGACCTTTGGGCTTGCGTTTCTTTACATCCTCTTGTATGTATCAGAATGTTATCTATGCTATAAAATGCATCTTTATACAACTTTCAACAACGGATCTCTTGGCTCTC
315	Zotu4953	AAGTCGTAACAAGGTTTCCGTAGGTGAACCTGCGGAAGGATCATTACCGTGTTTGGGTCCCGTCACGGGGCCCGACATACCACCCCTTTGTTGTCACACAATCGTTGCTTCGGCGGGACGGCCGCGCCCCCAGGGGCGCGGACGCCGGGCTCCAAGTCGCCCGGAGAGCGCCCTCCGGAGGCCCACCAAACACTTGTCTTTGAACCAGCGAGTCAGAGTCGAATTTTTTCGAATGAGAAAATGAAAAACTTTCAACAACGGATCTCTTGGTTCTG
316	Zotu1482	AAGTCGTAACAAGGTTTCCGTAGGTGAACCTGCGGAAGGATCATTAATGAAATATCAGAAGTTGTTGCTGACCTTTCGAGGTACTGTGCACGCTTCATTTTCATCCACACACACCTGTGCACTACTTTATCAATTTGAAGGGAGTAATCCCTCTCAAGTTGTAATTTACACACATGTTAAAACTTATAGAACGTCATGTTTATAATAAAACATAACAACTTTCAACAACGGATCTCTTGGCTCTC
317	Zotu361	AAGTCGTAACAAGGTTTCCGTAGGTGAACCTGCGGAAGGATCATTATTGAATGTACTTGCAAAAGGTTGAAGCTGACTCTTTGGAGTATGTGCTCGCCTCTTGTACTTACTATTTTTCCACTTGTGAACCTTTGTAGATGCATGAATGAAAATAAACTCATCTGAAAAATGGTGGTTAGAGAGATTTGTTCTAATAGGGCATTCTCTTGTTAGTAGTAGTTCATCATCTATGTTATATCTACCCCTTAATTGAATGTTAATGAATGTCATTTTTACTGGTCTTTGACCTTTAAACTTAATACAACTTTCAGCAACGGATCTCTTGGCTCTC
318	Zotu3592	AAGTCGTAACAAGGTATCTGTAGGTGAACCTGCAGATGGATCATTTCGATGAAAAACCTTTTTTCTGAGGTGTGGCTCGCACCTGTCCAACTAAACTTGAGCTACCTTTTTATACACGGTTGCATCGGTCGGCCTGTCCAACAGTGCGGGAATGTATTTTCCGGCGCTGAGCAGACGAGTCGGCACTTTACACAAACACTTTTGATAATCTAGGATTTGAATGAAAGTTCATTTTTATGATGGATCCGACTGGTAATGCGGTCGTCTAAATCTAAAAAACAACTTTTGGCAACGGATCTCTTGGTTCTC
319	Zotu3528	AAGTCGTAACAAGGTCTCCGTTGGTGAACCAGCGGAGGGATCATTACAGAGTTGAAAAACTCCCAAACCATTGTGAACATACCTTAGTAGTTGCTTCGGCGGACGACTCCCCAGGGGGTCTACGGCCCCTCGCGGGGTGTCCGCCGGAGGACCAACCCAAACTCTTGAATTAGTGGCCTCTCTGAGTATTATATAATAAGTTAAAACTTTCAACAACGGATCTCTTGGTTCTG
320	Zotu568	AAGTCGTAACAAGGTTTCCGTAGGTGAACCTGCGGAAGGATCATTATCGAGTCATTTGAAAAGGGTTGCAGCTGGCCTCTCGGGGCAAGTGCTCGCCTCGCTCAAAATTCCACTCTTTCAAAAACACCCCTGTGCACTTTATAAAATCTCTCCGTGCCGGTCTCTCTTCCTCCACCCCCCCTTGAAGAGGGGGTGGGGGGGATGGCCTTGCGGGGAGGGCATTTTATCTCATCGACAACACCTTTTTTTGAGTCATTTGGAAGCAAAATCATTTTAAACATAAGAACAACTTTCAACAACGGATCTCTTGGCTCTC
321	Zotu1079	AAGTCGTAACAAGGTTTCCGTAGGTGAACCTGCGGAAGGATCATTAAAGTGTTTCTGGCTGTGCGCCTTCGGGCTGCACGCCGAATCCAACTCCAACCTCTGTGCACTTTTCGGTGGAGACTTTATTGTCTTCATCTGTATTACACACGTCTTAATCAGTTTTGTATGTTTTGATATATATGAAATACAACTTTCAGCAACGGATCTCTAGGCTCTC
322	Zotu2739	AAGTCGTAACAAGGTTTCCGTAGGTGAACCTGCGGAAGGATCATTATTGAAGTTGCTGAGGGGTTGCTGCTGGCTCTCCGGAGTATTGTGCACGCCCTTCTCACTTTACCCTCATCCACCTGTGCACACACTGTAGATCTCGGATACCTTTCGGCTGGATTTATCTGGCCGGCTAGGATTGCTGCTCCTTTACAGGGGCTTCAGTCCGATTTCCGGGCTCTATGTCCTTCTCACATACTCTAAGTAATGTCATAGAATGTATCATGGGTCGTATGACCTTTACAATTATAATACAACTTTCAACAACGGATCTCTTGGCTCTC
323	Zotu2572	AAGTCGTAACAAGGTTTCCGTAGGTGAACCTGCGGAAGGATCATTACAGTATGTTCAGAGGTGGCTTTGCTGCTGGCTTCTTTTCGGAGCATGTGCGCGCCCCTCGCCTTCATCCATATACACTTGTGCACCTCGGTCGAAGCCTCCCGTCTGGAGCCGCCTCGTGATCTTTCGTGGGGCTGGGGCTTCCGACCGCTTTACATTACTGCAGCCTGTTTAAACGCATGTCTAATGTCCTACGGGGCGATATTAAATACAACTTTCAACAACGGATCTCTTGGCTTTC
324	Zotu3894	AAGTCGTAACAAGGTCTCCGTTGGTGAACCAGCGGAGGGATCATTACAAGAAGCCGAAAGGCTACTTCAAACCATCGCGAACTCGTCCAAGTTGCTTCGGCGGCGCGGCACCCCTTAACGGGGGCGCCGCAGCCCTGCCTCTCCGGAGGTTCGGGGCGCCCGCCGGAGGTACGAAACTCTGTATTATAGTGGCATCTCTGAGTATAAAACAAATAAGTTAAAACTTTCAACAACGGATCTCTTGGTTCTG
325	Zotu802	AAGTCGTAACAAGGTTTCCGTAGGTGAACCTGCGGAAGGATCATTATTGAATACGTTGGTACTGATGCTGGCTCTTTACTGAGCATGTGCTCGTCCATCTATTTATCTTCTCTCTGTGCACCTTTTGTAGTCTTTGAAGCAAGGTCTGGACGGTGGGCGAAAGCCCTCCGTCTGATAGCCATCGCAGCAATGCGGTTTGGGGGTTCTTGGGCCGTTAAGTCGGCTCATGTTCCTCTGGTATGCTTCTTCAGAGACTATGTTTTCATATACACTACAAAGTTACAGAATGTCTTTTAACGATTGTGCTAGTCGCAGTCATTAAACCTATACAACTTTCAGCAACGGATCTCTTGGCTCTC
326	Zotu4802	AAGTCGTAACAAGGTTTCCGTAGGTGAACCTGCGGAAGGATCATTACCGTGTTTGGGTCCCGTCACGGGGCCCGACATACCACCCCTTTGTTGTCACACAATCGTTGCTTCGGCGGGAAGGCCGCGCCCCCAGGGGCGCGGACGCCGGGCTCCAAGTCGCCCGGAGAGCGCCCGCCGGAGGCCCACCAAACACTTGTCTTTGAACCAGCGAGTCAGAGTCGAATTTTTTCGAATGAGAAAATGAAAAACTTTCAACAACGGATCTCTTGGTTCTG
327	Zotu1163	AAGTCGTAACAAGGTTTCCGTAGGTGAACCTGCGGAAGGATCATTAATGAATTTCAAGGACGCTCTTTTTAGAGGTCCGACCAAATCATTTACCTTTCTACACTGTGCACACACTACTTTTTTTACACCTTTTTTTAACACTATTAGTTTAAGAATGTAAATCAGTCTCTTAATTGAGCATAAAATAAATAAAACTTTCAGCAACGGATCTCTTGGCTCTC
328	Zotu362	AAGTCGTAACAAGGTCTCCGTAGGTGAACCTGCGGAGGGATCATTATATGACGCCCCAGGCTTGTACAGCTGGGAACGCACAACCCTTTGTTTTCCGACTCTGTTGCCTCCGGGGCGACCCTGCCTTCGGGCGGGGGCTCCGGGTGGACACTTCAAACTCTTGCGTAACTTTGCAGTCTGAGTAAACTTAATTAATAAATTAAAACTTTTAACAACGGATCTCTTGGTTCTG
329	Zotu4587	AAGTCGTAACAAGGTTTCCGTAGGTGAACCTGCGGAAGGATCATTAAAGATTCGGGTCTCGGCCCACCCTCATCAGCTGTGCGCTTTGGCTGCACGCTGTTGAAATCTTCACACCTGTGCACCCCTTCGGTTGCGGCGCTTCGCGGCGTCGCTTCCGCTTTACATATAACAACAGTCTAGAATGTAATAACTATAAACATAACAACTTTCAACAACGGATCTCTTGGCTCTC
330	Zotu2779	AAGTCGTAACAAGGTTTCCGTAGGTGAACCTGCGGAAGGATCATTATCGATTCAACACAAATGAGAAGGGAGTCGTTTGCAGTTGTGCTGGCCTCCGACAAAGGGGCATGTGCACGCTCGACTTCTCCTTTTCTTCATTTACACACCTGTGAACCTGTTTGTAGGGTGTCTCGCAAGGGATGCTCTATGTCTTTTTCATATACTCCATCGTATGTTTATAGAATGTATCTTTTTGCTCTCGTCAGAGACAAAAGTAAAGCCTTTATAACTTTCAGCAACGGATCTCTTGGCTCTC
331	Zotu1377	AAGTCGTAACAAGGTTTCCGTAGGTGAACCTGCGGAAGGATCATTAATGAATTCATTGACAGGGTTGTCGCTGGCCTTTACCGGCATGTGCACGCCTTGCTTCAATTCATCCATTCTACACCTCTGTGCACTTTTCATAGGTTGGCTTATTGGGGATAACCCATTGCCTTTCTATGCATTTTATCACAAACATGTATAATCCAGAATGTCTTTATCGCGTATAACGCATATAAATATAACTTTCAGCAACGGATCTCTTGGCTCTC
332	Zotu420	AAGTCGTAACAAGGTTTCCGTAGGTGAACCTGCGGAAGGATCATTAAACATATTACGGGGGGCCGGAACCACTGATTGCGTGTCTCATGCTCTCGACCTGCCCTGTCTGAATATTCTACCCATGTCTTTTGCGTACTATTTGTTTCCTTGGTGGGCTTGCCCGCCGATAGGACACCATAAAACCTTTTGTAATTGCAGTCAGCGTCAGAAATAATTTAATAATTAAAACTTTCAACAACGGATCTCTTGGTTCTG
333	Zotu4398	AAGTCGTAACAAGGTCTCCGTTGGTGAACCAGCGGAGGGATCATTACCGAGTTATTCTACTCCCAAACCCCTGTGAACTTATACCTTTACTGTTGCTTCGGCGGGTTAACGCCCCGGAAGGCCCGCGAGGGCCGCCGGAACCAGGCGCCCGCCGGGGGACCCAAACTCTTGTATCTTTTTTATAGCATGTCTGAGTGGAATCATAAACAAATGAATCAAAACTTTCAACAACGGATCTCTTGGTTCTG
334	Zotu97	AAGTCGTAACAAGGTTTCCGTAGGTGAACCTGCGGAAGGATCATTAGTGATTAATTATTGAGTGTAAAAACTCATAATCTTCTATACAAACCACTGTTTTAAAATGTTTACTAGAATGTCCAAGCAGTTAAGCTGTTGAAATTATAAAAGTTTAATAAAACTTTCAGCAACGGATCTCTTGGTTCAG
335	Zotu187	AAGTCGTAACAAGGTCTCCGTAGGTGAACCTGCGGAGGGATCATTACCACTTGGCTTTTGCCAAACGTCTCGGGCAACCGACGACACCACCCTTGACCACGATACCGTAGTACCTTCCTCGGCGGAGACGTCCGCCGGCGGAGCACACCAAACCTTTGCCAACGCAGCAACAATCGTCTGAAATTTTGAATCGTTACAACTTTCAACAATGGATCTCTTGGCTCTG
336	Zotu193	AAGTCGTAACAAGGTTTCCGTAGGTGAACCTGCGGAAGGATCATTATCGAGTTTTTTGAACGGGTTGTCGCTGGCCTTGTCATGAGGCATGTGCACGCCTGGCTCATCCACTCTCAACCTCTGTGCACCTTATGTAAGAAAACGGTCGGACTGCTTGACTCTTCATCGAGTTGGGTAAGAAAGCCTTTTCTTATGTTTATTACAAACGCTTCAGTTATAGAATGTTTACTGTGTATAACACAATATATACAACTTTCAGCAACGGATCTCTTGGCTCTC
337	Zotu861	AAGTCGTAACAAGGTTTCCGTAGGTGAACCTGCGGAAGGATCATTACCGAGTGCGGGCCCTCTGGGTCCAACCTCCCATCCGTGTCTCTTGTACCCTGTTGCTTCGGCGGGCCCGCCTTCATGGCCGCCGGGGGGCTCTCTAGCCCCCGGGCCCGCGCCCGCCGGAGACTCCAACATTGAACACTGTCTGAAGTTTGCAGTCTGAGTTTTCATAAAAGAAAAATCGTTAAAACTTTCAACAACGGATCTCTTGGTTCCG
338	Zotu730	AAGTCGTAACAAGGTTTCCGTAGGTGAACCTGCGGAAGGATCATTATTGAATATCTGTGAAGGGTTGTAGCTGGCCCGTATGGGCATGTGCACACCCCGATCATCCTCTACACACCTGTGCACTCTTCGTAGGGTCGGCCGATGGCCTCGGCTGCCGGTCGCATTCTATGTCTTTTACAAACGCATCAGTTTAAGAATGTCCTTTGCTATAAACGCATAAATACAACTTTCAGCAACGGATCTCTTGGCTCTC
339	Zotu2753	AAGTCGTAACAAGGTTTCCGTAGGTGAACCTGCGGAAGGATCATTAACGTATCTGCCCTCGGGGGTGAGGGCGGCCCTGCTCCGGCACTCGCCGCGCAGCGGGTCACCTCCCCCTGATCACAACAAACCCCACTGTGCACCTTTCGTGGTGGAGGGTGTGGCGCGAGCCCGCCCGAAGCCGCGGTCTCACAGACTCGTCCTGGAATGTCTTGCGGACTCGTTCCGCCCATAAACAAAACAACTTTCAACAACGGATCTCTTGGCTCTC
340	Zotu2735	AAGTCATAACAAGGTTTCTGTAGGTGAACCTGCAGAAGGATCATTAGTGAATGTTGGTCGCGGATTCGTCCCGACCCTTTTTATCTTTTGACACACCTGTGCACCGGTGGCGGCTTTCGGGCCCTGCCAACTTATTATAAAACACATAAAGTCTTGAAAGTAAAATTATCATAATAAAGATAACTTTTGACAACGGATCTCTTGGTTCTC
341	Zotu343	AAGTCGTAACAAGGTTTCCGTAGGTGAACCTGCGGAAGGATCATTAACGTATCTCTGGCGGGAAAGCGCGAGCCCTGCTCCGGCCCATTCGGTGCCGCGCAGCGGGCGGACGCCCCCGTTCAACCTTTCAAACCCCCCTGTGCACTTTAACGGTGGATGGCGTCTCCGGCGAGAGCCGGGCGTCGGAAGCCGTGCCTTTACAAACTCGAACTTCTTTTAACAGAATGAACTGCGGCCTTAGCTGTCGCCTAACAAACGAAACAACTTTCAACAACGGATCTCTTGGCTCTC
342	Zotu18	AAGTCGTAACAAGGTTTCCGTAGGTGAACCTGCGGAAGGATCATTAAAGAAATTTAATAATTTTGAAAATGGATTTTTTTTGTTTTGGCAAGAGCATGAGAGCTTTTACTGGGCAAGAAGACAAGAGATGGAGAGTCCAGCCGGGCCTGCGCTTAAGTGCGCGGTCTTGCTAGGCTTGTAAGTTTCTTTCTTGCTATTCCAAACGGTGAGAGATTTCTGTGCTTTTGTTATAGGACAATTAAAACCGTTTCAATACAACACACTGTGGAGTTTTCATATCTTTGCAACTTTTTCTTTGGGCATTCGAGCAATCGGGGCCCAGAGGTAACAAACACAAACAATTTTATTTATTCATTAAATTTTTGTCAAAAACAAGAATTTTCGTAACTGGAAATTTTA…
343	Zotu118	AAGTCGTAACAAGGTTTCCGTAGGTGAACCTGCGGAAGGATCATTATTGAATGAACTTGGCTTAGTTGTTGCTGGTCTTTTCGAAGGCATGTGCACGCTATGTCATCTTTATCTCTCCACCTGTGCACCTTTTGTAGACCTAGATTCAACTTTCCGGGGAAACTCGGGTTGTGAGGAATTGCTAATTTCATTAGCTTTCCTTGTATGTCTCTAGGCCTATGTTTTTCATATACACCATAAGAATGTAATAGAATGTAAATTGGGCTTTAATGTCCTATAAATCATATACAACTTTCAGCAACGGATCTCTTGGCTCTC
344	Zotu32	AAGTCGTAACAAGGTTTCCGTAGGTGAACCTGCGGAAGGATCATTACCTAGAGTTTGTAGACTTCGGTCTGCTACCTCTTACCCATGTCTTTTGAGTACCTTCGTTTCCTCGGCGGGTCCGCCCGCCGATTGGACAACATTCAAACCCTTTGCAGTTGCAATCAGCGTCTGAAAAAACATAATAGTTACAACTTTCAACAACGGATCTCTTGGTTCTG
345	Zotu11	AAGTCGTAACAAGGTTTCCGTAGGTGAACCTGCGGAAGGATCATTATCGAATGAAACTAGAGTCGGTTGTCGCTGGCCTCTTCATTGAGGCATGTGCACGCCTTCTCTATTCATCCACACACACCTGTGCACTTGTGAGACGGACTTGTTCCTTTCGGGGGACCTTCCGTCTATCATACATAAACTCCAGTAACTATAAATCAGAATGTAATCGATGTAACGCATCTTTAAACTAAGTTTCAACAACGGATCTCTTGGCTCTC
346	Zotu15	AAGTCGTAACAAGGTTTCCGTAGGTGAACCTGCGGAAGGATCATTATCGAGTTTTGAACGGGTTGTAGCTGGCCTCATACTGTGGCATGTGCACGCCTGTCTTCATCCACTCTTCAACCTCTGTGCACTTATTGTAGGCTGGTGAAGGGTCGCATAGTAATGTGCGGCTTGAAGCCTGGTCTACGTTTTACTACAAACGCTTCAGTTATAGAATGTCTATCTGCGTATAACGCATTTAATATACAACTTTCAGCAACGGATCTCTTGGCTCTC
347	Zotu1550	AAGTCGTAACAAGGTTTCCGTAGGTGAACCTGCGGAAGGATCATTACATTCAGTAGCCTAGCTACTGGCATGGGGATTGTTAGCCTGCATGGTATCACTACCGATGAGCAGCAGATCCCCTGTCTATACCCTTGTTTTTTGCGTACCTATTGTTTCCTCGGCGGGCTTGCTCGCCGGTTGGACAAAACCTATAACCTTTTTGTAATCTTCAATCAGCGTCTGAATTATACATAATAATTACAACTTTCAACAACGGATCTCTTGGTTCTG
348	Zotu617	AAGTCGTAACAAGGTTTCCGTAGGTGAACCTGCGGAAGGATCATTAACGTATCTACTGGCGGTGGTCGCTCTCCCTGCTCCGGCTTCGGTCGTGCAGCGGGCGTTTGGCCCCGTCAAACCTTCACAAACCCACTGTGCACCTTTGCGGCGGAGGCTCCCGAGCGAGAGTTCGGTTGCCGAAGCCGCCCCACTAAACCCTCAGTAAAAAGAATGTGAAGCGGCCTCCGAGTCGCCTAATCAACATAACAACTTTCAACAACGGATCTCTTGGCTCTC
349	Zotu2263	AAGTCGTAACAAGGTTTCCGTAGGTGAACCTGCGGAAGGATCATTATCGAGTTAGGGTTCCTTCACGGGCCCGATCTCCAACCCGGTGTCTAAACTTACCACTGTTGCTTCGGCGGGCCCGCCTGTAAAAGGGCCGCCGGGGGTGCTCGTCACCTCTGGCCCGCGCCCGTCGATAGCCCACAACAAACTCTTATAAACCGTGTCATGTCTGAATAAATCAAAAAATTAAGCACAAAACTTTCAACAACGGATCTCTTGGTTCTG
350	Zotu2098	AAGTCGTAACAAGGTTTCCGTAGGTGAACCTGCGGAAGGATCATTACAGAATAAACTTGATGGGTTGTAGCTGGCTCTTTCGGGAGCATGTGCACGCCTGTCACTTTTGTCTTTCCACCTGTGCACTCTTTGTAGGCTTTGGAATTTGAAAACTATCTGAAAGCTTTAAACGGCCTTTGGTTTGAGGGATTGTTGTGCCCTTTTTTGGGTCAGCTTCCCTTGCAGGTTCCAAGTCTATGTTTTTTTATATACCCCCATAGTATGTTTTAGAATGTTATCAAAGGCCCTAAGTGCCTATAAAATTTATACAACTTTCAGCAACGGATCTCTTGGCTCTC
351	Zotu1756	AAGTCGTAACAAGGTTTCCGTAGGTGAACCTGCGGAAGGATCATTAACGTATCTCTGGCGGGTGCGGGCGCGCCCTGCTCCGGACTCGTTCCGTGCAGCGGGCAGCCCGTCCCGTCCAACCCCTCACAAACCCACCGTGAACCTTTTGCGGCGGAGGTCGTCCGGCGAGAGCTGGGTGGCCGAGGCCGAATAACCAAACCCCAAGTTAAATGAAATGATCTGTGGCCTTGCGTCACCTAAATTTGTAACAACTTTCAACAACGGATCTCTTGGCTCTC
352	Zotu1590	AAGTCGTAACAAGGTTTCCGTAGGTGAACCTGCGGAAGGATCATTAAAGTAACAAACAAAGGGGGATGAGGTTGTAGCTGGCCGCTCCGGTGGCATGTGCACGCCTCTCCCCCGAAACCAAACCACACACCTGTGCACCTTTGCGTGGGTCGGGAGGGGTAGAACCCGATCGGCCCGCGTCCTTTTACAACAAACGCATGTCTTCAGAATGTAACACATTGATGTCTTAAAACAACATCCAATACAACTTTCAACAACGGATCTCTTGGCTCTC
353	Zotu1233	AAGTCGTAACAAGGTTTCCGTAGGTGAACCTGCGGAAGGATCATTATTGAATTAGCGAGGGCTGTCTGCTGGCCCCTTCGGGGGCATGTGCACGTCCGAGCCGTTTAAATCAACACCTGTGAACTCACCGTAGGCCTTCGGGCTTATGTATCATATATATATATATACTCAGATCATAGAATGTACATTTTGCCTTTAAAAAAGCAATCAAATACAACTTTCAACAACGGATCTCTTGGCTCTC
354	Zotu705	AAGTCGTAACAAGGTCTCCGTTGGTGAACCAGCGGAGGGATCATTACAGAGTTATCCAACTCCCAAACCCATGTGAACTTATCTCTTTGTTGCCTCGGCGCAAGCTACCCGGGACCTCGCGCCCCGGGCGGCCCGCCGGCGGACAAACCAAACTCTGTTATCTTCGTTGATTATCTGAGTGTCTTATTTAATAAGTCAAAACTTTCAACAACGGATCTCTTGGTTCTG
355	Zotu173	AAGTCGTAACAAGGTCTCCGTAGGTGAACCTGCGGAGGGATCATTACAAGTGACCCCGGCTACGGCCGGGATGTTCATAACCCTTTGTTGTCCGACTCTGTTGCCTCCGGGGCGACCCTGCCTTCGGGCGGGGGCTCCGGGTGGACACTTCAAACTCTTGCGTAACTTTGCAGTCTGAGTAAACTTAATTAATAAATTAAAACTTTTAACAACGGATCTCTTGGTTCTG
356	Zotu1434	AAGTCGTAACAAGGTTTCCGTAGGTGAACCTGCGGAAGGATCATTATTGAATTAGTGAGGGCTGTCTGCTGGCCCCTTCGGGGGCATGTGCACGTCCGAGCCGTTTAAATCAACACCTGTGAACTCACCGTAGGCCTTCGGGCTTATGTATCATATATATATATACTCAGATCATAGAATGTACATTTTGCCTTTAAAAAAGCAATCAAATACAACTTTCAACAACGGATCTCTTGGCTCTC
357	Zotu1389	AAGTCGTAACAAGGTTTCCGTAGGTGAACCTGCGGAAGGATCATTATCGAATACAAGGCCCCGCGCTGTGCGTCCTCGCACGCCTCGGCTCTTACATTCTACCTCACACCTGTGCACCTTCGGGCCGTCTAAACAGCGGCCCGCCTTTCTATATACTACTATGTGTCGAATGTCATAATTGTGTGTAACACTTAACAACTTTCAACAACGGATCTCTTGGCTCCC
358	Zotu787	AAGTCGTAACAAGGTTTCCGTAGGTGAACCTGCGGAAGGATCATTAAAGAGACGTTGCCCTTCGGGGTATACCTCCCACCCATTGTTTATTTACTTTGTTGCTTTGGCAGGCCCGGCTTCGGCCCACCGGCTCCGGCTGGTCAGTGTCTGCCAGAGGATACCAAAACTCTGTTTGTTAATATTGTCTGAGTACTATATAATAGTTAAAACTTTCAACAACGGATCTCTTGGTTCTG
359	Zotu4113	AAGTCGTAACAAGGTTTCCGTAGGTGAACCTGCGGAAGGATCATTACCGAGTTCGCGGGGTTCCTTCTCGGGCCCCAAACTCCCCACCCCTTGTGTACATCACCTTGTTGCTTTGGCGGGCCTGCGCCCTGAGAAAGCGCTGCCGGCTCTGCCGGCCCGCGCCCGCCAGAGGACCCTCAAACCCCCGTCTTTGTCGTTACCGTCTGAGCGTAAAACAAAACAAGTTTAAAACTTTCAACAACGGATCTCTTGGTTCTG
360	Zotu392	AAGTCGTAACAAGGTTTCCGTAGGTGAACCTGCGGAAGGATCATTATTGAATAAACCTGATGTAGTTGTAGCTGGCTCCTAGGAGCATGTGCACGCTCGTCACTTTTATCTTTCCACCTGTGCACCCATTGTAGGCCTGGATAACCCTCGCTTGGTTTCAAGCGGACGCGAGAATTGCTGCTGCTCTTTCTGCAAGGAAAGGCCGGCTTTTCTCGAATTTCCAGGTCTATGTTTTCTTACATACCCCAATTGAATGTTACCGAATGTTATCAATGGGCTTCTGCCTATAAAACACAATACAACTTTCAGCAACGGATCTCTTGGCTCTC
361	Zotu4612	AAGTCGTAACAAGGTCTCCGTAGGTGAACCTGCGGAGGGATCATTACCGAGTGAGGGTTTCGGCCCGACCTCCAACCCTCTGTGAATCAAACCTGTTGCTTCGGGGGCGACCCTGCCGTTCGCGGCGCGGCGCCCCCGGGGGAAATCAAACACTGCGTCAATTTGTGTCGGAGTACTTGTTAATAAACAAAACTTTCAACAACGGATCTCTTGGTTCTG
362	Zotu4321	AAGTCGTAACAAGGTTTCCGTAGGTGAACCTGCGGAAGGATCATTACCGAGTTAGGGTTTCCTTCTTTGGAGCCCGACCTCCCAACCCTTTGTCTACATTACCTTGTCGTTGCTTCGGTGGACCGGTCGATCAACTGGTCTTGACCGCCGGGGTCTCATCCCTGGAGAGCGTCCGCCGATGGCCCAACCACAAAACTCTTGTACCAAACCATGTCGTCTGAATGTACTTGATTAAAGAATCAAAAAAACAAAACTTTCAACAACGGATCTCTTGGTTCTG
363	Zotu4195	AAGTCGTAACAAGGTCTCCGTAGGTGAACCTGCGGAGGGATCATTACACAATATGAAAGCGGGCTGGACTCCCCCCAGCAGTGCGTTGCTTTGCGGCGTGCGCTGTTGGGGCCAGCCTTGCTGAATTATTCACCCGTGTCTTTTGCGTACTTCTTGTTTCCTTGGTGGGTTCGCCCACCACAAGGACAAACCATAAACCTTTTGTAATTGCAATCAGCGTCAGTAACAATAATAATAATTACAACTTTCAACAACGGATCTCTTGGTTCTG
364	Zotu366	AAGTCGTAACAAGGTTTCCGTAGGTGAACCTGCGGAAGGATCATTAGTGATTAATTATTGAGTGTAAAAAACTCATAATCTTCTATACAAACCACTGTTTTAAAATGTTTACTAGAATGTCCAAGCAGTTAAGCTGTTGAAATATTAAAAGTTTAATAAAACTTTCAGCAACGGATCTCTTGGTTCAG
365	Zotu1560	AAGTCGTAACAAGGTTTCCGTAGGTGAACCTGCGGAAGGATCATTACAAAATACTTGCGCCGGCCCCTAGGGGCTGTGCGCTTCTATTTACCCACCCTTTGCCTATGTGTACCCTTATCGCTTCCTCGGCAGGCTCGCCTGCCGGCAGGAACCACCCAAAACCCTTGCATCTATACATGAAAACTTCTGATACCAACCTAAATTATTACAACTTTTAACAATGGATCTCTTGGTTCTG
366	Zotu785	AAGTCGTAACAAGGTCTCCGTAGGTGAACCTGCGGAGGGATCATTACCGAGTGAGGGCCCTCGCGCCCGACCTCCAACCCTTTGAAGTTACCCAACTCTGTTGCCTCGGGGGGCGACCCTGCCGCCGTGCCGGGACCCCCGACGGACCACACCACTCTGCGTTTTTGCGTCGGAGTTTGAAGGGAAATCAATCAAAACTTTCAACAACGGATCTCTTGGTTCTG
367	Zotu3281	AAGTCGTAACAAGGTTTCCGTAGGTGAACCTGCGGAAGGATCATTACATTCAGTAGCCTAGCTACTGGCATGGGGATTGTTAGCCTGCATGGTATCACTACCGATGAGCAGCAGATCCCCTGTCTATACCCTTGTTTTTTGCGTACCTATTGTTTCCTCGGCGGGCTTGCCCGCCGGTTGGACAAAACCTATAACCTTTTTGTAATCTTCAATCAGCGTCTGAATTATACATAATAATTACAACTTTCAACAACGGATCTCTTGGTTCTG
368	Zotu563	AAGTCGTAACAAGGTTTCCGTAGGTGAACCTGCGGAAGGATCATTATCGAGTTTTGAACGGGTTGTTGCTGGCCTCATACGGGGCATGTGCACGCCTGACTTCATCCACTCTTCAACCTCTGTGCACTTATTGTAGGCTAGTGTGAAAGGTCGCATTCATTGCGGCTGGAAGCCTGCCTACGTTTTACTACAAACGCTTCAGTTATAGAATGTTTATCTGCGTATAACGCATTTATATACAACTTTCAGCAACGGATCTCTTGGCTCTC
369	Zotu668	AAGTCGTAACAAGGTTTCCGTAGGTGAACCTGCGGAAGGATCATTATTGAATGAACTTGATGTGGTTGTCGCTGACCCTTTCGGGGGTATGTGCACGCCCGTCATCTTTATCTTTCCACCTGTGCACACTTTGTAGATTTGAATAGTATTTTCTGAGGCCACTCAGTTTGGAGGATTGCTGGTATTTTATCAGCTATCCTTGTAATATTCAAGTCTATGTTTTTCATAAACTCCAAAAATGTAACAGAATGTATTATTGGGCCTTGTGCCTATAAACTATATACAACTTTCAGCAACGGATCTCTTGGCTCTC
370	Zotu1836	AAGTCGTAACAAGGTTTCCGTAGGTGAACCTGCGGAAGGATCATTATCGAGTTTTGAAAGCGAAGGTCTGTTGCTGGCGCGGAAACGCGCACATGTGTGCACGGCTTTCGTACTCAAATCCAAACTCTCAACCCCCTGTGCACCTTAACAGTTGAAGTTTAGTAGTCTCTCTCCGAAGGGGTCAACAAGTACGATTCACTAGTGAGTCGGAAAAGCCTTAGAGAGGAAGAGGCGAACGCCTTTGGCTATTATGTTACAAAAACACCTTTTTTGTTGTAATGTGAATGTAATGCTCCTTGTGGGCGATAATGAAATACAACTTTCAACAACGGATCTCTTGGCTCTC
371	Zotu2556	AAGTCGTAACAAGGTTTCCGTAGGTGAACCTGCGGAAGGATCATTATCGACTCTTGAAAGCGAGAGGTCTGTGCTGGCGCGGAAACGCGCATGTGCACGACCTTTCGTGCTCAAATCCATTTCAACCCCTGTGCACCTTATAAGTCGGAAGTCAGTAGTCTCTGTAATCGAACGGGCTTTGAAGTATGCCAACCGGCAGAAAAAGGGGCTCTTATTAGAGAGAAGGAGGCGAAGGCTTTCGGCTAATATTACAAAACACACCTTAATTGTTATGTGAATGTAATGCCCCTTGTGGGTGATAAATGAAATACAACTTTCAACAACGGATCTCTTGGCTCTC
372	Zotu722	AAGTCGTAACAAGGTTTCCGTAGGTGAACCTGCGGAAGGATCATTATCGAGTTTGTGGCGTCCTCTTGGTTGAGCTGGCTTGAAAGGGCAAGTGCTCGCTAGGATGTGGCGTTCTTTCTCCAAACCCCCCCCTCTTGCTTGTGCACATCCGCGTGGGTCTAAAGGTAGCTTTGTCCTTTCAGGGAGAAAGCACTTGAAGGCTTGCGTCTTTTCTATACACTCCTTTGAAAGGTTAACAGAATGTTTGTCTTGCGTTTACGCAAAACCTATACAACTTTCAGCAACGGATCTCTTGGCTCTC
373	Zotu3976	AAGTCGTAACAAGGTTTCCGTAGGTGAACCTGCGGAAGGATCATTAATGAAATTTGAGGGGATTACAAGTCCCCTCACTCTTCTCTCAAAACACCTTGTGAATTTACCATGTTGCTTTGGCAGGTCTCTTGAAAAAAGTTAGACTAATCAGTTTTCAAAGCTGAGAGGTGCCTGCCAAGGACATCTTCATTACCCTTTTTTTATGTCTGAAATTTACTTTAACAAGTGAAAACAAAACTTTCAACAATGGATCTCTTGGCTCTG
374	Zotu3595	AAGTCGTAACAAGGTTTCCGTAGGTGAACCTGCGGAAGGATCATTATAGAATTGGTTGCTTGCAACCTTCACTATAACATACTGTTCACGTTCCTGTTGCTTCCCTAGCGTTAGGAGGCTTTCCCTTCTGGGATTGTTTCTGCTAGGGAACTTTGTCAAACATATTGTGTATTTATTCTGAATCAACCATGAAAATGGATATTAAAACTTTCAACAACGGATCTCTAGGCTCTT
375	Zotu1544	AAGTCGTAACAAGGTTTCCGTAGGTGAACCTGCGGAAGGATCATTACCGAGTGAGGGCCCTCTGGGTCCAACCTCCCACCCGTGTTTATTTTACCTTGTTGCTTCGGCGGGCCCGCCTTAACTGGCCGCCGGGGGGCTTACGCCCCCGGGCCCGCGCCCGCCGAAGACACCCTCGAACTCTGTCTGAAGATTGTAGTCTGAGTGAAAATATAAATTATTTAAAACTTTCAACAACGGATCTCTTGGTTCCG
376	Zotu4	AAGTCGTAACAAGGTTTCCGTAGGTGAACCTGCGGAAGGATCATTAGTGAATATAGGACGTCCAACTTAACTTGGAGTCCGAACTCTCACTTTCTAACCCTGTGCATTTGTTTGGGATAGTAACTCTCGCAAGAGGGCGAACTCCTATTCACTTATAAACACAAAGTCTATGAATGTATTAAATTTTATAACAAAATAAAACTTTCAACAACGGATCTCTTGGCTCTC
377	Zotu2030	AAGTCGTAACAAGGTTTCCGTAGGTGAACCTGCGGAAGGATCATTAATAAGTTGAACCCACACCCCTCGTTGGGTAGGTTACTTGTCCACGCATTAGCAGCCCATCAAGCTTCCGAAAGGAAGATGTAAGCTGGATCGCCCATTCACGTTGTCGTCTCACGGGACGGCAGGCTTCAGTGCGAGCGTGGTGGTCACGGTTTGCGGCGCCGATCGTAAGATTGGCCTTGGGATTACACTTAAACCCGTGTCTACCTTCTCTGTTTCTTTGGCGGGCTGCCTCCCCAGGCATCGGCTCTGGCTGACCATGCCCGCCAGAATAACCAACTCTTCTGTTCATACCGTCCGAGTAACATACAATATTTAAAACTTTCAACAACGGATCTCTTGGTTCTG
378	Zotu697	AAGTCGTAACAAGGTTTCCGTAGGTGAACCTGCGGAAGGATCATTAACGTATCTACTGGCGGCGGTCGCTCTCCCTGCTCCGGCTTCGGTCGTGCAGCGGGCGTTCGGCCCCGTCAAACCTTCACAAACCCACTGTGCACCTTTGCGGCATAGGCTTCCGAGCGAGAGTTCGGTTGCCGAAGCCGCCCAACTAAACCCTCAGTCAAAAGAATGTGAAGCGACCTCGAGTCGCCTAATCAACATAACAACTTTCAACAACGGATCTCTTGGCTCTC
379	Zotu229	AAGTCGTAACAAGGTTTCCGTAGGTGAACCTGCGGAAGGATCATTATTGAATAGTTTGTGGTGCTGTGCTGGCCTCTCGGGGCATGTGCACGCATTGCTCATTATCTATCTACTTGTGAACCAGTGTAGTCTTGTCGTTTGTTGGTGGAAGCTCGGGCGCAAGCCTGGGTGAAAGCTAATGAAGGGCGAGTCTATGATTTATAAACTTTTGTATGTCTTTGAATGTCATCTTATTGACCGTGAAACGTCAGTAAAACCTATACAACTTTCAGCAACGGATCTCTTGGCTCTC
380	Zotu3431	AAGTCGTAACAAGGTTTCCGTAGGTGAACCTGCGGAAGGATCATTGTCGAAATACAAAACCGGGGGCTGCCCTGCACCGGCGGCGACGCCGTGTCGCGGGCCTCCCATTCCACACACCCACACCCCTGTGCACCTTTGGGAACGGCGGTCGAGAGGCTGCCGGGCCCAGTTTTTCAAACAAACGCTTTGCTAAAGTCTAATGAACGTAATTGGCGGCTCGTCCGTCCTAAACAGAAATACAACTTTCAACAACGGATCTCTTGGCTCTC
381	Zotu47	AAGTCGTAACAAGGTTTCCGTAGGTGAACCTGCGGAAGGATCATTAACGAATTTCTCAAAGTTGCTTACAGCGTTGTGCGGCCTTTCGCATATGCTGAAGGTAGCTCTTGAGCATTTCACACATCCCCTGTGCACCTTAAGAGGGTAGCTGTTTTATCTTGAGCGCGTCAGTGCTCGATAGGACGTGTTGCCTTCTCTTTACAAAATCTTATGTCTAGAATGTCGATAACATTAAACAAAATAACTTTCAACAACGGATCTCTTGGCTCTC
382	Zotu985	AAGTCGTAACAAGGTTTCCGTAGGTGAACCTGCGGAAGGATCATTAAAGATTCGGGCTTCGGCCCTCCTCTTCAGCTGTGCGCTTCGGCTGCACGCTGTTGAAAACTTCACACCTGTGCACCCTTTCGGTTGCGGCGCGTTCGCGTGCCGCTTCCGCTTTACATACCACTACAAAAGTCTAGAATGTATAAAACTATAAAGTAACAACTTTCAACAACGGATCTCTTGGCTCTC
383	Zotu115	AAGTCGTAACAAGGTTTCCGTAGGTGAACCTGCGGAAGGATCATTACTGAGGTTACCGGGGGTGAGACTCAGATTAGTGTGATGCTGGCGCCCTTTGGGTGTATGTGCACGGCTGTCTGACTCGCCTTCGTTCCTTCTATCAACCCCTGTGCACTATATTAGGATTAGAGAGAAGCGCGTCGTTTAGGGATTAACCTAGTATCTGTGGGTCCCGCCCTCGGCGAAAGGTTAATCTGTGATCGGCGGCGCGTGGTACCTCGACGTCCTTCTTAACCACAAACCACTATACATGTCTTGTCAGAATGTTCAGTCCTTAATCGGACGCTAAATGTAATACAACTTTCAACAACGGATCTCTTGGCTCTC
384	Zotu1100	AAGTCGTAACAAGGTTTCCGTAGGTGAACCTGCGGAAGGATCATTATTGAATGAACTTGGCTCGTTGTTGCTGGTCCTTTCGGGGGCATGTGCACACTTGTCATCTTTATATTTCCACCTGTGCACATTTTGTAGGTCCAAAAAATTTTTCCCGAGACACTCGTTTGGGGGACTGCCGTTCGTTAATGTCTGGCTTCCCCTGTTGGCCTGTATAGGTCAAAATTTTTTTCCGAGACACTCGTTTGGGGCACTGCCGTCCGTTAGGTCGGCTTGCCTTGGATTTATTGGCCTATGTTTTCATATACACCATAATGTAATAGAATGTTATTAATGGGCTTTGCCTATAAACTATATACAACTTTCAGCAACGGATCTCTTGGCTCTC
385	Zotu546	AAGTCGTAACAAGGTTTCCGTAGGTGAACCTGCGGAAGGATCATTAACGAATAACTATGGTGTCTTGGTTGTCGCTGGCTCCTCGGAGCATTGTGCACGCCCGCCATTTTTATCTTTCCACCTGTGCACCGACTGTAGGTCTGGATAACTCTCGCCTCTGGGCGGATGCGAGGATTGCTTGGTAACCCGGGCTCTCCTCGAATTTCCAGACTCTACGTCTTTTTACACACCCCAAACGTATGATACAGAATGTAGTCAATGGGCTTCACAGCCTATAAAACACTATACAACTTTCAGCAACGGATCTCTTGGCTCTC
386	Zotu51	AAGTCGTAACAAGGTTTCCGTAGGTGAACCTGCGGAAGGATCATTAATGATTAACTGTCTGTCGAGCTTGCTCACAGACTTATCATATCCATAACACCTGTGCACTTGTCGGATGGCTTAGTGAAGACCGCAAGGTTGGATCTATCCATCTACTTTACATAACAATCTAGTAACAAATGTAGTCTTATTATAACATAATAAAACTTTCAACAACGGATCTCTTGGCTCTC
387	Zotu352	AAGTCGTAACAAGGTTTCCGTAGGTGAACCTGCGGAAGGATCATTAACCTTTCAAAACAGGGTGCGTCGCGGCCCCCGAGGTGCGGAAACAAGCCTCGAGCGGTTTGGGGTCCTCCCCTTCACGCGCGCACGACTGCCATCCTTACTTTACGAGCACCTTCTGTTCTCCCTCGGCGGGGCAACCTGCCGTTGGAACCGAATAAACTCTTTTTGCATCTAGCATTACCTGTTCCGAAACAAACAATCGTTACAACTTTCAACAATGGATCTCTTGGCTCTG
388	Zotu1439	AAGTCGTAACAAGGTTTCCGTAGGTGAACCTGCGGAAGGATCATTATCGAGTTTTTTCCATTGCGGACTTGTGCATTCACTTGCACGCCCACAATTGGAATTCACTTATACACACCTGTGCACCTTTGACAAAACCTGACACTTGTCCACCTCTCGGGGTGGGACTTGAGCGCTGCGGTCATAGCTCGCTCAGAGTTGAAGGCATAGTCTTTTTTTTACACCTTTTTGTATGTTCTTGAAAATCTTGATTGCGCCGTAATGGAGTAATCTTTAAAATAAATACAACTTTCAGCAACGGATCTCTTGGCTCTC
389	Zotu1855	AAGTCGTAACAAGGTCTCCGTTGGTGAACCAGCGGAGGGATCATTACAGAGTTCTCGCAACTCCCAATACCCCCTGTGGACATACCATATCGTTGCCTCGGCGGCGGTGCCTCGCGTACCCCCGCCGGCGGCCCTCCAAACAAAACTCATGTTTAGTTACTTGAATTCTGAACTTATAACAAGAAAATACGTTAAAACTTTCAACAACGGATCTCTTGGTTCTG
390	Zotu1591	AAGTCGTAACAAGGTTTCCGTAGGTGAACCTGCGGAAGGATCATTATTGAATTTGAGAACGGGAGGAGCTGTGCTGGCCTTCAGGGGCATGTGCACGCTTCGCTCGACCCCCCAACCAACACTTGTGAACCGTGTGTAGGAATCGAGGCTTGGGCTTGACGCTGGATAACGGCTGATGGTCTTGGCACGTGGTGGGGTGTCGCTTCGACGCTGGATAACGGCCGACGAGCTTCGCCTTGCGGGTTCCTATGTTTTATACACCCTGTATCGTATGTCTTAGAATGTTTTTGATCTCGGTTGCCCTAAAAAGCAGCTCGAGTTAATATACAACTTTCAACAACGGATCTCTTGGTTCTC
391	Zotu2485	AAGTCGTAACAAGGTTTCCGTAGGTGAACCTGCGGAAGGATCATTATTGAATTATGTTTCTAGATGGGTTGTAGCTGGCTCTTTGGAGCATGTGCACGCCTGTTTGGATTTCATTTTCATCCACCTGTGCACTCATTGTAGTCTTTGGTTTGGGTATTGAGGAAGTGGTCGGCCTATCAGCTTTTGCTGGATGTGAGGAGTTTGCAGTGCGAAAGCATTGCTGTCCTTTACTTGGCCATGGAGACTTTTGCCTGCCAGAGTCTATGTTATTCATTATACTCTATCGAATGTTATCGAATGTCTTTACATGGGCTTTCATGCCTATGAAAATTATAATACAACTTTCAGCAACGGATCTCTTGGCTCTC
392	Zotu62	AAGTCGTAACAAGGTTTCCGTAGGTGAACCTGCGGAAGGATCATTACCGAGTAAGGGTTTCTCCCTCGCGAGAGCCCGACCTCCCACCCTTTGTTGTCGAACAAATTCTGTTGCTTTGGCGGGACCGTCCTTCGGCCCCCTTCAAAACGGGGTCGTGGCTGCCGGGTCTCGTACCGGGTAAGCGCCCGCCAGAGTCCACAAATAAAACACTTTTTTGAAAGAAAATTCGTCTGAGTAAAATGATTAAATCAATCAAAACTTTCAACAACGGATCTCTTGGTTCTG
393	Zotu783	AAGTCGTAACAAGGTCTCCGTTGGTGAACCAGCGGAGGGATCATTACAGAGTTTATCCAAACTCCCAAACCCATGTGAACATACCTTTTGTTGCCTCGGCAGTGGTGTCTCTTCCCCGTTCCGCGGGGATGGGGGCAGCCTGCCGGTGGACCACACCAAAACTCTTGTTGTTACAGTGTCATTCTGAATTTAAAAACTTAATCAGTTAAAACTTTCAACAACGGATCTCTTGGTTCTG
394	Zotu356	AAGTCGTAACAAGGTTTCCGTAGGTGAACCTGCGGAAGGATCATTAACGAATAACTATGGTGTCTTGGTTGTCGCTGGCTCCTCGGAGCATCGTGCACGCCCGCCATTTTTATCTATCCACCTGTGCACCGAATGTAGGTCTGGATGACTCTCGCCCTCGGGCGGATGCGAGGTTTGCGTTTGCGTGCAAGCGCTCTCCTCGAATTTCCAGGCTCTACGTCTCTTTACACACCCCAAACGTATGATGCAGAATGTAGTCAATGGGCCTTTACAAGCCTATAAAACACTATACAACTTTCAGCAACGGATCTCTTGGCTCTC
395	Zotu989	AAGTCGTAACAAGGTTTCCGTAGGTGAACCTGCGGAAGGATCATTAAAGAGTAAGGGTGCTCAGCGCCCGACCTCCAACCCTTTGTTGTTAAAACTACCTTGTTGCTTTGGCGGGACCGCTCGGTCTCGAGCCGCTGGGGATTCGTCCCAGGCGAGCGCCCGCCAGAGTTAAACCAAACTCTTGTTATTAAACCGGTCGTCTGAGTTAAAATTTTGAATAAATCAAAACTTTCAACAACGGATCTCTTGGTTCTC
396	Zotu1137	AAGTCGTAACAAGGTTTCCGTAGGTGAACCTGCGGAAGGATCATTAACGAGTTTTGAAGTGGGTTTGATGCTGGCCTTCCAAGGCATGTGCTCGCCCTACTCTTCATCCACTCACACCTGTGCACCTATAAAATGTTGAAAGATTCATCCCCTAGACTTCGTCAGGGGTGCGGTTAGGGGAGACCTTGGCCGTTGGGTTGGATCTTTTGCGTTTTAACTTTTCTATAAACTCTTGAATGTTATAGAATGTCTTATGGCCTACGGGCTTGTATAAATTGAAATACAACTTTCAACAACGGATCTCTTGGCTCTC
397	Zotu1097	AAGTCGTAACAAGGTTTCCGTAGGTGAACCTGCGGAAGGATCATTATCGAGTTTTGAAGTGGGGTCTCTTGAGCTGGCATTGCAGGTGCTTGGAGATCCCCCACTCTCATCCACTCAACCCCTGTGCACCTTGAACGAAAGTTGGTTGCCGGACCTCCCTCTTCGAGGGAGCAGCCTTCTATGAGGCCGGGTCTGTCCGACTGACTTCGTTTATTACAAACTCTTATTATGTCTTGTAGAATGCATTGCCTCTTTGTGGGCGAAATGTAATACAACTTTCAACAACGGATCTCTTGGCTCTC
398	Zotu197	AAGTCGTAACAAGGTTTCCGTAGGTGAACCTGCGGAAGGATCATTATCGAGTTTTGAAGGGAGCTGACGCTGGTCCTTCGGGGCATGTGCTCGCTCCCGTCAGATCCAATCCAACCACTGTGCACATCAGAGGACCCGTTCCTGAGGCCATGCATTTGGTCGACGGGGCGGGCCTCCTCTCCTTCGTATCACAAACCCTTGACAGTACCTAGAACGTCCAGTCGCCTGAGAAATGGCACAACCTTAATACAACTTTCAACAACGGATCTCTCGGCTCTC
399	Zotu235	AAGTCGTAACAAGGTCTCCGTAGGTGAACCTGCGGAGGGATCATTACAGAGAACATCGCCCGCAAGGGTGACTCTCCAACCCCATGTTAATTATACCTTTGTTGCTTTGGCGAGCCGCTTCGGCCACCGGCTCACGCTGGTGAGTGCTCGCCAGAGGACCCAAAACTCTGTTTATACATGTCGTCTGAGTACTATATAATAGTTAAAACTTTCAACAACGGATCTCTTGGTTCTG
400	Zotu1121	AAGTCGTAACAAGGTTTCCGTAGGTGAACCTGCGGAAGGATCATTAGTGAATTTTCAGTAGTCCCTGGCTTCGGCCTCGGACTATTCAACTCTCCTATTCCTTTACCACACACCTGCGCTAGTGTAGCAATACACCGGCGCAAGCTCTTTTATTACTATATAACACACCAGTTCATTGTATGTTCAAAAAACTATAAACAAAATAAAACTTTCAACAACGGATCTCTTGGTTCTC
401	Zotu2053	AAGTCGTAACAAGGTTTCCGTAGGTGAACCTGCGGAAGGATCATTAATGAATTTTGAACTGGGTTGTTGCTGGCTCTTAGGGGCACTGTGCACACCCTTCAATCTCATCTATCCCTGTGCACCAACTGTAGACTTTGTTTATCAGAGTCTATGTTTTTCACACACACTATTGATATTGAATGTGTATCAGATCTCAGTGATCTATAATAATACAACTTTTAGCAATGGATCTCTTGGCTCTC
402	Zotu231	AAGTCGTAACAAGGTTTCCGTAGGTGAACCTGCGGAAGGATCATTAATGAATTTTTAAAGGGAGTTGTAATTGATGCTGGTCTTTACTGACATGTGCTCGTTCTCTCTCTTAAATCCTTTATAACACACCTGTGCACTTGTTTATTAGAATCAGAGTTGGTCCCATTAGGGAGTGACTCTGCTTTTATTAATCATTAACATACTCTTATTATTAACTATGAATGTTTATCAAGTCGAAAGGCTTTTAAATTATAATACAACTTTTAACAACGGATCTCTTGGCTCTC
403	Zotu303	AAGTCGTAACAAGGTTTCCGTAGGTGAACCTGCGGAAGGATCATTAACCTTATTACCGGGGCCGGCTGGGAAAACGCGCTCCTGGGCCCTTGGGGCAACCTGGGTGCCCACGCCGTTTTCCCTGTCCGCCTGTCTGAATCCGTGTTTTTTGCGCACCCACTGTTTCCTCGGCGGGCCTGCCCGCCAGTAGGACCTTTCAAACCCCTTGTAATTGCAGTCAGCGTCAGAAAAACCTAATAGTTACAACTTTCAACAACGGATCTCTTGGTTCTG
404	Zotu649	AAGTCGTAACAAGGTTTCCGTAGGTGAACCTGCGGAAGGATCATTAATGAATTTTGAAAGGGGTTGTAGCTGGTCTTTTCCGAGACATGTGCACGCCCTGCTCATCCATTCTACCCCTGTGCACACTCTGTAGGTCGGTTTTGAAGTGATTCCTCACGGAATTGCTCGGGCCTTCCTATGTTTTCATATAAACACTTTAAAGTCAAAGAATGTAATCGCGTGTAACGCATTTAATACAACTTTCAGCAACGGATCTCTTGGCTCTC
405	Zotu1487	AAGTCGTAACAAGGTTTCCGTAGGTGAACCTGCGGAAGGATCATTAAAGAAATGCGGCGGAGGGGCCCCAAAGGCCCCCGAGCCAACACGTTCTACCCTGTCTTTTCGATACCTCTACCTCCTCCCCGGCCTCCGGGCCGGGATGGCTACTTCAAAAAAACCTTGCAGTTTACAGTCAATTCAGTACTTTGTAACAAAATTACAACTTTCAACAATGGATCTCTTGGCTCTG
406	Zotu682	AAGTCGTAACAAGGTTTCCGTAGGTGAACCTGCGGAAGGATCATTAACGAGTTGGAACGTGGAGGTTGATGCTGGTGCATATAATGTACATGTGCTCGCCTTCGCACTCTTCATCCACTCAACCCCTGTGCACTTTATCAGAGTTAGTACTAGTTGTAGTGGCCATTTTGTTATTCATTGTTAGAAGGGAGGGCAAAACCCTTTCATGACAGCAGTTGTAATAATGATGGTTTCTACTATTACTATGAACGCTTTGAACTTTACTTATATAAACACTTTGCTTGTTCTTATGAATGTGTGTAATGCTCCTTGTGAGCAAAATACAAATATATACAACTTTCAACAACGGATCTCTTGGCTCTC
407	Zotu1304	AAGTCGTAACAAGGTTTCCGTAGGTGAACCTGCGGAAGGATCATTAACGAGTCTTTTGAAAGTGGGCTTGATGCTGGCCCCTTAGGGCATCGTGCTCGGCCCCGCTTCAATCCTCTCAACCACCGTGCACCTTCCTCGAGTCTGTGGTCCTCCCGTCACGGGAGCCGCTCCTGGCCTGACGACGCTCGCGTCGAACGGCCGGTCGAGCCGGGATCGCATCGCTCGGGGCCTCTTTTTAAACACACACACCTTTGTCAGTCTTGTAGAATGCATCTACGCCCCTGGCGTAAAAATGAAATACAACTTTCAACAACGGATCTCTTGGCTCTC
408	Zotu1464	AAGTCGTAACAAGGTTTCCGTAGGTGAACCTGCGGAAGGATCATTACCGAGTTAGGGTCCTCTGGGCTCGACCTCCTACCCTTTGTCTACCTTACCTTTTGTTGCTTCGGCGGATCCGTCCTTTCGAGGACCGCCGGAGGGGCGTAAACACCCCTCTGGCCCGCGTCCGCCGGTGGCCCACAACCAAAAACTCTTGTTTAAACGTGTCGTCTAAGTACAAAAAAACAAATAAAGTAAAAACTTTCAACAACGGATCTCTTGGTTCTG
409	Zotu1476	AAGTCGTAACAAGGTTTCCGTAGGTGAACCTGCGGAAGGATCATTACCGAGACGAGATCGGGGGGGGGGATTCCCCTCCCCGCTGATCGTATCACCACCCTCCTTGACACGCACCGACGTCCTTCCTCGGCGGGGTCCACCCGCCGGCGGAACGTTAGCAAACCCTTTCGTGCATACCAGCAGTATACCGTTCCGATGAGAAATTCAATCGTTACAATCTTCAACAATGGATCTCTTGGCTCTG
410	Zotu561	AAGTCGTAACAAGGTTTCCGTAGGTGAACCTGCGGAAGGATCATTAATAAGTTGACCCGTTCAAGGACGGTGTTGGATTCCCCGCGTTAGCAGTACAGGTATCTCTAACCCGTTTTCGGAATGGAGAGTCTTGCTGGACGTCGCGGTGACGGATAGTGATATCCGTCTTTAGGATGAATACTTATACCCGTGTTTACCTTTCTCTGTTGCTTTGGTGGGCCGCCTCACGGCGTCGGCTCCGGCTGATCGTGCCCGCCAGAGGACCTAAACTCTTTTGTTACGGTAACGTCTGAGTACTACATAATAGTTAAAACTTTCAACAACGGATCTCTTGGTTCTG
411	Zotu740	AAGTCGTAACAAGGTTTCCGTAGGTGAACCTGCGGAAGGATCATTAATGAATTTTAAGGGAATTGATGCTGGTCCTTTATTGGGCATGTGCTCGTTCTCTCTTAATCCTTAACACACCTGTGCACTTGTTATATCAGAGCCGAGGGAGAAATCCTTTTAGGCTCTGCTTTAATCAACATACTCTTATTATTAACTTTGAATGTTTATCGAGCCGAAAGGCTTTTAAATTAATACAACTTTTAACAACGGATCTCTTGGCTCTC
412	Zotu325	AAGTCGTAACAAGGTTTCCGTAGGTGAACCTGCGGAAGGATCATTATCGTATCTCTGGCGAGGTCGGTCGCCCTGCTCCGGTCGAGAGGCCGTGCAGCGGGCGACCGGTCGAGTCAAACCTTCACAAACCCAACGTGCACCTTCACGGCGGAGGGTCCGCGGGCGAGAGCCTGCAGGCCCGAAGCCGTATCAAAAACTCCAAATCGAAAAAGAATGACTGCGTCCTTTGAGTCGCCTAAATTTGTAACAACTTTCAACAACGGATCTCTTGGCTCTC
413	Zotu2623	AAGTCGTAACAAGGTTTCCGTAGGTGAACCTGCGGAAGGATCATTATTGAAATAAACCTGATGGGTTGTTGCTGGTTCTCTAGGGAGCATGTGCACACCTTGTCATCTTTATATCTCCACCTGTGCACCTTTTGTAGACCTTTCAGGTCTATGTTGCTTCATTTACCCCAATGTATGTTAATAGAATGTTGTGCCCTGTATAATATATACAACTTTCAGCAACGGATCTCTTGGCTCTC
414	Zotu2968	AAGTCGTAACAAGGTTTCCGTAGGTGAACCTGCGGAAGGATCATTAACGAAGCATACGAGGGGTTGTAGCTGCCTTGAAAGAGGATGTGCACACCTTTCAACTCTTCATTAACCACCTGTGAACTCTTCTTAGACTACGATAACCTTCACTGAAAATGTGGATAGAGGGCTTGCATTTCATTGTGCTTGCTTTCGATTTCGTAGTCCGAGCATTATACACACATTAATAACTTTGAATGAATAACTTACTCGCTGTAATGGCTTGTAATAATTGAAATACAACTTTTAGCAACGGATCTCTTGGCTCTC
415	Zotu556	AAGTCGTAACAAGGTTTCCGTAGGTGAACCTGCGGAAGGATCATTATTGAACAAATCTGAGTGAGATTGTTGCTGGTCTCTCCCTCATGTGGAGAGACATGTGCACGTCTCGTTCTATTTCCATTCACTTTACACCTCTGTGCACTTTCCATGAGTTCGGGTTTGAAGTCTGTGAAAAAGACGACAAACCTCCTCATGTGTTTTCAACATACCACTTGTCTCTGTTTTACGAACGTCCACTGTCATGCATGAATGCATACATAATACAACTTTCAGCAACGGATCTCTTGGCTCTC
416	Zotu175	AAGTCGTAACAAGGTTTCCGTAGGTGAACCTGCGGAAGGATCATTAATGAATTTTTAAAGGGAGTTGTAATTGATGCTGGTCTTTACTGACATGTGCTCGTTCTCTCTCTTAAATCCTTTATAACACACCTGTGCACTTGTTTATTAGAATCAGAGTTGGTCCCATTAGGGAGTGGCTTTGCTTTTATTAATCATTAACATACTCTTATTATTAACTATGAATGTTTATCAAGTCGAAAGGCTTTTAAATTATAATACAACTTTTAACAACGGATCTCTTGGCTCTC
417	Zotu5011	AAGTCGTAACAAGGTCTCCGTTGGTGAACCAGCGGAGGGATCATTACAAGAGAGTTAGCAATAACTCATAACCCTTTGTGAACATACCTTCTTGTCAGTTGCTTCGGCGGGAGGCTTCCCCGAAAGGGGGGCCGACCGCCGGAGGGACGCACCCCAAACTCTTGCTGTACCACAGTGGCACATCCGAGTCAAAACAAACAAACAAATCAAAACTTTCAACAACGGATCTCTTGGTTCTG
418	Zotu4421	AAGTCGTAACAAGGTTTCCGTAGGTGAACCTGCGGAAGGATCATTAATGAGGTTTATCGGTCAGTGCTGGTGTTCGCATGAACGCATGTGCACGGCCGTCTTCCTTCTATCAACCCCTGTGCACTTTATTAAATGAGGTGGGGATGAGATTGGTTGGGTGAGAAGCGCGTCGCGCGCGAGATTAACGTAGTAGTTGTGGGTCCACCACGCGAAAAGGTTAATCTTGTAGTGGCGCGTGGTACTACCTGTTCGCGCCGTCTTCTCTCTGCTTTATTTTTAATACAAACCACACATATTAGTCTTGTCGAATGTTCAGTCCTACGGGACGCTAAATCATAATACAACTTTCAACAACGGATCTCTTGGCTCTC
419	Zotu66	AAGTCGTAACAAGGTTTCTGTAGGTGAACCTGCAGAAGGATCATTAAAAATTTATCTAAGAGTACACTCCCTGAGTGACTCAAAAAACATAAATTTAAATTCCCCTTTAGGTTGATTGAGGTGTATTTTCTCTTTTTTAGTAAAATAAAAAATTGAAAAAAAGCAGACTCTCTCGGCACCCCCATGTAGCTCTAATTAGTAAAATAGTTAGAGTTTGCATTTTACCCCCCTAAATTTTTTTTATTACTTAAGTGGTGAACAGTCTCTATTTTTTTTTTCTTAACAAATATAACCTTCAACAATGGATCTCTAGGCTCTC
420	Zotu891	AAGTCGTAACAAGGTTTCCGTAGGTGAACCTGCGGAAGGATCATTAATGAATTTGAAAGGGGTTGTAGCTGGTCTTTTCCGAGACATGTGCACGCCCTGCTCATCCATTCTACCCCTGTGCACACTCTGTAGGTCGGTTTTGAAGTGATTCCTCACGGGATTGCTCGGGCCTTCCTATGTTTTCATACAAACACCTTAAAGTTAAAGAATGTAATCGCGTGTAACGCATTTAATACAACTTTCAGCAACGGATCTCTTGGCTCTC
421	Zotu2982	AAGTCGTAACAAGGTTTCCGTAGGTGAACCTGCGGAAGGATCATTACTAGAGCAACGGACAGACAGCGCCCGCGCCTCGTTGCGCGGGGCTACCCGGCACCCGCCGGGTTTAGAGTCGTCAGGCCGCTCGGAGAAGCCTGGTCCGGACCTCCACCCGTGAATAAACTACCTCTGTTGCTTTGGCGGGCCGCCCCGTGCCAGCGGCTCCGGCTGCTGAGCGCCCGCCAGGGGACCACAACTCGTGCCTTTTAATGATGTCTGAGTACTATATAATAGTTAAAACTTTCAACAACGGATCTCTTGGCTCTG
422	Zotu432	AAGTCGTAACAAGGTTTCCGTAGGTGAACCTGCGGAAGGATCATTAAAGAGATAGGGTTTTAACGAGCCCGACCTCCAACCCTTTGTCTACAATACCACTGTTGCCTCGGCGGGTCCCCGGCTCCCTTTATTGGGCGCCGCCGTCGGCCCTCGTGCTCTCGAGTGCCCGCCGCAGGACTACTAAAAACCCTTTTTAAACGAGTATAATCTGAGTGAAATCTAATGCTTCAATTAAAACTTTCAACAACGGATCTCTTGGTTCTG
423	Zotu727	AAGTCGTAACAAGGTTTCCGTAGGTGAACCTGCGGAAGGATCATTATTGAATAAACCTGATGGGTTGTAGCTGGTTCCTTCGGGGACAAGTGCTCGCCTGTCATCTTTATATCTCCACCTGTGCACTTCTTGTAGACCTGGATAACTTTCTGAGGCAACTCAGTTATGAGGATTGCTGTGTGTTTTGCGACGCCGGCTTTCCTTACATTTCCAGGCCTATGTTTTTCATATACCCCATTGTATGTAACAGAATGTTTCACAAGGCTTCAATGCCTATAAACAAAATACAACTTTCAGCAACGGATCTCTTGGCTCTC
424	Zotu456	AAGTCGTAACAAGGTTTCCGTAGGTGAACCTGCGGAAGGATCATTAATGAGAAGCGGCCTCGCGGCCGTGGGGGCTTCGGTCCCCGACTCACACCCTCTGTTTACATACGTTTGTTGCTTTGGCGGGCCTTGGGGTCATACCCATGCGTCTCAAGGGCTGCTCCGGTGACGGACAGCCTGGCGCGTGCGCCCGTCAAAGGCCCTATCAATTCTGTTTATCAGTGTCGTCCGAGTAAAAACCAAATAAATTAAAACTTTCAACAACGGATCTCTTGGTTCTG
425	Zotu495	AAGTCGTAACAAGGTTTCCGTAGGTGAACCTGCGGAAGGATCATTAACGAGTTGGAACGTGGAGGTTGATGCTGGTGCTATATAATGTACATGTGCTCGCCTTCGCACTCTTCATCCACTCAACCCCTGTGCACTTTATCAGAGTTAGTATTAGTTGTAGTGGCCATTTTGTTATTCATTGTTAGAATGGAGGGCAACCCCTTCCACGACAGCAGTCATGATAATAATGATGGTTTCTACTATTACTATGAACACTTTGAACTTTACTTATATAAACACTTTTCTTGTTCTTGTGAATGTGTAATGCTCCCTGTGAGCAAAATACAAATCTATACAACTTTCAACAACGGATCTCTTGGCTCTC
426	Zotu141	AAGTCGTAACAAGGTCTCCGTAGGTGAACCTGCGGAGGGATCATTACAAGAACGCCCGGGCTTCGGCCTGGTTATTCATAACCCTTTGTTGTCCGACTCTGTTGCCTCCGGGGCGACCCTGCCTTCGGGCGGGGGCTCCGGGTGGACACTTCAAACTCTTGCGTAACTTTGCAGTCTGAGTAAACTTAATTAATAAATTAAAACTTTTAACAACGGATCTCTTGGTTCTG
427	Zotu5335	AAGTCGTAACAAGGTTTCCGTAGGTGAACCTGCGGAAGGATCATTAGCGAATTTCGACGCGAGTCGATACACTTTCGGCTGTGCGCCTTCGGGCCGCACGCCGTCCACACACCCGTGCACGTTTCGGTGGGGGGTGACCCCCGCTGTATTTTACACACTTTATAAGTCTTGAATGTCATTTTTATAACAAATACAACTTTCAGCAACGGATCTCTTGGCTCTC
428	Zotu717	AAGTCGTAACAAGGTTTCCGTAGGTGAACCTGCGGAAGGATCATTATCGAATTTTGTGAGGGGTTGTAGCTGGCCCGGATGGGCATGTGCACGCCCCGATCATCCTCTCAACACCTGTGCACTTTTGTAGGATCAGCCCGACGGCGTCAGCTGCGGTTTGCATCCTATGTCTTTTACGAACGCATCAGTTGTAGAATGTCCTTTGCTATAAACGCATAAATATAACTTTCAGCAACGGATCTCTTGGCTCTC
429	Zotu643	AAGTCGTAACAAGGTTTCCGTAGGTGAACCTGCGGAAGGATCATTACCGAGTGCGGGCTGCCTCCGGGCGCCCAACCTCCCACCCGTGACTACCTAACACTGTTGCTTCGGCGGGGAGCCCTCTCGGGGGCGAGCCGCCGGGGACTACTGAACTTCATGCCTGAGAGTGATGCAGTCTGAGTCTGAATATAAAATCAGTCAAAACTTTCAACAATGGATCTCTTGGTTCCG
430	Zotu347	AAGTCGTAACAAGGTTTCCGTAGGTGAACCTGCGGAAGGATCATTATCGAAACAAAAGGTCTTTCGGGTTGTTGCTGGCCTCTAGGGGCATGTGCACGCCTGTCGGCCGTATCCTTCTCTACCCCTGTGCACCTCTGCGTGGGTCCGTCGGCGCGAGCCTTCGGATCCGCGTTTTATCTACACACCCTTTTGTATGTCTTCAGAATGTCTAATGCGATAAAAAGCATCTTATACAACTTTCAACAACGGATCTCTTGGCTCTC
431	Zotu443	AAGTCGTAACAAGGTTTCCGTAGGTGAACCTGCGGAAGGATCATTATTGAATTCCAATTGGGTGAGATTGCTGCTGGCTTTCGGGCATGTGCACGTCTCATTCATTTACCTCTCACCTCTGTGCACTTTTCACAGGATAGCTGGTGGCTGTGGACTTTATTGACCATGGCTACAGGTTGCCTTGTGTGCTTTACAAACCCAAAAATAAGTTTAGAATGTCTATTGTGTATCCACACATTTAAATACAACTTTCAGCAACGGATCTCTTGGCTCTC
432	Zotu1254	AAGTCGTAACAAGGTTTCCGTAGGTGAACCTGCGGAAGGATCATTATCGAGTTTAAACGGAGTGCTTGATGCTGGCCCGCAAGGGCATGTGCTCGGCCTCCCTCGTCCACTCAACCCCTGTGCACTATAGAGGTGCGGTCCTCCGTCATGGGAGCCGCGATCCGCTGTAATGGCGGAGCGTCGGGAGCGCGCCTCGCCCTTCACTATACACGTTTAAAAGTCTAGTCGAATGTAAATCGTCCTCTGGGCGGAAACGAAATACAACTTTCAACAACGGATCTCTTGGCTCTC
433	Zotu158	AAGTCGTAACAAGGTTTCCGTAGGTGAACCTGCGGAAGGATCATTAACGAGTTTTTGAAAGGGGTTGTAGCTGGCCAAACCAAGGCATGTGCACACCCTGCTCAATCCACTCTCAAACCCCTGTGCACTTACTGTAGGCTATGGTGGGATAGCTGGCCTTTGGTCAGTTTGAAAGCCTTGCTTATGTTTATTACAAACGCTTCAGTTAAAGAATGTAACATCGCGTCTAACGCATTAAATACAACTTTCAGCAACGGATCTCTTGGCTCTC
434	Zotu476	AAGTCGTAACAAGGTTTCCGTAGGTGAACCTGCGGAAGGATCATTATTGAACTTGAAAGGAGTTGTAGCTGGCCTTCCGAGGCATGTGCTCGCTCTGATCAATCCATTTACACCTGTGCACCTTTGAGGTTGTTGTCTCCCTCCTTACGGAGGAGCTGCAGGTAACACTGCTGAGACTTCGCCTTTCTTACACAAACTCTTAAAAGTTAATGAATGTCATACTTGCTTAACGCAATTAAATACAACTTTCAACAACGGATCTCTTGGCTCTC
435	Zotu808	AAGTCGTAACAAGGTTTCCGTAGGTGAACCTGCGGAAGGATCATTATCGAGTTTGAAAGGGGTTGTAGCTGGCCTTTCACGAGGCATGTGCACACCCCACTCATCCACTCAACACCTGTGCACACTATGTAGGCTTAGATGAGTGTCGAGGCTTTGCTTCGGCAGGAGTCTGGCCTATGTCTTTATAAACTCTGTTCAGTAAACGAATGTACCTGCGATAATCGCATTTAATACAACTTTCAGCAACGGATCTCTTGGCTCTC
436	Zotu590	AAGTCGTAACAAGGTTTCCGTAGGTGAACCTGCGGAAGGATCATTAATGAACTATTAGAATGGTTTGCTGCTGCCTTGAAAAAGGATTGTGCACAGCCTTTCAATATTCTACTTAACCACTTGTGCACCTTTCATGAACCATGAATACAATTTGTATCACTGAAAATGTGGATTTGAGATTTAGTTTTACTCTTTCTCAACGTACTCATGGTTTATGGTTTCTTACACACACTATGAAATAAAATGAATGTATTACTTATGGAGTTTTACTCTATAATAAATGAAATACAACTTTTAGCAACGGATCTCTTGGCTCTC
437	Zotu1742	AAGTCGTAACAAGGTTTCCGTAGGTGAACCTGCGGAAGGATCATTAACGTATCTACGACGGGGTTCAAAGCGTCCCGCTCCGGCCCTCCAAAGGCCGTGCAGCGGGCGCCTCCCCGCTCGACCTTCACAAACCCCACTGTGCACCTTTGCGGCGGAAGGGTTCGGGCCGTTTCGGCGGCCGGGTCCCGGAAGTCGCGTCTCCTAAAAACTCCAAAACTAACAGAATGACAAAGCGACCTCCGAGTCGTCTAACAAACATAACAACTTTCAACAACGGATCTCTTGGCTCTC
438	Zotu1169	AAGTCGTAACAAGGTTTCCGTAGGTGAACCTGCGGAAGGATCATTACCGTGGGGGCCCCCCGGGGCCCCTGCCGAGATAGCACCCCTTGTCTTACAGCACCAACCGTTTCCTCGGCGGGCTCGCCCGCCAACGGGGACCGAACAAACCCTCAAACCGCAGTTTCAGAAGTCAAAAACGTAACCAAACAAAAAAAATCAAAACTTTCAACAACGGATCTCTTGGTTCTG
439	Zotu557	AAGTCGTAACAAGGTTTCCGTAGGTGAACCTGCGGAAGGATCATTATCGAGTCTTTGAAAGTGGGCTTGATGCTGGCGCTCTCGGGCGCATGTGCTCGGCCTGCTGCTCATCCACTCCAACCCCTGTGCACGCTCGAAGCGCGTCGGTCCTCCGTCGTGGGAGCAGCTCCTTCTGGGAGCCGGGATCGCGCGCTTCGCTCTTTATTATACCCCTTGCATATTGTCTTGTAGAATGCTTAGCCTCTTAGTGGGCGAAATGTAATACAACTTTCAACAACGGATCTCTTGGCTCTC
440	Zotu805	AAGTCGTAACAAGGTTTCCGTAGGTGAACCTGCGGAAGGATCATTAACGAGTTCTGAAAGGGGTTGTAGCTGGCCTTCCGGGGCATGTGCACACCCTGCTCATCCACTCTACACCTGTGCACTTACTGTAGGTTTGGCGTGGGCTTCGGGGCCTCCGGGTCTTTGAGGCATTCTGCCGGCCTATGTATCACTACAAACACATAAAGTAACAGAATGTATTAGCGTCTAACGCATCTAAATACAACTTTCAGCAACGGATCTCTTGGCTCTC
441	Zotu487	AAGTCGTAACAAGGTTTCCGTAGGTGAACCTGCGGAAGGATCATTAACGAGTTTTTGAAAGGGGTTGTCGCTGGCCGAAATCTAAGGCATGTGCACACCCTGCTCAATCCACTCTCAAACCCCTGTGCACTTCTTGTAGGCTATGGTGGGATAGCTGACCTCGGTCAGTTTGAAAGCCTTGTCTATGTTATTACAAACGCTTCAGTTTAAGAATGTCATACCGCGTGTAACGCATATATACAACTTTTAGCAACGGATCTCTTGGCTCTC
442	Zotu1295	AAGTCGTAACAAGGTTTCCGTAGGTGAACCTGCGGAAGGATCATTAATGAATTTTGAAAGGGGTTGTAGCTGGTCTTTTCCGAGACATGTGCACGCCCTGCTCATCCATTCTACCCCTGTGCACACTCTGTAGGTCGGTTTTGAAGTGATTCCTCACGGAATTGCTCGGGCCTTCCTATGTTTTTATACAAACACTTTAAAGTCAAAGAATGTAATCGCGTGTAACGCATTTAATACAACTTTCAGCAACGGATCTCTTGGCTCTC
443	Zotu2022	AAGTCGTAACAAGGTTTCCGTAGGTGAACCTGCGGAAGGATCATTAACGTATCTCTGGCGGTGGCTTCCGCGCCCTGCTCCGGCTCTGGCCGTGCAGCGGGCGAGCCTGCCCCGTCAAACCTTCACAAACCCCACCGTGCACATTGACGGCGGAAGGGGCCCCTCTTTGCGGAGGAGCCCCGGAAGCCGCTTCCACAAACACGCAAACCATTTGAATGTACAGCGTCCTCAGAGTCGCCTAAATTTGAAACAACTTTCAACAACGGATCTCTTGGCTCTC
444	Zotu1026	AAGTCGTAACAAGGTTTCCGTAGGTGAACCTGCGGAAGGATCATTATCGAGTTTTGAAATGGGTTGTAGCTGGCCTTCCGAGGCATGTGCTCGCCCTGCTCATCCATTTTACACCCTGTGCACCTTTGAAGGCTCGAGTCCCCTCCTTTCGCGAGGAGTGGCTTTTGCCTTTCTTCACACACACTATTTTGTAATGAATGTCATCTTGCTATAACGCAATTAAATACAACTTTCAACAACGGATCTCTTGGCTCTC
445	Zotu4824	AAGTCGTAACAAGGTTTCCGTAGGTGAACCTGCGGAAGGATCATTAACGAGTCTTTTGAAAGTGGGCTTGATGCTGGCCCCTTAGGGCATCGTGCTCGGCCCCGCTTCAATCCTCTCAACCACCGTGCACCTTCCTCGAGTCTGTGGTCCTCCCGTCACGGGAGCCGCTCCTGGCCTGACGACGCTCGCGTCGAACGGCCGGTCTAGCCGGGATCGCATCGCTCGGGGCCTCTTTTTAAACACACACACCTTTGTCAGTCTTGTAGAATGCATCTACGCCCCTGGCGTAAAAATGAAATACAACTTTCAACAACGGATCTCTTGGCTCTC
446	Zotu69	AAGTCGTAACAAGGTTTCTGTAGGTGAACCTGCAGAAGGATCATTAACAATTTATCTAAGAGTACACTCCTTGAGTGACTCAAAAAACATAAATTTAAATTCCCCTTTAGGTTGATTGAGGTGTATTTTCTCTTTTTTAGTAAAATAAAAAATTGAAAAAAAGCAGACTCTCTCGGCACCCCCCATGTAGCTCTAATTAGTAAAATAGTTAGAGTTTGCATTTTACCCCCCTAAATTTTTTTTATTACTTAAGTGGTGAACAGTCTCTATTTTTTTTTTCTTAACAAATATAACCTTCAACAATGGATCTCTAGGCTCTC
447	Zotu601	AAGTCGTAACAAGGTTTCCGTAGGTGAACCTGCGGAAGGATCATTAACGAGTTCTTGAGACGGGGTTGTAGCTGGGTCCTTCGGGGCCAGAGTGCTCGCCTCGCTCAAATCCACTCTCAAACACCTGTGCACTTCTTTTTGAGGGACCTTTGGTGCGGATCCCCCTCCTTCGGGGGGAGGAGACGCCCTCGGTCGTTCGAAAACCCTTTACACAAAAAACCCCCTTTGTATTTTGATTGTATGTAAACTTTGACATAATGTAAACACAACTTTCAACAACGGATCTCTTGGCTCTC
448	Zotu450	AAGTCGTAACAAGGTTTCCGTAGGTGAACCTGCGGAAGGATCATTAACGAATTAGAGAGTTGATGCTGGTAGTCTGACTACATGTGCTCGCTCTCCTAATCCCACTTACACCTGTGCACTTTAACTTTGGAGGGAGGGTAAAACCTGCCTTCGAAATTCACAAACTCTCGTTTTTAAATTATGAATGTTTATCTGCCGCAAGGCAAAATTTAATACAACTTTTAACAACGGATCTCTTGGCTCTC
449	Zotu1511	AAGTCGTAACAAGGTTTCCGTAGGGTAAGTCGAGCCCCCCATATACCCCTAAACTTTTGAGAGAACAAATGCTAACGTCCCCTATAGTGAACCTGCGGAAGGATCATTAATGAGAACTATGGGGAGCGTGGGGCGGGTCAAACCCCTCGCGTCTCTCCTAATCTCCCAAAACCCCCTGTCTACCGACCTCACACACACATAAAGTACGCAATAAAAAGTCGTCCTTAGCGGGGCGCACTACAATAAATGTACAAAAAACAAAACTTTCAACAACGGATCTCTTGGTTCTG
450	Zotu1843	AAGTCGTAACAAGGTTTCCGTAGGTGAACCTGCGGAAGGATCATTACTGAGACTGGGTGCTTCGGCGCCCGACCTCCAACCCCTTGTCTATCTACCACTGTTGCCTCGGCGCGCTCCCCTCGCGGGGGGCCGCCGGCGGCCCAAACATAAACCCTTCTTGAACCACGTCTTCTGAGAAATAGAATTAATAATTCAAAACTTTCAACAACGGATCTCTTGGTTCTG
451	Zotu4029	AAGTCGTAACAAGGTTTCCGTAGGTGAACCTGCGGAAGGATCATTAATGAATTAAAATTAAAAAGGTTGTTGCTGCTGGTCTCTCTTCGGGGAGGCACCGTGCACGCTCCTTTTTATATTCATCCACCCCAATCGTGCACTTACCGTAGGCCGGAGAATTCTTTGGCCTATGTAATTTTAAACACACACCGTAAAATAAAATGAACGTATACTTTTACCCTTTGCGGTAAATAAATAAAAAAATTAATACAACTTTCAACAACGGATCTCTTGGCTCTC
452	Zotu1234	AAGTCGTAACAAGGTTTCCGTAGGTGAACCTGCGGAAGGATCATTAACGAGAGGAGCTTCGCGCTCCAGGGGGTTCGCCTCCGCCTCTCAACCCTGTGAAAACATACCTTTGTTGCTTTGGCGGGCCTTGGGGTCATGCTCATGCCGGGCTTCTGCCCGGCGAGTGCTCGCCAAAAGCCCACCAAAACTCGTTTAAGTCATGCAGTCAGAGTCTAAATACAAATAAAGCAAAACTTTCAACAACGGATCTCTTGGTTCTG
453	Zotu448	AAGTCGTAACAAGGTTTCCGTAGGTGAACCTGCGGAAGGATCATTATTGAGTAGTTTGTTTTGAAGACATCCATGGGGTTTGCAGCTGGCAAGGGTGTCGATCCCCCTGCACGTGCTCGCCTTTGTTGTTCTCAATCCACTTCTTTGCCCCTTTTTTCAACTCCTTGTGCACTTTTGAGGGGGGGTTTGCGGGAAAATGGCCTCGAAGAGGTGCTTGACCTGCGTGCCCTTCCACAATAACACCACACCATTTAAGAATCTGTGCATATCAATGAAAAATACAACTTTCAACAACGGATCTCTTGGCTCTC
454	Zotu106	AAGTCGTAACAAGGTTTCCGTAGGTGAACCTGCGGAAGGATCATTATCGAGTTTTTGAACGGGTTGTTTGCTGACTCGCAAGAGTATGTGCACGCCTGGCTCATCCACACTCAACTTCTGTGCACTTTTCATAGGCCGGGCTCGTAGGTGGTGCGTTCGCGCACGCCTGTAGGCTTCGGCTTATGCTTTACTACAAACGATTCAGTTCTAGAATGTCTTACTTTGCGATAACGCAATTATATACAACTTTCAGCAACGGATCTCTTGGCTCTC
455	Zotu966	AAGTCGTAACAAGGTTTCCGTAGGTGAACCTGCGGAAGGATCATTAATGAATTTTGAAAGGGGTTGTAGCTGGTCTTTTCCAAGACATGTGCACGCCCTGCTCATCCATTCTACCCCTGTGCACACTCTGTAGGTCGGTTTTGAAGCGATTCCTCACGGAATTGCTCGGGCCTTCCTATGTTTTCATACAAACACTTTAAAGTCAAAGAATGTAATCGCGTGTAACGCATTTAATACAACTTTCAGCAACGGATCTCTTGGCTCTC
456	Zotu403	AAGTCGTAACAAGGTTTCCGTAGGTGAACCTGCGGAAGGATCATTAAAGATTTTGGGCTTTTAACCCGATCGTTCAGCTGTGCGCCCTTCACCGGGCTGCACGCTGAAGCAAGACCCCACACCAGTGCACCTTTTCGGTCGCGGCTTCGGTCGCCGCCGCTTTCAAATGCAACAACTAAGTCTCGAATGTTAACAAAACCATAAAAAAGTAACAACTTTCAACAACGGATCTCTTGGCTCTC
457	Zotu93	AAGTCGTAACAAGGTTTCCGTAGGTGAACCTGCGGAAGGATCATTATCGAATTTACCGAGGGTTGTTGCTGGGGTCCCTAACCGGGATTCAAAGTGCACGCCCTTGTCTATTCTCAAACCCCTGTGCACTTATTGTAGGCTCGGTGGAAAGACCGACTTCGGTTGGTCTGAAAGCCTTGCCTATGCTTTAACACACGCTTCAGTCTATGAATGTAACTTTGCGGATAACGCATTAAATACAACTTTCAACAACGGATCTCTTGGCTCTC
458	Zotu769	AAGTCGTAACAAGGTTTCCGTAGGTGAACCTGCGGAAGGATCATTATTGAAATAAACCTGATGGGTTGTTGCTGGTTCTCTAGGGAGCATGTGCACACCTTGTCATCTTTATATCTCCACCTGTGCACCTTTTGTAGACCTTTCAGGTCTATGTTGCTTCATTTACCCCAATGTATGTTAATAGAATGTTGTGCCCTATATAATATATACAACTTTCAGCAACGGATCTCTTGGCTCTC
459	Zotu3356	AAGTCGTAACAAGGTTTCCGTAGGTGAACCTGCGGAAGGATCATTACAGAGTTCATGCCCTCACGGGTAGATCTCCCACCCTTGAATATCTTACCATTGTTGCTTTGGCGGGCCGCTACGGCCACTGGCTTCTAGCTAGTGAGTGCCCGCCAGAGGACCCTAAACTCTAAATTTTGTATTGTCTGAGAACTATATAATAGTTAAAACTTTCAACAACGGATCTCTTGGTTCTG
460	Zotu538	AAGTCGTAACAAGGTTTCCGTAGGTGAACCTGCGGAAGGATCATTATCGAGTCATTTGAAAAGGGTTGCAGCTGGCCTCTCGGGGCAAGTGCTCGCCTCGCTCAAAATTCCACTCTTTCAAAAACACCCCTGTGCACTTTATAAAATCTCTCCGTGCCGGTCTCTCTTCCTCCACCCCCCTTGAGGGGGTGGGGGGGATGGCCTTGCGGGGAGGGCATTTTATCTCATCGACAACACCTTTTTTTGAGTCATTTGGAAGCAAAATCATTTTAAACATAAGAACAACTTTCAACAACGGATCTCTTGGCTCTC
461	Zotu1342	AAGTCGTAACAAGGTTTCCGTAGGTGAACCTGCGGAAGGATCATTAATCTAGGGCCTCTGGCCTCCCCCGCCCCGGCGGGAGGGCGCCAGCGGCCTGACCTATTACCACCCTTTGCCTATGTGTACCTCTATCGCTTCCTCGGCAGGCTCGCCTGCCGCTAGGAACCAACTAAACCCTTTGCATTATACATTAACACTTCTGATACAAACCAAAATTATTACAACTTTTAACAATGGATCTCTTGGTTCTG
462	Zotu186	AAGTCGTAACAAGGTCTCCGTAGGTGAACCTGCGGAGGGATCATTACAGAGAACATCGCCCGCAAGGGTGACTCTCCAACCCTATGTTAATTATACCTTTGTTGCTTTGGCGAGCCGCTTCGGCCACCGGCTCACGCTGGTGAGTGCTCGCCAGAGGACCCAAAACTCTGTTTATACATGTCGTCTGAGTACTATATAATAGTTAAAACTTTCAACAACGGATCTCTTGGTTCTG
463	Zotu712	AAGTCGTAACAAGGTTTCCGTAGGTGAACCTGCGGAAGGATCATTAACGAGTTTTGAAACGGGTTGTTGCTGGCCTTCCGAGGCATGTGCACGCCCTGCTCATCCACTCTACACCTGTGCACTTACTGTAGGTTGGCGTGGGTTTCTAGCCTCCGGGCTGGGAGCATTCTGCCGGCCTATGTACACTACAAACTCTAAAGTATCAGAATGTAAACGCGTCTAACGCATCTTAATACAACTTTCAGCAACGGATCTCTTGGCTCTC
464	Zotu33	AAGTCGTAACAAGGTTTCCGTAGGTGAACCTGCGGAAGGATCATTAATGAATTTTATGGCGGAATTGTAGCTGGCCCCAACCGGGCATGTGCACATTCTGTTCATTCCATTCTCATACACCTCTGTGCACTTTACATAGGTTTGGTATAGAAAAGGTCTTTATTGACTTTGGAAATACTGACCTATGCTTTTACAAACGCTTCAGTTTTAGAATGTCATCCGCGTATAACGCAATAAATACAACTTTCAGCAACGGATCTCTTGGCTCTC
465	Zotu248	AAGTCGTAACAAGGTTTCCGTAGGTGAACCTGCGGAAGGATCATTAACGAGTTCTTGAGACGGGGTTGCAGCTGGGTCCTTCGGGGCCAGAGTGCTCGCCTCGCTCAAATCCACTCTCAAACACCTGTGCACTTATTTTTGAGGGACCTTTGGTGCGGATGCCCCTTTCCGAAGGGGGAGACGTCTTTGGTCGCTCGAAAAACCCTTTACACAAAAACCCCCTTTGTATTTTGATTGTATGTAAACTTATAATAATGTAAAACACAACTTTCAACAACGGATCTCTTGGCTCTC
466	Zotu1385	AAGTCGTAACAAGGTTTCCGTAGGTGAACCTGCGGAAGGATCATTAAAGTATTCTTCTCGGGAGGGAGGCGAGCCCAGCTCCGGTCCCCAACAGGGCCGTGCAGCGGGCGAACCGACCGACCGAAAAACCCCACAAACCCCGTGCACTTTCCGACGGTGGAGGGAGACTGGGCGAGAGCTCGGGATCCTGAATCCGTCTACCACAAACCCCCTTTGTAAAGAATGATATTGCGTCCACCGTGTCGCCTAAATTTATGTAACAACTTTCAACAACGGATCTCTTGGCTCTC
467	Zotu519	AAGTCGTAACAAGGTTTCCGTAGGTGAACCTGCGGAAGGATCATTACCGAGAGACGGGGTCTAACCGGCCCCACTCTTCACCCGTGTATACCTACCATGTTGCTTTGGCGGGCCCCAGGGCTCCTGGCCCTGCGCCGGTGGGAGGCCATCTGTGTTTCCTCCCGGCGAGCGCTCGCCGAAGGCCCTGCAAACTCTGGTTTTAGTGTCGTCCGAGTAGAAACCTAATAGTTAAAACTTTCAACAACGGATCTCTTGGTTCTG
468	Zotu1058	AAGTCGTAACAAGGTTTCCGTAGGTGAACCTGCGGAAGGATCATTATTGAATGAACTTGGTATGATTGTTGCTGATCCTTCTGGGATATGTGCACATCTGCCATCTTTATCTCTCCACCTGTGCACACTTTGTAGGTCTAGAATAACTCTCTGAGGCAACTCAGATGTGAGAACTGCTACTGCGAGGTAGCTGTTCTTGTGTTTCTAGATCTATGTTTTCATATACACCATAAGAATGTAACAGAATGTATTAATGGGTCTTGTACCTATAAACTATATACAACTTTCAGCAACGGATCTCTTGGCTCTC
469	Zotu2436	AAGTCGTAACAAGGTTTCCGTAGGTGAACCTGCGGAAGGATCATTAACGAATGACCCTCGGGTTATTTCACCCTCGCTGTGCGGCTTCGGCCTGCACGCTTGGGATCCACACACCTGTGCACCTTCGTTTGGGGGGCTTCGGCCTTCCTCTCGCTCACACACACTTTTATCAGTCCTGAATGTCATAAATCATAACAAATACAACTATGAGCAACGGATCTCTTGGCTCTC
470	Zotu3579	AAGTCGTAACAAGGTTTCCGTAGGTGAACCTGCGGAAGGATCATTAGTGATTGGCGAAAGCCTTTACCTTTCATACACCTGTGCACCGTGGTCTTCGGACCTTTTACAAACAAATAGTTAAGAACGTAAAACATTATAATAAATAAAACTTTTAACAACGGATCTCTTGGCTCTC
471	Zotu4371	AAGTCGTAACAAGGTCTCCGTTGGTGAACCAGCGGAGGGATCATTACAGAGTGTAACAACTCGCCAAACCACTGTGAACATACCACCGTTGCTTCGGCGGAACGCCCCGGGCGCCATCGCGCGCGCCCCGGAACCAGGCGCCCGCCGGGGGAAAACAAACCACTGTCTTTGCTGTGACATCCTCTGAGTGAACAAACAAATGAATCAAAACTTTCAACAACGGATCTCTTGGCTCTA
472	Zotu941	AAGTCGTAACAAGGTTTCCGTAGGTGAACCTGCGGAAGGATCATTATCGAGTCATTTGAAAAGGGTTGCAGCTGGCCTCTCGGGGCAAGTGCTCGCCTCGCTCAAAATTCCACTCTTTCAAAAACACCCCTGTGCACTTTATAAAATCTCTCCGTGCCGGTCTCTCTTCCTCCACCCCCCCTTGAAGGGGTGTGGGGGGGATGGCCTTGCGGGGAGGGCATTTTATCTCATCGACAACACCTTTTTTTGAGTCATTTGGAAGCAAAATCATTTTAAACATAAGAACAACTTTCAACAACGGATCTCTTGGCTCTC
473	Zotu219	AAGTCGTAACAAGGTTTCCGTAGGTGAACCTGCGGAAGGATCATTATTGAATAACTCTGGGATAGTGCTGCTGGCGTTCGGAAACGAGCGTATTGTGCACCTAGCTCATTTATTCTTCAACCCTTCATCACTGTGCACCTTTTTAATGTTCGTCTCGATGGTAGAACGTGAATCTGTCGCCTTTAGTGGCGGATGTGAAGCCTAGTGTGCTTGCGCGCACTTAGCTTCTACTCACTAGTATACGGTTGGGTTCGTTCTCATATACATTGTAATTATTATTATCAAGAATGTCTACTTTAGCTGGCGCTACGTCGGCGAGTAATCCTATACAACTTTCAGCAACGGATCTCTTGGCTCTC
474	Zotu2512	AAGTCGTAACAAGGTTTCCGTAGGTGAACCTGCGGAAGGATCATTAAAAAGTTGGCTGGGGTTCCGCCCCGCACGCCTCCATCCTATGAGTACTTACCCAGTTGCTTTGGCGAGCCGGGGTGCTTGCGCCCCGGGTGGCTTCGGCTACCCAGCGCCCGCCAGAGGTCAATCAAAACCCTTGCTCAACGGTGAAGTCTGATAACTATTATGAATAGCTAAAACTTTCAACAACGGATCTCTTGGTTCTC
475	Zotu237	AAGTCGTAACAAGGTTTCCGTAGGTGAACCTGCGGAAGGATCATTATTGAACACCTTTCAGGGGGTCGCTCGAGGGACGCTCTGCGCCGGGGCCTCTTTGGTTCCGAGCCGCGGGTCGAACTCGGACGGCTTTCCGTCCACACCAAACCCCTGTGCACCTTTCTCCGATGGGAAATGCGGCCGCTATGGTTGCAAAGTACCGTCGCAGCCTTCACAAACACTTTTCAAACGTCTATGGAATGCATTTGCGGTGCTCCGCGACTAAATCACAAAACAACTTTCAACAACGGATCTCTTGGCTCTC
476	Zotu348	AAGTCGTAACAAGGTTTCCGTAGGTGAACCTGCGGAAGGATCATTATCGAGTTTGAAAGGGGTTGTAGCTGGCCTTTCACGAGGCATGTGCACACCCCACTCATCCACTCAACACCTGTGCACACTATGTAGGCTTAGATGAGTGTCGAGGCTTTGCTTCGGCAGGAGTCTGGCCTATGTCTTTATAAACTCTGTTCAGTAAATGAATGTACCTGCGATAATCGCATTTAATACAACTTTCAGCAACGGATCTCTTGGCTCTC
477	Zotu84	AAGTCGTAACAAGGTTTCCGTAGGTGAACCTGCGGAAGGATCATTAAAGAATTGCGGCGATGGGGCCCCAAAGCCCCGGAGCCAACGCGTTCTACCCTGTCTTTTTCATACCCCTACATCCTCCCCAGCCCTCGGGCTGGGACGGCTACTCTCGAAGAACCTTGCAGTTTACAGTCAATTCAGTTTTTTTGTAACAAAATTACAACTTTCAACAATGGATCTCTTGGCTCTG
478	Zotu977	AAGTCGTAACAAGGTTTCCGTAGGTGAACCTGCGGAAGGATCATTAACGTATCTACTGGCGGCGGTCGCTCTCCCTGCTCCGGCTTCGGTCGTGCAGCGGGCGTTTGGCCCCGTCAAACCTTCACAAACCCACTGTGCACCTTTGCGGCGGAGGCTCCCGAGCGAGAGTTCGGTTGCCGAAGCCGCCCCACTAAACCCTCAGTAAAAAGAATGTGAAGCGGCCTCCGAGTCGCCTAATCAACATAACAACTTTCAACAACGGATCTCTTGGCTCTC
479	Zotu1416	AAGTCGTAACAAGGTTTCCGTAGGTGAACCTGCGGAAGGATCATTAACGAGTCTTTTGAAAGTGGGCTTGATGCTGGCCCCTAGGGCATCGTGCTCGGCCCCGCTTCAATCCTCTCAACCACCGTGCACCTTCCTCGAGTCTGTGGTCCTCCGTCACGGGAGCCGCTCCTGGCCTGACGACGCTCGCGTCGAACGGCCGGTCGAGCCGGGATCGCATCGCTCGGGGCCTCTTTTTAAACACACACACCTTTGTCAGTCTTGTAGAATGCATCTACGCCCCTGGCGTAAAAATTAAATACAACTTTCAACAACGGATCTCTTGGCTCTC
480	Zotu3712	AAGTCGTAACAAGGTTTCCGTAGGTGAACCTGCGGAAGGATCATTAACGAGTTTTGAAATGGGTTGTAGCTGGCCTTACACAGGCATGTGCACACCCTGCTCATCCACTCTCATACCCCTGTGCACCTATTGTAGGCTTGGTGGGATAAGTTGGCTTTAGTCTATTTTGAAAGCCTGGTCTATGTTTATTACAAACGCTTCAGTTTAAGAATGTTATCTTGCGTCTAACGCATTAAATACAACTTTCAGCAACGGATCTCTTGGCTCTC
481	Zotu473	AAGTCGTAACAAGGTTTCCGTAGGTGAACCTGCGGAAGGATCATTAACGAGTTTTGAACGGGTTGTAGCTGGTCTCTATCTGAGGCATGTGCACGCCCTGCTCATCCACTCTCAACCTCTGTGCACTTATTGTAGGTCGGTGAAAGGTTCGCTCTGCGAGCTGGAAGCCTTCCTATGTTTCACTACAAACGCTTCAGTTTTAGAATGTAATCTTGCGTATAACGCATCTATATACAACTTTCAGCAACGGATCTCTTGGCTCTC
482	Zotu165	AAGTCGTAACAAGGTTTCCGTAGGTGAACCTGCGGAAGGATCATTAATGAAATTTATGACTGGGGTTGTCGCTGGCCTTTAAAAACGGCATGTGCACGCCCCTTTCACTAATCCACACACACCTGTGCACCTTCGCGGGGGCTCTCGGGGAACCGACGCAAGTCGTAAGTACCGGAGCTCGCGTCCCTTTACACACCCCTTTGTATGTCTTAAGAATGTCTACTCGATGTAATAAAACGCATCTAATACAACTTTCAACAACGGATCTCTTGGCTCTC
483	Zotu4383	GAACCAAGAGATCCGTTGTTGAAAGTTGTATTAACTTGTTATAATTCAAACGTTCCAATAACAAATGATAATGTTTATAATGAATAAGTTCACAAGTGTTAAATGATGAGTGGACTTGTATCAACTAAAGCGAGCACTGATGTTAACAAAGTTAACCAGCTCAACTCTAATCTAACAATTAAAAACTCGTTAATGATCCTTCCGCAGGTTCACCTACGGAAACCTTGTTACGACTTTT
484	Zotu1445	AAGTCGTAACAAGGTTTCCGTAGGTGAACCTGCGGAAGGATCATTAACGAGAGGAGCTTCGCGCTCCAGGGGGTTCGCCTCCGCCTCTCAACCCTGTGAAAACATACCTTTGTTGCTTTGGCGGGCCTTGGGGTCATGCTCATGCCGGGCTTCTGCCCGGCGAGTGCTCGCCGAAAGCCCACCAAAACTCGTTTAAGTCATGCAGTCAGAGTCTAAATACAAATAAAGCAAAACTTTCAACAACGGATCTCTTGGTTCTG
485	Zotu578	AAGTCGTAACAAGGTTTCCGTAGGTGAACCTGCGGAAGGATCATTATCGAGTCATTTGAAAAGGGTTGCAGCTGGCCTCTCGGGGCAAGTGCTCGCCTCGCTCAAAATTCCACTCTTTCAAAAACACCCCTGTGCACTTTATAAAATCTCTCCGTGCCGGTCTCTCTCTTCCACCCCCCTTGAAGGGGTGTGGGGGGGATGGCCTTGCGGGGAGGGCATTTTATCTCATCGACAACACCTTTTTTTGAGTCATTTGGAAGCAAAATCATTTTAAACACAAGAACAACTTTCAACAACGGATCTCTTGGCTCTC
486	Zotu686	AAGTCGTAACAAGGTTTCCGTAGGTGAACCTGCGGAAGGATCATTATCGTTGGGCTTCGGCCCATTCGAGATAACACCCTTGCCTTTTTGAGTACCTTTTCGTTTCCTCGGCAGGCTCGCCTGCCAACGGGGACCCTTCAAAACGCTTTGTAATACCTGTAATTGTCTGATATAACAAGCAAAAATCAAAACTTTCAACAACGGATCTCTTGGTTCTG
487	Zotu780	AAGTCGTAACAAGGTTTCCGTAGGTGAACCTGCGGAAGGATCATTATTGAATAAACCTGATGGGTTGTAGCTGGTTCCTTCGGGGACAAGTGCTCGCCTGTCATCTTTATATCTCCACCTGTGCACTGCTTGTAGACCTGGATAACTTTCTGAGGCAACTCAGCTCTGAGGACTGCTGTGTGTTTTGCGACGCCAGCTTTCCTTACATTTCCAGGCCTATGTTTTTCATATACCCCATTGTATGTAACAGAATGTTTCACAAGGCTTTAATGCCTATAAACAAAATACAACTTTCAGCAACGGATCTCTTGGCTCTC
488	Zotu4758	AAGTCGTAACAAGGTCTCCGTAGGTGAACCTGCGGAGGGATCATTAGTGAAATTAACCTGCGGGAGGATGTGCTGGCCTTGTCGCATGTGCACTCCAAACGCTAATCCACTTACCCCTGTGCACCTTTGACCTTGACCTTTCTTCTGTCGACTCTGTTCGGCATCCAAGGAGTTGGTCCTGGTACTTTACACACTCATCGTCTCAGAATGTCTCATGTGCTTAATGTTCAGAAATACAACTTTCAACAACGGATCTCTTGGCTCTC
489	Zotu370	AAGTCGTAACAAGGTTTCCGTAGGTGAACCTGCGGAAGGATCATTATCGAACTATCGAGGGTTGTTGCTGGGTGTCGAAAGACACCATGTGCACGCCTTCATAATTCTCAAACCCCTGTGCACCTATTGTAGGCTGGTCGTAGGGCTGACTTCGGTCGGTCTGAAAGCCAGGCTATGTTTACACACGCTTCAGTTTAAGAATGTCATTTGCGGATAACGCATTATATACAACTTTCAGCAACGGATCTCTTGGCTCTC
490	Zotu4619	AAGTCGTAACAAGGTTTCCGTAGGTGAACCTGCGGAAGGATCATTACAGTGTTCGCTGCCCCTCGGGGTAGCAAACCTCACCCTTGTGTATTATATCTTTGTTGCTTCGGCACGCCGCCTCCGGGCACTGGCTCCGGCTAGCTAGCGCGTGCCAAAGGACCTAAAACTCTGAATGTTAGTGTCGTCTGAGTACTATCTAATAGTTAAAACTTTCAACAACGGATCTCTTGGTTCTG
491	Zotu5415	AAGTCGTAACAAGGTCTCCGTTGGTGAACCAGCGGAGGGATCATTACCGAGTTTACAACTCCCAAACCCCTGTGAACATACCATATCGTTGCCTCGGCGGTGCCTGTTTCGGCAGCCCGCCAGAGGACCCAAACCCTTGATTTTATACAGTATCTTCTGAGTAAATGATTAAATCAATCAAAACTTTCAACAACGGATCTCTTGGTTCTG
492	Zotu1779	AAGTCGTAACAAGGTTTCCGTAGGTGAACCTGCGGAAGGATCATTATCGAGTTTGTGGCGTCCTCTTGGTTGAGCTGGCTTGAAAGAGCAAGTGCTCGCTAGGATGTGGCGTTCTTTCTCCAAACCCCCCCCCCTCTTGCTTGTGCACATCCGCGTGGGTCTAAAGGTAGCTTTGTCCTTTCAGGGAGAAAGCGCTTGAAGGCTTGCGTCTTTTCTATACACTCCTTTGAAAGGTTAACAGAATGTTTGTCTTGCGTTTACGCAAAACCTATACAACTTTCAGCAACGGATCTCTTGGCTCTC
493	Zotu1772	AAGTCGTAACAAGGTTTCCGTAGGTGAACCTGCGGAAGGATCATTAATGAATTGATAGGGAGTTGATGCTGGCTGCCCTCCGGGGTAGCATGTGCTCGCTTCCGACAATCTTATCCATACACCTGTGCACACATGTGAGGGGGGAACTGAAAAGTCCCTTCTTATTATTATTATACATACACCCAATTAGGAAATCGCACGTGACTTGCGTCGTATGGCGCTTAAAAATGAAATACAACTTTTAACAACGGATCTCTTGGCTCTC
494	Zotu276	AAGTCGTAACAAGGTTTCCGTAGGTGAACCTGCGGAAGGATCATTAACGAATTTCTCAAAGTTGCTTACAGCGTTGTGCGGCCTTTCGCATATGCTGAAGGTAGCTCTTGAGCATTTCACACATCCCCTGTGCACCTTAAGAGGGTAGCTGTTTTATCTTGAGCGCGTCAGTGCTCGATAGGACGTGTTGCCTTCTCTTTACAAAATCTCATGTCTAGAATGTCGATAACATTAAACAAAATAACTTTCAACAACGGATCTCTTGGCTCTC
495	Zotu2337	AAGTCGTAACAAGGTTTCCGTAGGTGAACCTGCGGAAGGATCATTATCGAGTTCTGAAACGGGTTGTAGCTGGCCTTCCGAGGCATGTGCACGCCCTGCTCATCCACTCTACACCTGTGCACTTACTGTGGGTTTCAGGAGCTTCGAAGCGAGGGTTTAACCGCTCTCGCCGAGTTGTTACTGGGCCTACGTTTATCACAAACACTTATAAAGTATCAGAATGTAAACGCGTCTAACGCATCTATATACAACTTTCAGCAACGGATCTCTTGGCTCTC
496	Zotu1510	AAGTCGTAACAAGGTTTCCGTAGGTGAACCTGCGGAAGGATCATTAATGAAACTTCAAAGTCGGCCGATAGTTGTTGCTGGTGGTTAACTCCACATGTGCACACTTTTGGTCGCAATCCACACACACCTGTGCATCTATGACTCGAGGTTGTAATGACTGAGAGTAACTTTTACACACTCTTGTATGTAATGGAATGTCTTTTGTGCTATAATGTACAATATAAACAACTTTCAACAACGGATCTCTTGGCTCTC
497	Zotu404	AAGTCGTAACAAGGTTTCCGTAGGTGAACCTGCGGAAGGATCATTACCTAGAGTTGTAGGCTTTGCCTGCTATCTCTTACCCATGTCTTTACAGTACCTTCGTTTCCTCGGCGGGTTCGCCCGCCGATTGGACAAATTTAAACCCTTTGCAGTTGCAATCAGCGTCTGAAAAAACATAATAGTTACAACTTTCAACAACGGATCTCTTGGTTCTG
498	Zotu3359	AAGTCGTAACAAGGTTTCCGTAGGTGAACCTGCGGAAGGATCATTAACGAGCTTCGGGGGCACGATGTGGCACGATGCTGGCCCCGCAAGGGTGCATGTGCTCGCCGCGTCTGCCTGATCCGTTCAGCACCTGTGCATGCGAGAGGGTGGCGGAGGGGGCTCCTGGCCTCTGCTGCTTGGGGGTTTCCCTCCCTCCCTGTCAACCCAACCCCACACATCGAACACCTGCCTGTCATCCTGAGCGTCTTTGCGCGGCTTTGCCGTGTCAATGTTAATTAGTACAACTTTCAACAACGGATCTCTTGGCTCTC
499	Zotu496	AAGTCGTAACAAGGTTTCCGTAGGTGAACCTGCGGAAGGATCATTAGAGAAATTATTGAGAGTTGAGCTGGCTTTTCACGAAGCATGTGCTTGCTTTCTAATTACTTTATCCATACACCTGTGCACCTTTGAGGTAGAGTGGAACTTGTTTCTGCCCTCCTCGTTTATCACAAACTCTTAATCAAACATTGAACGTGAATTAGTGCCTTACGGCCTTAATCATTATACAACTTTTAACAACGGATCTCTTGGCTCTC
500	Zotu3029	AAGTCGTAACAAGGTTTCCGTAGGTGAACCTGCGGAAGGATCATTAACGAATGCCCTTCTCGGGCTATTCAAAAAATGGCCTCTTCTCTGGCTGTGCGCCGCAAGGCTTGCACGCCGGCGAGGGGGTTGTTCCTTACACACCTGTGCACCTTTATCAGGCTTGTGGAGGGGTCGCAAGGCCCGCTCCTAGGCTTGCTTCATTTTAACATCGTCTCCAGTCTTTGGATGTCTACTTTATAAATTAAATACAACTTTCAGCAACGGATCTCTTGGCTCTC
501	Zotu4129	AAGTCGTAACAAGGTTTCCGTAGGTGAACCTGCGGAAGGATCATTAACGTGTTCGTTCGGCCGCTCGGGTCGGCCCTGCACCGGCGGAGACGCCGTGCTGCGGGCTCTCGGGCGTGCCTTCCAAACCAAACCCCTGTGCACCTTTGGGAGGGCCGAGCCACACCAGGCGAGGCCGTCCCCTTTACAAACTCTGTATATCATAGAATGACCGCGGACCTCGTCCGCCTAAACACATAACAACTTTCAACAACGGATCTCTTGGCTCTC
502	Zotu3754	AAGTCGTAACAAGGTTTCCGTAGGTGAACCTGCGGAAGGATCATTATCGAGTTTTGAAACGGGTTGTAGCTGGCCTTTCTAACCAGGAAGGCATGTGCACGCCTGGCTCATTCCACTCTTCAACCTCTGTGCACTTATTGTAGGTCGTTGGAAAGCTTGGAGCTTTTTTTAAATTAAAAGTCTTCAAGTTGGAAGCCTTCCTATGTTTTACTACAAACGCTTCAGTTATAGAATGTTTATCTTGCGTATAACGCATTTATATACAACTTTCAGCAACGGATCTCTTGGCTCTC
503	Zotu1697	AAGTCGTAACAAGGTTTCCGTAGGTGAACCTGCGGAAGGATCATTACCGAGTCTGGGTCTCTTGGCCCTACACTCCCACCCGATGCCTACCCTACCATGTTGCTTTGGCGGTGCCCGTCCTTGGACCGCTGGGGATCCCTCCCTGGCCCGTGCCCGCCAAGAGCCTAATTAAATCTCTCACCAGAACTATGCCCCCTAAATATTAAACAAAATCGTTAAAACTTTCAACAACGGATCTCTTGGTTCTG
504	Zotu2445	AAGTCGTAACAAGGTTTCCGTAGGTGAACCTGCGGAAGGATCATTATCGAGTTTTTTGAACGGGTTGTCGCTGGCCTTTCACGAGGCATGTGCACGCCTGGCTCATCCACTCTCAACCTCTGTGCACTCTATGTAAGAAACGGTGGACGTGCTGGCTCTTTGAGTCGGTAAGAAAGCCTTTTCTTATGTTTTACTACAAACGCTTCAGTCATAGAATGTTTACTGTGTATAACACAATATATACAACTTTCAGCAACGGATCTCTTGGCTCTC
505	Zotu423	AAGTCGTAACAAGGTTTCCGTAGGTGAACCTGCGGAAGGATCATTAATGAATTTTTAAAGGGAGTTGTAATTGATGCTGGTCTTTACTGACATGTGCTCGTTCTCTCTCTTAAATCCTTTATAACACACCTGTGCACTTGTTTATTAGAATCAGAGTTGGTTCCCTATTAAGGGGAGTGGCTTTGCTTTTATTAATCATTAACATACTCTTATTATTAACTATGAATGTTTATCAAGTCGAAAGGCTTTTAAATTATAATACAACTTTTAACAACGGATCTCTTGGCTCTC
506	Zotu317	AAGTCGTAACAAGGTTTCCGTAGGTGAACCTGCGGAAGGATCATTATTGAATGTATTCAAGGAGGTTGATGCTGGCTTCAAATTTTGAAGTATGTGCTCGTCTCTTTGACTTACTATTTTCCCCCTCTGTGCACCTTTTGTAGTTTCTTGAGTTCTCTAGTTGTCAGGTTGAGTAACGAATGTAAAAAGTTTGTGAAAGGCTTTTCAATATTGGAGTTCTCAAGTCTCTATGTTATATCAAACCCTTTTGTATGTTATAGAATGTCTTTTTACTGGTTTGTAACGAACCTTTAAATCAATACAACTTTCAGCAACGGATCTCTTGGCTCTC
507	Zotu385	AAGTCGTAACAAGGTTTCCGTAGGTGAACCTGCGGAAGGATCATTGTCGAATCCTGCAAACGACCGCGAACAAGTTCATAAACTGACCGGGCGACGGCGATAGGGGGCGACCCCGTTCGCACGACCCCGGACCCAACTAAACTCCCGGCGCGGAAAGCGCCAAGGACTACTCAAACGGATTGCCCGTTTCCCTTGCGGATTCCGCGAGGGAGGCGTCGGCGTCTGAAACGTAACCAAAACGACTCTCGGCAACGGATATCTAGGCTCTC
508	Zotu917	AAGTCGTAACAAGGTTTCCGTAGGTGAACCTGCGGAAGGATCATTAACGTATCTCCGAGTCCGGCGGTCGGCCTCGCCGTCCCCCGGCTCGAAACCCACAAACCACTGTGCTCCTTTACGGCCCAGGTCGTCGGCGAAAGTCGTTCGGCCGAAGCCGCATTCAAATAGACTCCAGTTCAAAAGAATGAAAAGCGGACTCTGATCCGTCTACAAACTGAAACAACTTTCAACAACGGATCTCTTGGCTCTC
509	Zotu991	AAGTCGTAACAAGGTTTCCGTAGGTGAACCTGCGGAAGGATCATTATCGAGTTTTGAAGGGAGCTGACGCTGGTCCTTCGGGGCATGTGCTCGCTCCCGTCGGATCCAATCCAACCACTGTGCACATCAGAGGACCCGTTCCTGAGGCCATGCATTTGGTCGACGGGGCGGGCCTCCTCTCCTTTGTATCACAAACCCTTGACAGTACCTAGAACGTCCAGTCGCCTGAGAAATGGCACAACCTTAATACAACTTTCAACAACGGATCTCTCGGCTCTC
510	Zotu433	AAGTCGTAACAAGGTTTCCGTAGGTGAACCTGCGGAAGGATCATTACTGAATTGTCAAACGGGTTGTTGCTGGCCCTCATAGGGGGCATGTGCACGCTCTGTTTACACATCCACTCACACCTGTGCACCCTCTGTAGTTCTATGGTCTGGGGGACCCTGTCTTCCTTCTGTGGTTCTACGTCTTTACACACACACTGTAATAAAGTTTTATGGAATGTACATCGCGTCTAACGCAATACAATACAACTTTCAGCAACGGATCTCTTGGCTCTC
511	Zotu238	AAGTCGTAACAAGGTTTCCGTAGGTGAACCTGCGGAAGGATCATTATCGAGTTTTGAAATGGGTTGTAGCTGGCCTCCCGAGGCATGTGCACGCCCTGCTCATTCCACTCTACACCTGTGCACTTACTGTGGGTTCTAGAGGACGCCTTTAGGGGTGGTTTTCTGGGCTCATGTTTTATTTACAAGCACTTCAGTATCAGAATGTGTCTTGCGTTGTAACGCACCTATATACAACTTTCAGCAACGGATCTCTTGGCTCTC
512	Zotu2800	AAGTCGTAACAAGGTCTCCGTAGGTGAACCTGCGGAGGGATCATTACCGAGTGAGGGCCCTTGCTGGTCCGACCTCTCATCCCAAACCCCTTCCATGTTGCCTTGGGGGTGCCCCGGCCACTTTGGTCCCGGCCCCCCAGGGGTTTATCCAATCCTGACTCCTTACGTCCGAGTATCGTTTAGAATCTAAACAAAACTTTCAACAACGGATCTCTTGGTTCTG
513	Zotu1184	AAGTCGTAACAAGGTTTCCGTAGGTGAACCTGCGGAAGGATCATTAATAAAATTCTTCCTGAAAAGGAAGTATTTAATATTGCTGCAAAGCTTTAAAAAATTCAAGTGAATTAGAAATATAAAAGTTGCTATTTATAGTAATACTTGATTTAGTTTTGGCTAAACAAGAATATCTTTTAATTCTACTTTTTGTAACCTGAAGCGTAAAAACTTCAAACCATACCACTTTAATAACTAAAAAAATAAAATTACAACTTATAACAATGGATCTCTCGGCTCCT
514	Zotu2522	AAGTCGTAACAAGGTTTCCGTAGGTGAACCTGCGGAAGGATCATTAACGAATGCCCTTCTCGGGCTATTCAAAAAATGGCCTCTTCTCTGGCTGTGCGCCGCAAGGCTTGCACGCCGGCGAGGGGGTTGTTCCTTACACACCTGTGCACCTTTATCAGGCTTGTGGAGGGGTCGCAAGGCCCTCTCCTAGGCTTGCTTCATTTTAACATCGTCTCCAGTCTTTGGATGTCTACTTTATAAATTTAAATACAACTTTCAGCAACGGATCTCTTGGCTCTC
515	Zotu1662	AAGTCGTAACAAGGTTTCCGTAGGTGAACCTGCGGAAGGATCATTATCGACACAGCGGGCTCCGGCCCTTGCTGCACCCTTGTCTTTTGCGTACCGTATCGTTTCCTCGGCGGGCTTGCCTGCCGGTTGGACAACATCAAACCTTTTTGTAGTTGCAATCAGCGTCAGAAAAATCATAATTATTACAACTTTCAACAACGGATCTCTTGGTTCTG
516	Zotu2831	AAGTCGTAACAAGGTTTCCGTAGGTGAACCTGCGGAAGGATCATTATTGAATAACTTTGGCGTTGGTTGTAGCTGGCTTCTCGAAGCATTGTGCACACCCGTCATTTTTATCTTTCCACCTGTGCACCAAATGTAGATCTGGATAACTCTCGCTTTCCCAAGCGGAATTGAGGATTGCTGCGTCTAACGGCCGGCTTTCCTTAAATTTCCAGGTCTATGTCTTTTACACACCCCAATTGTATGATAACGAATGTAGTCAATGGGCTTCATGCCTATAAAACAAAATACAACTTTCAGCAACGGATCTCTTGGTTCTC
517	Zotu738	AAGTCGTAACAAGGTTTCCGTAGGTGAACCTGCGGAAGGATCATTATCGAGTTTTGAAACAGGTTGTAGCTGGCCTTTCTTTACGGAGAGGCATGTGCACGCTTGGCTCATCCACTCTCTACCTCTGTGCATTTTTTGTAGAAATGGTTTTGAAGCGGACGCAAGTCTGTAGATGGCCTTTCTATGTTTTATTACAAACGCTTCAGTTATAGAATGTTTACTTGCGGATAACGCATTTATATACAACTTTCAGCAACGGATCTCTTGGCTCTC
518	Zotu687	AAGTCGTAACAAGGTTTCCGTAGGTGAACCTGCGGAAGGATCATTAATCCAGGCACGAACCCCCCTCCACCGGTTGGGGGCGAGAGCCGCCTTTATACCCACCCTTTGCCTATGTGTACCCCTATCGCTTCCTCGGCAGGCTCGCCTGCCGCCAGGAACCAACCAAACCCTTTGCATTATACATGAAAACTTCTGATACAAACCTAAATTATTACAACTTTTAACAATGGATCTCTTGGTTCTG
519	Zotu4280	AAGTCGTAACAAGGTTTCCGTAGGTGAACCTGCGGAAGGATCATTAACGTATCTCTGGCGGTGGCTTCCGCGCCCTGCTCCGGCTCTGGCCGTGCAGCGGGCGAGCCTGCCCCGTCAAACCTTCACAAACCCCACCGTGCACATTGACGGCGGAAGGGGCCCCTCTTTGCGGAGGAGTCCCGGAAGCCGCTTCCACAAACACGCAAACCATTTGAATGTACAGCGTCCTCAGAGTCGCCTAAATTTGAAACAACTTTCAACAACGGATCTCTTGGCTCTC
520	Zotu5141	AAGTCGTAACAAGGTTTCCGTAGGTGAACCTGCGGAAGGATCATTAATCCAGGCGCAAGCCCCCTCTCGGGGAGGTGAGCGCCGCCTTCTTATCAACCCTTTGCCTATGTGTACCCCTATCGCTTCCTCGGCAGGCTCGCCTGCCGCTAGGAACCAACCAAACCCCTTGCATTATACATGAAAACTTCCGATACAAACCTAAATTATTACAACTTTTAACAATGGATCTCTTGGTTCTG
521	Zotu604	AAGTCGTAACAAGGTTTCCGTAGGTGAACCTGCGGAAGGATCATTAATGAATTTTAAGGGAATTGATGCTGGTCCTTTATTGGACATGTGCTCGTTCTCTCTTAATCCTTAACACACCTGTGCACTTGTTATATCAGAGCCGAGGGAGAAATCCTTTAGCTCTGCTTTAATCAACATACTCTTATTATTAACTTTGAATGTTTATCGAGCCGAAAGGCTTTTAAATTAATACAACTTTTAACAACGGATCTCTTGGCTCTC
522	Zotu520	AAGTCGTAACAAGGTTTCCGTAGGTGAACCTGCGGAAGGATCATTACAAATCAGTAGCTTGCTACTGCGCTGGGGGAGACGGGAAAGTCCTGGCTGAAAAGTCGGTGTACCGGTACCTACACCCCTATCATACCCTTGTCTTTTGAGTACTTATGTTTCCTTGGTAGGCTTGCCTGCCAATAGGACAAACTTTAAACCTTTGTAAATATCAATCAGCGTCTGAAAAATAATTAATAATTACAACTTTCAACAACGGATCTCTTGGTTCTG
523	Zotu5407	AAGTCGTAACAAGGTTTCCGTAGGTTAACCTTCGGAAGGATCATTATCGAGTTTAAACGGAGTGCTTGATGCTGGCCCGCGAGGGCATGTGCTCGGCCTCCCTCGTCCACTCAACCCCTGTGCACTATAGATGTGCGGTCCTCCGTCATGGGAGCCGCGCTCCGCTGTAATGGCGGAGCGTCGGGAGCGCGCCTCGCCCTTTACTATACACGTTTTAAAAGTCTAGTCGAATGTAAATCGTCCTCTGGGCGGAAACGAAATACAACTTTCAACAACGGATCTCTTGGCTCTC
524	Zotu1263	AAGTCGTAACAAGGTTTCCGTAGGTGAACCTGCGGAAGGATCATTATCGATTCGTCCCGAGCTGTGCGCCTTCGGGCTGCACGCTCGCTTCTCTTCTCTCACCCCCGTGCACTTTCGCGGGCGCCCTTCGCGGGGTCGCCCTGCTCACCCACACCTTTATGTATGTCCTGGATGTCTTTTTTATTATTATACAACTTTCGGCAACGGATCTCTTGGCTCTC
525	Zotu1310	AAGTCGTAACAAGGTTTCCGTAGGTGAACCTGCGGAAGGATCATTACCTAGAGTTGTAGGCTTTGCCTGCTATCTCTTACCCATGTCTTTTGAGTACCTTCGTTTCCTCGGCGGGTCCGCCCGCCGATTGGACAAATTTAAACCCTTTGCAGTTGCAATCAGCGTCTGAAAAAACATAATAGTTACAACTTTCAACAACGGATCTCTTGGTTCTG
526	Zotu1546	AAGTCGTAACAAGGTTTCCGTAGGTGAACCTGCGGAAGGATCATTAACGCATCTCTGGCGGCGGTGCGAGCCCTGCTCCGGCCCAAACGGCCGTGTAGCGGGCCCGTGCCTGCTGTCCAACCCCTTTGCAAACCCTGTGCACATTCACGGCGGAGGTGTCCCACCCCTTCCTCTCCGGAGGAGGGGCGGTCCCGATGCCGCATCACTAAACTCAACTTTAACGAATGATTTGCGGCCTCTGAGTCGCCTAACTACGAAACAACTTTCAACAACGGATCTCTTGGCTCTC
527	Zotu3954	AAGTCGTAACAAGGTTTCCGTAGGTGAACCTGCGGAAGGATCATTATCGAGTTTTGAAACGGGTTGTAGCTGGCCTTTCTAACCAGGAAGGCATGTGCACGCCTGGCTCATTCCACTCTTCAACCTCTGTGCACTTATTGTAGGTCGGTGGAAAGCTTGGAGCTTTTTTAATTAAAAGCCTTCAAGTTGGAAGCCTTCCTATGTTTTACTACAAACGCTTCAGTTATAGAATGTTTATCTTGCGTATAACGCATTTATATACAACTTTCAGCAACGGATCTCTTGGCTCTC
528	Zotu4590	AAGTCGTAACAAGGTTTCCGTAGGTGAACCTGCGGAAGGATCATTAAAGTATTCTTCTCGGGAGGGAGGTGAGCCCAGCTCCGGTCCCAACAGGGCCGTGCAGCGGGCAAACCGACCGACCGAAAACCCCCACAAACCCCGTGCACTTTCCGACGGTGGAGGGAGACTGGGCGAGAGCTCGGGATCCTGAACCCGTCTACCACAAACCCCTTTGTAAAGAATGATATTGCGTCCACCGTGTCGCCTAAATTTACGTAACAACTTTCAACAACGGATCTCTTGGCTCTC
529	Zotu5144	AAGTCGTAACAAGGTTTCCGTAGGTGAACCTGCGGAAGGATCATTAATGAATAATTTTGTTGGGTTGCTGCTGGCCTCTAGGGGCATGTGCACGCCTTTCACAAACTTATTTCAACCACCTGTGCACTTTTTGTAGACTTTGGAACACGCTATCGAGGCAACTCGGATCTGAGGACTGCTGTTGCGAAAGCTCAGCTTTTCCTTTAACATTCCAAGTCTATGTTTTTCATATACCCATTACTGTATGTCCTAGAATGTAATTCATGGGCTTTCATGCCTATACAACCTTATACAACTTTCAACAACGGATCTCTTGGCTCTC
530	Zotu2508	AAGTCGTAACAAGGTCTCCGTAGGTGAACCTGCGGAGGGATCATTACTGAGTGAGGGCCTTCTGGTCCGACCTCCAACCCCATGTTATCCGACACTGTTGCCTCCGGGGCGACCCGGCCTTCGGGCGTCGGGGCCCCGGGTGGACCATTCAAACACTGCATCTTTGCGTCTGAGTACACGATTGAATCAATCAAAACTTTCAACAACGGATCTCTTGGTTCTG
531	Zotu2989	AAGTCGTAACAAGGTTTCCGTAGGTGAACCTGCGGAAGGATCATTATTGAATAAACTTGGCTGGGTTGTTGCTGGTTCTTTCGGGGACATGTGCACACCCGTCATCTTTGTATTTCCACCTGTGCACATTTTGTAGGTCCAAAAAATTTTTCCCGAGACACTCGTTTGGGGGACTGCCGTTCGTTAATGTCGGCTTCCCCTGTTGGCCTGTATAGGTCAAAATTTTTTTCCAAGACACTCGTTTGGGGCACTGTCATCTGGCTTGCTCTGCATTTATTGGCCTATGTTTTCATATACACCATAATGTAATAGAATGTTATTAATGGGCTTTGCCTATAAACTATATACAACTTTCAGCAACGGATCTCTTGGCTCTC
532	Zotu564	AAGTCGTAACAAGGTTTCCGTAGGTGAACCTGCGGAAGGATCATTAACGAGTCTTTGAAGTGGGTTTGATGCTGGCCGCCTTAGGCATGTGCTCGCCCCGCTCCAATCCTCTCAACCCCTGTGCACTTTACGTTCGAAGATGTGACTCCCCCTGCGAGGGGAGCAGCTCGGGAAACCGAGCCGGAGTCGCTCTTTGGGCACCTACACACAAACTCTTATGTACTTGAATGTTATACAAGGCCTACGGGCTCTAAACTAAATAATACAACTTTCAACAACGGATCTCTTGGCTCTC
533	Zotu2179	AAGTCGTAACAAGGTTTCCGTAGGTGAACCTGCGGAAGGATCATTAATGAATGAAATTGAGTGGGGTTGTAGCTGGCCTTTTACCGGGCATGTGCACACCTCATTCAACCACCTTCTATACCTCTGTGCACTTCTCATGAGTTGGGCCGCGTCTGAAATATGACAAAGTCCGGCTCATGTGCTTTATACAAACAAATTATGTTATAGAATGTCATTACCATGCTTTAAAGCATATAATACAACTTTCAACAACGGATCTCTTGGCTCTC
534	Zotu1317	AAGTCGTAACAAGGTTTCCGTAGGTGAACCTGCGGAAGGATCATTAACGTATCTCCTCGGGGGCGGTCTGCGTGGGCCCCGCTCCGGTTCCGACCGTGAAGCGGGCCCCGTCCCCCTCGAAAAAAACCCCACAAACCCCACTGTGCACCTTTTGCGGCAGAGGGCGTGGCGCGAGCCCCGTCCGAAGCTGCAGTCTTCACAGACACGGTTTCTCGAATGTGCAGCGGACTCTGTTCCGTCCATAACACTGACAACTTTCAACAACGGATCTCTTGGCTCTC
535	Zotu1608	AAGTCGTAACAAGGTTTCCGTAGGTGAACCTGCGGAAGGATCATTATCGAGTTTAAACGGAGTGCTTGATGCTGGCCCGCAAGGGCATGTGCTCGGCCTCCCTCGTCCACTCAACCCCTGTGCACTATAGAGGTGCGGTCCTCCGTCATGGGAGCCGCGATCCGCTGTAATGGCGGAGCGTCGGGAGCGCGCCTCGCCCTTTACTATACACGTTTAAAAGTCTAGTCGAATGTAAATCGTCCTCTGGGCGGAAACGAAATACAACTTTCAACAACGGATCTCTTGGCTCTC
536	Zotu4373	AAGTCGTAACAAGGTTTCCGTAGGTGAACCTGCGGAAGGATCATTATCGAATTTTGTGAAGGGTTGTAGCTGGCCCTGAAGGGCATGTGCACGCTCCGATCATTCCTCCATACACCTGTGCACTTTTTGTAGGATCGGCTGCGGCGTCGAGCCGCCGCTGTTTCCTATGTCTTTTACAAACGCATCAGTTGTAGAATGTCTCTTGCTATAAACGCATAAATACAACTTTCAGCAACGGATCTCTTGGCTCTC
537	Zotu1875	AAGTCGTAACAAGGTTTCCGTAGGTGAACCTGCGGAAGGATCATTAATGTATATGGAATTCATTTTCTATAAACACCTCTGTGTATTTGTACCTGTTGCTTCCGTGAGACCGCGAACGCAAGTTCCCTCTGGTTCCACTTCTCTGGAGTGGATGCTGGGGAGTGCTCACGGGAGGTAATCATAAACTCTGTTTTTTTTGAACTCAGTCTGAACTTTGTTTTAAACAAATTTTAAAACTTTCAACAACGGATCTCTTGGTTCTC
538	Zotu825	AAGTCGTAACAAGGTCTCCGTTGGTGAACCAGCGGAGGGATCATTACCGAGTCTAACAACTCATCAACCCTGTGAACATACCTAAACGTTGCTTCGGCGGGAACAGACGGCCCCGTAACACGGGCCGCCCCCGCCAGAGGACCCCCTAACTCTGTTTCTATAAATGTTTTTTCTGAGTAAACAAGCAAATAAATTAAAACTTTCAACAACGGATCTCTTGGCTCTG
539	Zotu1720	AAGTCGTAACAAGGTTTCCGTAGGTGAACCTGCGGAAGGATCATTACAAATCAGTAGCTTGCTACTGCGCTGGGGGAGACGGGAAAGTCCTGGCTGAAAAGCCGGTGTACCGGTACCTACACCCCTATCATACCCTTGTCTTTTGAGTACTTATGTTTCCTTGGTAGGCTTGCCTGCCAATAGGACAAACTTTTAAACCTTTGTAAATATCAATCAGCGTCTGCAAAATAATTAATAATTACAACTTTCAACAACGGATCTCTTGGTTCTG
540	Zotu3403	AAGTCGTAACAAGGTCTCCGTTGGTGAACCAGCGGAGGGATCATTACAGAGTTTTCTAAACTCCCAACCCATGTGAACTTACCTATGTTGCCTCGGCGGCGCCCGGTAGCGAGCATCTCGCGACCTACCCGGGACCGCCGGTGGAAAACCAAACTCTTTTGAATTTTTAGCACTTCTGAGTTAAAATCATAATAAGTTAAAACTTTCAACAACGGATCTCTTGGTTCTG
541	Zotu1400	AAGTCGTAACAAGGTTTCCGTAGGTGAACCTGCGGAAGGATCATTACCGAGTTAGGGTCCTCTGGGCTCGACCTCCTACCCTTTGTCTACCTTACCTTTTGTTGCTTCGGCGGATCCGTCCTTTCGAGGACCGCCGGAGGGGCGTAAACACCCCTCTGGCCCGCGTCCGCCGGTGGCCCACAACTAAAAACTCTTGTTTAAACGTGTCGTCTAAGTACAAGAAAACAAATAAAGTAAAAACTTTCAACAACGGATCTCTTGGTTCTG
542	Zotu2529	AAGTCGTAACAAGGTTTCCGTAGGTGAACCTGCGGAAGGATCATTGTCGAATAACAAACCGGGGGCGTGCTTTGGTCCTGCACCGGTGGCAACACCGTGTCTTGCGGATCTCTGCGCGTTTCCCATCCACATTCAAACCCCTGTGCACCTTTGGGAGAGGTGAGGGTCGAGAGGCCCTTGCCAATCCCGTTTTCACAAACTCTTTAAGTTATTTTGAATGTCTGGCAGCGCATGCTGTCCTAAAACAAATGACAACTTTCAACAACGGATCTCTTGGCTCTC
543	Zotu3367	AAGTCGTAACAAGGTTTCCGTAGGTGAACCTGCGGAAGGATCATTAACGAATGCCCTTCTCGGGCTATTCAAAAAATGGCCTCTTCTCTGGCTGTGCGCCGCAAGGCTTGCACGCCGGCGAGGGGGTTGTTCCTTACACACCTGTGCACCTTTATCAGGCTTGTGGAGGGGTCGCAAGGCCCTCTCCTAGGCTTGCTTCATTTCAACATCGTCTCCAGTCTTTGGATGTCTACTTTATAAATTAAATACAACTTTCAGCAACGGATCTCTTGGCTCTC
544	Zotu2616	AAGTCGTAACAAGGTTTCCGTAGGTGAACCTGCGGAAGGATCATTAACGAGTCTTTGAAGTGGGTTTGATGCTGGCCTTCCCCAAGGCATGTGCTCGCCCTACTCTCATCCACTCACACCTGTGCACCTTGACGTACAAGATTTGACTATTCGCCTCTAGGGGCAGCTTAGGGAAACCTAGGCTATGGTTATTTCTTTGCGTTACTTCTATACAAACCCTGAATGTATTAGAATGTTTACTGGCCTACGGGCTCTAATGTTAATACAACTTTCAACAACGGATCTCTTGGCTCTC
545	Zotu2917	AAGTCGTAACAAGGTTTCCGTAGGTGAACCTGCGGAAGGATCATTAACGATTTCAAACCCTCGGGGGTTGCCGGTGGCCCTGCCCCGGACGGCTAGGACACCCTACGCCTGCCGTGAGCGGTCTGCCGCGCGATCCCCGAAACCCACAAACCACTGTGCACCTTTCGTGGTGGAGGGCGTGGCGCGAGCCCGTCCGAAGCCGCGGCATCACATACCACTGGTACCTTAGAAAGTGTAGCGGACTCTGTTCCGCCCATAAACGTGACAACTTTCAACAACGGATCTCTTGGCTCTC
546	Zotu1019	AAGTCGTAACAAGGTTTCCGTAGGTGAACCTGCGGAAGGATCATTATTGAATTGCATGAGGTATTGATGCTGGCTTCGAAAGGAGCATGTGCTCGGCCTTTATCCAATCAACCACTGTGCACTTATTTCGTGAGGATGTGATCTCCCCGTTTGCGCGGGAGCAGCTGCTTGAGAGGGCGGCCGGGGTTGTGTCTTCATCGAACTTACAAACAACTGTATTGTCTTGTGAATGTAAAAATTAATAAATACAACTTTCAACAACGGATCTCTTGGCTCTC
547	Zotu1103	AAGTCGTAACAAGGTTTCCGTAGGTGAACCTGCGGAAGGATCATTAACAAACTGGCCCTTGTGGCCTCTTGGTTCTTGACTGTGCGCCTTCGGGCTGCACGTCTAGTTCCAAACTCGTGATTCTCACACCTGTGCACATTTCGGACGTGGCAACACGTCCGCCATTTTTATACACACACTAGTTCATGAATGTAATTGATTTTTATAATTAATACAACTTTCAACAACGGATCTCTTGGCTCTC
548	Zotu1047	AAGTCGTAACAAGGTTTCCGTAGGTGAACCTGCGGAAGGATCATTAACGAGTTTTTGAAAGGGGTTGTAGCTGGCCAAACCAAGGCATGTGCACACCCTGCTCAATCCACTCTCAAACCCCTGTGCACTTATTGTAGGCTATGGTGGGATAGCTGACTTCGGTCGGTTTGAAAGCCTCGCCTATGTTTATTACAAACGCTTCAGTTAAAGAATGTCATACCGCGTTTAACGCATATATACAACTTTCAGCAACGGATCTCTTGGCTCTC
549	Zotu506	AAGTCGTAACAAGGTTTCCGTAGGTGAACCTGCGGAAGGATCATTATCGAGTTTTGAAGTGGGGTCTCTTGAGCTGGCATTGCAGGTGCTTGGAGATCCCCCACTCTCATCCACTCAACCCCTGTGCACCTTGAACGAAAGTTGGTTGCCGGACCTCCCTCTTCGAGGGAGCAGCCTTCTATGAGGCCGGGTCTGTCCGACTGACTTCGTTTATTACAAACTCTTATGATGTCTTGTAGAATGCATTGCCTCTTTGTGGGCGAAATGTAATACAACTTTCAACAACGGATCTCTTGGCTCTC
550	Zotu1045	AAGTCGTAACAAGGTTTCCGTAGGTGAACCTGCGGAAGGATCATTACCGAGTCTTGAAAGGGGTTGATGCTGGCCTTCCGAGGCATGTGCTCGCCCTGCTCATCCACTTTAACACCTGTGCACACTCGAGACGTGGCCCTCCGTCATGGGAGATGGTTCCCCCTTTGCCTTCACCGGGAAAGGGGTTGAGCTTGGGGCCTCGCTCTCCTTTTATACAAACCACTGTTGTCATGTCTGGTAGAATGTAAACCGCCTTTAACGGGCATCTAATACAACTTTCAACAACGGATCTCTTGGCTCTC
551	Zotu409	AAGTCGTAACAAGGTTTCCGTAGGTGAACCTGCGGAAGGATCATTAATGAATTTTGAAAGGGGTTGTAGCTGGCCTTTTAGGAGGCATGTGCACACCCTGCTCTTCCATTCTTACACCTGTGCACACTCTGTAGGTCGGTTTGAGCGGTTCTCTCTAACGGGGGATGCTGTTTGGCCTTCCTATGTTTTATAACAAACTCTGTAATGTCATAGAATGTCATCGCGTATAACGCATTATAATATAACTTTCAGCAACGGATCTCTTGGCTCTC
552	Zotu653	AAGTCGTAACAAGGTTTCCGTAGGTGAACCTGCGGAAGGATCATTATCGAGTTTAAACGGAGTGCTTGATGCTGGCCCGCAAGGGCATGTGCTCGGCCTCCCTCGTCCACTCAACCCCTGTGCACTATAGAGGTGCGGTCCTCCGTCATGGGAGCCGCGATCCGCTGTAACGGCGGAGCGTCGGGAGCGCGCCTCGCCCTTTACTATACACGTTTAAAAAGTCTAGTCGAATGTAAATCGTCCTCTGGGCGGAAACGAAATACAACTTTCAACAACGGATCTCTTGGCTCTC
553	Zotu1349	AAGTCGTAACAAGGTTTCCGTAGGTGAACCTGCGGAAGGATCATTATTGAATAAACCTGATGTGGTTGTTGCTGGCTCTCTCGGGAGTATGTGCACGCCCATCATCTTTATATTTCCACCTGTGCACCTTTTGTAGACCCGTGCGATTTGAGCAATCAAGTCAAGTAGGCCTACGTTTTATCATATACCCCATAGTATGTATCAGAATGTATCAGTGGGCTTTGTGCCTATAAACACTATACAACTTTCAGCAACGGATCTCTTGGCTCTC
554	Zotu353	AAGTCGTAACAAGGTTTCCGTAGGTGAACCTGCGGAAGGATCATTATTGAAAGTAAAATGTAGTCGGTTGTAGCTGGTCTCTCTGAGGCATGTGCTCGCCTTCTGCGCTTTCCCTTTTCCACCTGTGCACTACTGTAGACCGTGGATAGACTCTCGCTGTACGCAGCGGACTTGAGGCTCGCACTTGTGCTTGCTTCTACATATCTACCGGTCTATGTTATACATACACTTTAAAAGAACATCGAATGTCTGTTTACTGGTCCTAGACCTTTAAATCAAATACAACTTTTAACAACGGATCTCTTGGCTCTC
555	Zotu1714	AAGTCGTAACAAGGTTTCCGTAGGTGAACCTGCGGAAGGATCATTATCGAGTCATTTGAAAAGGGTTGCAGCTGGCCTCTCGGGGCAAGTGCTCGCCTCGCTCAAAATTCCACTCTTTCAAAAACACCCCTGTGCACTTTATAAAATCTCTCCGTGCCGGTCTCTCTTCCACCCCCCTTGAAGGGGTGTGGGGGGGATGGCCTTGCGGGGAGGGCGTTTTATCTCATCGACAACACCTTTTTTTGAGTCATTTGGAAGCAAAATCATTTTAAACATAAGAACAACTTTCAACAACGGATCTCTTGGCTCTC
556	Zotu2922	AAGTCGTAACAAGGTTTTCGTAGGTGAACCTGCGGAAGGATCATTAGTGAATTCTTGGGAGTCCCTCTTAACCGGAGAAGGCCCAATCCACTATTTTACACACCCTTTGTGCATTCGTCCCTTTTTTAATTACCTTTTAACCCTTGTGCATTAGAAAAGGTTGTGATGTAAACTTTGATAATTTTGAAAGAAAAACTTTCAGCAATGGATCTCTTGGCTCTC
557	Zotu5137	AAGTCGTAACAAGGTTTCCGTAGGTGAACCTGCGGAAGGATCATTACTGAGTGGTCTGTCCCGAGAGTGGGACGGGTTACCCGACCTCATGTCATCTGGAGCTGGCGAACGCCGCGAGGCGGACGTCGCGGGCGTTGACGCGCACGCGGCGTCTGCGGTAGCGGGACCAGCTTGTACGTAACTTCGGCGGAAGAGGCAGGCGTCGATCTTTCTTGAGAGAAGACGATCTGCCCGCCGCCGGCCGTATCCACCACTCTTGTGAGAAGAATGAAGTCTGCTAGAATGCATAGCGAAAAGAAAAACGAAAAGCAAAACTTTCAACAACGGATCTCTTGGCTCTG
558	Zotu2372	AAGTCGTAACAAGGTTTCCGTAGGTGAACCTGCGGAAGGATCATTAATGAATAACTATGGCGTTGGTTGTAGCTGGCTTTTAGGAGCACTGTGCACGCCCGTCATTCTTATCTTTCCACCTGTGCACTTAATGTAGGCCTGGGTAACTCTCACTCATACCAGAGTGGATGCAAGGATTGCAAAGCTTTTTACAAGGCCTAGCTCTCTTTGAATTTCCAGGTCTATGTACCTTTACACACCCCATTTGTATAATAAAGAATGTAGTCAATGGGCTTTTATGCCTATAAAACAAATACAACTTTCAGCAACGGATCTCTTGGCTCTC
559	Zotu383	AAGTCGTAACAAGGTTTCCGTAGGTGAACCTGCGGAAGGATCATTATTGAACAAACCGGTGTCGGCTGAGCTGGCCTCTTCGGAGGCATGTGCACGGCCCACCATTGTTTCATCCTTCTCTTCCACCTGTGCACTTCTGTGGGCCCACTCCAGCACGCTTTGTTGTGCTGGAATCTGGTGCCTACGCTTCACTACCTACTCCATTGAATGTTAAGAACGCATGAATAGGGCATCTTGCCCATAAAACCTTATACAACTTTCAACAACGGATCTCTTGGCTCTC
560	Zotu114	AAGTCGTAACAAGGTTTCCGTAGGTGAACCTGCGGAAGGATCATTACATTCAGTAGCCTAGCTACTTGTTTACACCCTTGTTTTTTTGCGTACCTATTGTTTCCTCGGTGGGCTTGCCTGCCGGTTGGACAAAACCTATAACCTTTTTAAATCTTCAATCAGCGTCTGAATTAAACATAATAATTACAACTTTCAACAACGGATCTCTTGGTTCTG
561	Zotu3533	AAGTCGTAACAAGGTTTCCGTAGGTGAACCTGCGGAAGGATCATTATCGAGTTTAAACGGAGTGCTTGATGCTGGCCCGCGAGGGCATGTGCTCGGCCTCCCTCGTCCACTCAACCCCTGTGCACTATAGAGGTGCGGTCCTCCGTCATGGGAGCCGCGATCCGCTGTAATGGCGGAGCGTCGGGAGCGCGCCTCGCCCTTTACTATACACGTTTAAAAAGTCTAGTCGAATGTAAATCGTCCTCTGGGCGGAAACGAAATACAACTTTCAACAACGGATCTCTTGGCTCTC
562	Zotu1745	AAGTCGTAACAAGGTTTCCGTAGGTGAACCTGCGGAAGGATCATTACTGAAGCATTTGCAATGGATTTGTTGCTGCCTCGCAAGAGTAGAATTGTGCACGCCATTCAATCTTCTATTTACCACCTGTGCACCTTTCATAGGCTATGAATAAATGTCTCACTGTAAAAAGTGGATCTGAGGCTTGTGTTTAGCTTGCCTTCAAATGTATTCATGGCTTATGTTTTTTATACACACTTTTTGATTTTTGAATGTATTGTTTTATGGATCTTTATCCATATAAATGTAAATACAACTTTCAGCAACGGATCTCTTGGCTCTC
563	Zotu983	AAGTCGTAACAAGGTTTCCGTAGGTGAACCTGCGGAAGGATCATTAATGAGATTGAAATGAGTTGTTGCTGGCCTTTCGAGGCATGTGCACACTCTGCTCATCCATCTACCCCTGTGCACCTATTGTAGAAGGGCTGAAAGGCTCTTCTATGTTTTTATAAACACTAAGTCTAGAATGTTACTTGCTATAAACGCATCTAATACAACTTTCAACAACGGATCTCTTGGCTCTC
564	Zotu818	AAGTCGTAACAAGGTTTCCGTAGGTGAACCTGCGGAAGGATCATTAATGAATTTATTGAATTGGGTTGTAGCTGGCTCTCTCTGGGGGCATGTGCACACTCTATTCATCTATTTCTATATACACCTGTGCACCTTTTGTGGGTCGGTCATATGAGGGAAAGTTGAAAGGCTTTTGTTCTAGACCTTCCTACGTTTTTATTATAAACCCAAGCATGTCTTTGAATGTCTTTGCATTAATGATGCATTTTAATACAACTTTCAGCAACGGATCTCTTGGCTCTC
565	Zotu950	AAGTCGTAACAAGGTTTCCGTAGGTGAACCTGCGGAAGGATCATTACCGAATTGTCAAACGGGTTGTTGCTGGTCCTCAAACGGAGACACGTGCACGCTCTGTTTACACATCCACTCACACCTGTGCACCCTCTGTAGTTCTGTGGTCTGGGGGACCCTGTCTTCCTGCCGTGGTTCTATGTCTTTACACACACACACTGTAACAAAGTCTTATGGAATGTATGCCGCGTCTAACGCAATACAATACAACTTTCAGCAACGGATCTCTTGGCTCTC
566	Zotu938	AAGTCGTAACAAGGTTTCCGTAGGTGAACCTGCGGAAGGATCATTACCGAGTTAGGGTCCTCTGGGCTCGACCTCCTACCCTTTGTCTACCTTACCTTTTGTTGCTTCGGCGGATCCGTCCTTTCGAGGACCGCCGGAGGGGCGTAAACACCCCTCTGGCCCGCGTCCGCCGGTGGCCCACAACCCAAAACTCTTGTTTAAACGTGTCGTCTAAGTACAAAAAACAAATAAAGTAAAAACTTTCAACAACGGATCTCTTGGTTCTG
567	Zotu3497	AAGTCGTAACAAGGTTTCCGTAGGTGAACCTGCGGAAGGATCATTAACGAATTTATGATTGAAGTTGTAGCTGGCCGCGAGGCATGTGCACGCTTCTTTCGCAAATCCACACAACACCTGTGCACCTTCGCGTGGGCTTTTCTGGCAGCTAGAGGGAAGTTGATTCCTCTGTTACCGGGATTGCTCGCGTCTTTTTTTCATAAACTCTTGTATGTCTTCAGAATGGTATACTTCGATGTAATAAAAACGCATCTAAATACAACTTTCAACAACGGATCTCTTGGCTCTC
568	Zotu2829	AAGTCGTAACAAGGTTTCCGTAGGTGAACCTGCGGAAGGATCATTATTGAATTTTGTGAAGGGTTGTAGCTGGTCTTTATTGACATGTGCACACCCTGATCATTCCATTTCACCCCTGTGCACTTTCTGTAGGTCGGTTTGAGTGCAGCGTCTAGCTGGCGTTTGTGCAAAGCCGGTCCTATGTATTTTAAAAACATGTCAGTAATAGAATGTAACTTGCTATAAATGCATATAATACAACTTTCAGCAACGGATCTCTTGGCTCTC
569	Zotu376	AAGTCGTAACAAGGTTTCCGTAGGTGAACCTGCGGAAGGATCATTATTGAATAAACTTGACGTGGTTGAGCTGACTCTCTCGGGAGTATGTGCTCGCTCGTCATCTTTGTCTTTCCACCTGTGCACTTTTTGTAGATTTGGATGTAACTGTCCGAGGCAACTCGGTTGGGAGGAATGCTATCTCTGATGGCTTTCCTTGTATGTCCAAGTCTATGTTTTCATATACTCCAAGTATGTAACAGAATGTGTCATTGGGCTTTGTGCCTATAAACTATATACAACTTTCAGCAACGGATCTCTTGGCTCTC
570	Zotu428	AAGTCGTAACAAGGTTTCCGTAGGTGAACCTGCGGAAGGATCATTATTGAATAAACCTGATGTGGTTGCTGCTGGCTCTCTCGAGAGTATGTGCACGCCCGTCATCTTTATATTTCCACCTGTGCACCTTTTGTAGACCCACAAGGCTTTCGAGTCGAATGGGCCTATGTTTTACCATATACCCCAAGTATGTAACTGAATGTATCAATGGGCCTTGTGCCTATAAACATTATACAACTTTCAGCAACGGATCTCTTGGCTCTC
571	Zotu2393	AAGTCGTAACAAGGTTTCCGTAGGTGAACCTGCGGAAGGATCATTAATGTATTGATAGGGAGTTGATGCTGGCTGCGCTTCGGGGTAGCATGTGCTCGCTTCCGACAATATTATCCATACACCTGTGCACACATGTGAGGGGGGAACAGCCCAACTGGGAAGTCCCTTCTTATTATTATACATACACCCAATCAGGAAATTGCACGTGACTTGCGTTGTATGACGCTTAAAAACACAATACAACTTTTAACAACGGATCTCTTGGCTCTC
572	Zotu1668	AAGTCGTAACAAGGTTTCCGTAGGTGAACCTGCGGAAGGATCATTATCGAGTTTAAACGGAGTGCTTGATGCTGGCCCGCAAGGGCATGTGCTCGGCCTCCCTCGTCCACTCAACCCCTGTGCACTATAGAGGTGCGGTCCTCCGTCATGGGAGCCGCGATCCGCTGTAATGGCGGAGCGTCGGGAGCGCGCCTCGCCCTTTACTATACACGTTTAAAAGTCTAGTCGAATGTAACTCGTCCTCTGGGCGGAAACGAAATACAACTTTCAACAACGGATCTCTTGGCTCTC
573	Zotu332	AAGTCGTAACAAGGTTTCCGTAGGTGAACCTGCGGAAGGATCATTATCGAGTTTTTTGAACGGGTTGTCGCTGGCCTCTCACGGGGCATGTGCACGCCTGGCTCATCCACTCTCAACCTCTGTGCACTTTATGTAAGAAACGGTGGACGCGCCGGCTCTTTGAGTCGGTAAGAAAGCCTTTCTTATGTTTTACTACAAACGCTTCAGTTATAGAATGTTTACTGTGTATAACACAATATATACAACTTTCAGCAACGGATCTCTTGGCTCTC
574	Zotu2865	AAGTCGTAACAAGGTTTCCGTAGGTGAACCTGCGGAAGGATCATTATCGAATAAACTAGGTGGGTTGTTGCTGTCCCTCTCGGGGGAATTGTGCACACCTTACCTTTTTTGTTTTTCCACCTGTGCACACACTGTAGGTCTGAAGGAGGGGAAGGGGGGGGTTTTGTAACCTCCCCTGAAACACTTTCAGGTCCTATGTATTTTACACATACCACTATTAAAAGTAACAGAACGATTCAATGGGCTTCCAAGCCTATAAACTATATACAACTTTCAGCAACGGATCTCTTGGCTCTC
575	Zotu82	AAGTCGTAACAAGGTTTCCGTAGGTGAACCTGCGGAAGGATCATTATCGAGTTTTTGAACGGGTTGTCTGCTGACTCGCAAGAGTATGTGCACGCCTGGCTCATCCACACTCAACTTCTGTGCACTTTTCATAGGCCGGCTTGTAGGTGGTGCGTTTGCGCACGCCAGGTGGTGCGTTCGCGCACGCCAGGTGGTGAGCTCGCGCACGCCTGTAGGCTTAGGCTTATGCTTTACTACAAACGATTCAGTTATAGAATGTCTTACTTTGCGATAACGCAATTATATACAACTTTCAGCAACGGATCTCTTGGCTCTC
576	Zotu1209	AAGTCGTAACAAGGTTTCCGTAGGTGAACCTGCGGAAGGATCATTAACGTGTTCTCCGACGGCAAAGGTGCGCACGGCCACCCCCACCGGTGGCCGGGCGCCCTGAGCTGCTCGAACCCTTTTCAAACCCACCGTGCACTTTTGTCGGCAGAGGGGCTTTGCGGCCCCGAGCCGGATCTCACATACTCTTAACTTTGGAAAGTCTATGGCGAGCCTTTTGTGCCGCCCTAATCTTTGACAACTTTCAACAACGGATCTCTTGGCTCTC
577	Zotu4759	AAGTCGTAACAAGGTTTCCGTAGGTGAACCTGCGGAAGGATCATTATCGAATTATAAGGCTTTGGCTGTGCTGGCCCCTCGGGGCATGTGCACGTCTCTGCCCGTTAATACCAACCAACCCCTGTGAACCAACCGTGGGGCGCTCTGTGATGGAGTCGTCCCATGTTTTATCATAAACACTGCATGTCTTCAGAATGTAAATCTATATCCTCGCCCTAAAAACGCGTCGGTAAAAAAATTAATACAACTTTCAACAACGGATCTCTTGGCTCTC
578	Zotu4788	AAGTCGTAACAAGGTTTCCGTAGTATGTATCCACTTGCCATTGTTATAACTGAATTCATAGCTAACCATTATTAGGGTGAACCTTCGGAAGGATCATTATCGAGAACTGGGTCAGCTTTAGGGCTGGTCCAACCTCCAAACCTTTGTCTACATACCTTTTTGCTTCGGCGGGCCGCGAGTCCCTCGCCAGGGCATCTTGCCTTGCCGTGCCCGCCAGAAGACCATTTAAATTCTCTGTATGAGTTGTCTAAAAAAAATATACAATATACAAAACTTTCAACAACGGATCTCTTGGTTCCA
579	Zotu882	AAGTCGTAACAAGGTTTCCGTAGGTGAACCTGCGGAAGGATCATTATCGAGTTTAAACGGAGTGCTTGATGCTGGCCCGCGAGGGCATGTGCTCGGCCTCCCTCGTCCACTCAACCCCTGTGCACTATAGAGGTGCGGTCCTCCGTCATGGGAGCCGCGCTCCGCTGTAATGGCGGAGCGTCGGGAGCGCGCCTCGCCCTTTACTATACACGTTTTAAAAGTCTAGTCGAATGTAAATCGTCCTCTGGGCGGAAACGAAATACAACTTTCAACAACGGATCTCTTGGCTCTC
580	Zotu2009	AAGTCGTAACAAGGTCTCCGTAGGTAAGTTTAAACCAAAATCCCCCCCACGTTTGTTACACACCCCCGTTCAATATACTAACTGTCATACAGGTGAACCTGCGGAGGGATCATTACAGAGTTAGGGCTCGTATAAAGCCCGACCTCCCACCCTTTGTTTACAAAACCATGTTGCCTCGGGGCGGATCCCGCTTAAGTGACGGTGTCCCCCCGGTGGAATACTAAACCCTGCATCGTTTGCGTCGGAGTAAATTTGAATAAATCAAAACTTTCAACAACGGATCTCTTGGTTCTG
581	Zotu1652	AAGTCGTAACAAGGTTTCCGTAGGTGAACCTGCGGAAGGATCATTAACGTATCTCTGACGGGGGTGCGGCGTGCCCAGCTCCGGTCCAAACGGCCGTGCAGCGGGTGCCCGTCCCCTGCTCACAACCACAAACCCACTGTGAACCTTCACGGCGGAGGGAGGGCAACCTCTCGATGCCGCATACCAAAACTCCAGTTGCAAAGAATGTCGTGCGGACACTGTGCCGCCCAAAACACAAAACAACTTTCAACAACGGATCTCTTGGCTCTC
582	Zotu1566	AAGTCGTAACAAGGTTTCCGTAGGTGAACCTGCGGAAGGATCATTATCGAGTTTTGAACGGGTTGTAGCTGGCCTCAATACGGGGCATGTGCACGCCTGGCTCATCCACTCCTTAACCTCTGTGCACTTTTTGTAGGCTGGTTGAAAGGTGGGCTTCACTTCGCGGTGTTGCTCGCTGGAAGACCTGGTCTATGTTTTACTACAAACGCTTCAGTTATAGAATGTCTATCTTGCGTATAACGCATTTATATACAACTTTCAGCAACGGATCTCTTGGCTCTC
583	Zotu3902	AAGTCGTAACAAGGTTTCCGTAGGTGAACCTGCGGAAGGATCATTAATGAGTCTGAAAGGGGTTGTTGCTGGCCTTTTCGGAGGCATGTGCACATCCTGCTCACTCCACATACACCTGTGAACATTTGGTAGTTCTGTCTGATTAGACCACTGGGCGTCGGCAGGACCGCTGTTTTTACACACACTTTAAAGTATCAGAATGTCATCTTGCTATAAACGCATTTAAAACAACTTTCAACAACGGATCTCTTGGCTCTC
584	Zotu2578	AAGTCGTAACAAGGTTTCCGTAGGTGAACCTGCGGAAGGATCATTAATGAATTTTGAAAGGGGTTGTAGCTGGTCTTTTCCAAGACATGTGCATGCCCTGCTCATCCATTCTACCCCTGTGCACACTCTGTAGGTCGGTTTTGAAGTGATTCCTCACGGAATTGCTCGGGCCTTCCTATGTTTTCATACAAACACTTTAAAGTCAAAGAATGTAATCGCGTGTAACGCATTTAATACAACTTTCAGCAACGGATCTCTTGGCTCTC
585	Zotu999	AAGTCGTAACAAGGTTTCCGTAGGTGAACCTGCGGAAGGATCATTACCGAAGAAATGATAGGGTTGAGCTGACTTCTTTGGAGTATGTGCTTATTCTATCGCTTTTTCTATTCTCCCTTGTGAACCTTTTGTAGACTTTTTTATGATATTAACTTTGGTGGGAGGTTTCTTCTACGCAAGTTCATTGAGACTTGCCTCTAATGCGAACTTTGCATTAGATGGCTTGACTCTACCCTTATCATATTGGTCTATGATTTTATATACCAACTCCTTTCAGTTTATGAATGTCTCTTTTGTTGGTCTCAAGTACCAATAAATTGTTAATACAACTTTCAGCAACGGATCTCTTGGCTCTC
586	Zotu2282	AAGTCGTAACAAGGTTTCCGTAGGTGAACCTGCGGAAGGATCATTATCGAGTTTGTGGCGTCCTCTTGGTTGAGCTGGCTTGAAAGGGCAAGTGCTCGCTAGGATGTGGCGTTCTTTCTCCAAACCCCCCCCCTCTTGCTTGTGCACATCCGCGTGGGTCTAAAGGTAGCTTTGTCCTTTCAGGGAGAAAGCGCTTGAAGGCTTGCGTCTTTTCTATACACTCCTTTGAAAGGTTAACAGAATGTTTGTCTTGCGTTTACGCAAAACCTATACAACTTTCAGCAACGGATCTCTTGGCTCTC
587	Zotu513	AAGTCGTAACAAGGTTTCCGTAGGTGAACCTGCGGAAGGATCATTAATCCAGGCACGAACCCCCTTCCTCCGGTTGGGGGCGAGAGCCGCCTTTATACCCACCCTTTGCCTATGTGTACCCCTATCGCTTCCTCGGCAGGCTTGCCTGCCGCCAGGAACCAACCAAACCCTTTGCATTATACATGAAAACTTCTGATACAAACCTAAATTATTACAACTTTTAACAATGGATCTCTTGGTTCTG
588	Zotu1832	AAGTCGTAACAAGGTTTCCGTAGGTGAACCTGCGGAAGGATCATTATCGAAATTAAGTGGGGAGTTGATGCTGGCAGTCCTTGCATGTGCTCACTCTCTTTTTAATCCACTTTCACATGTGCACTTGATTTTCCCCAAGGCCTCTGTGCCCTTGGACTTACAAACTCTTATTTAATGTTAACCGAATGTTTATCTGCCGAAAGGCAAAGTCTTATACAACTTTTAACAACGGATCTCTTGGCTCTC
589	Zotu4323	GAGCCAAGAGATCCGTTGCTGAAAGTTGTATATTAAATGCGTTATACGCAGATAGACATTCTATAACTGAAGCGTTTGTAGTAAAACGTAGACCAGGCTTCAAGCCGCACATTACTATGCGACCCTTCACCAGCCTACAATAAGTGCACAGAGGTTGAAGAGTGGATGAAGACAGGCGTGCACATGCCACAGTATGAGGCCAGCTACAACCCGTTCAAAACTCGATAATGATCCTTCCGCAGGTTCACCTACGGAAACCTTGTTACGACTTTT
590	Zotu417	AAGTCGTAACAAGGTTTCCGTAGGTGAACCTGCGGAAGGATCATTAACGAATCAAACAAGTTCATCTTGTTCTGATCCTGTGCACCTTATGTAGTCCCAAAGCCTTCACGGGCGGCGGTTGACTACGTCTACCTCACACCTTAAAGTATGTTAACGAATGTAATCATGGTCTTGACAGACCCTAAAAAGTTAATACAACTTTCGACAACGGATCTCTTGGCTCTC
591	Zotu1021	AAGTCGTAACAAGGTTTCCGTAGGTGAACCTGCGGAAGGATCATTAACGAGTAACTGAACAGGTTGTAGCTGGCCTCTAGGGGCATGTGCACGCCTGGCTCATCCACTCTTCAACCTCTGTGCACCTGTTGTAGGTCGGTGGAAGGGCGAAGTAGTAAGTGAGGTCTCAGGACTTTGCTTACTCTCTGCTTGGAAGCCTTCCTATGTTTCATTACAAACGCTTCAGTTTAAGAATGTAATCTCTGCGTATAACGCATCTATATACAACTTTCAGCAACGGATCTCTTGGCTCTC
592	Zotu3095	AAGTCGTAACAAGGTCTCCGTAGGTGAACCTGCGGAGGGATCATTACCGAGCGAGGGCTCCGGCCCGACCTCCAACCCTTTGTGAACCCATCTCGTTGCTTCGGGGGCGACCCCGCCGGTCCGCCGGCGAGCGCCCCCGGAGACCAACCCACACTGCATCATGGCGTCGGAGTCAAAAGTTAATTAAACAAAACTTTCAACAACGGATCTCTTGGTTCTG
593	Zotu2122	AAGTCGTAACAAGGTTTCCGTAGGTGAACCTGCGGAAGGATCATTACAGATTGTTATTGCAATCCCTCCCTTATTCTCTCCCCTTTGTGCACCTTATCGCATAGGCTGGTAGTAGTTGCAGTGGCCCAGAAATGAGCTATGCACTGCGAATGCCTGTGTGATTTCACTTCTAATACTATACATCATCTGCATGGCATTGTTGTGTAATATGAGTATAATGAAATATACAACTTTCAGCAATGGATCTCTTGGCTCTC
594	Zotu1417	AAGTCGTAACAAGGTTTCCGTAGGTGAACCTGCGGAAGGATCATTATCGAGTTTTTGAAGTGGATGTCCCTTTGATGCTGGCCCCTCCAAGGGCATGTGCTCGGGGGGCGTCCCGCTCCAATCCACTCAACCCCCTGTGCACTTTTGAGGTGTGGTCCTCCGTTGTTGGAGCCGCTCTTGTCTGGATTCTCTTTCGGGGGAGTTTGGGCTGTTGAGCTGGGACCATGCCTCCCCCTTTTACAAACCTTTTAACAAGTCTTGTCGAACGTGATCGCCCTCGTTGGCGGAAACTTAAATACAACTTTCAACAACGGATCTCTTGGCTCTC
595	Zotu125	AAGTCGTAACAAGGTTTCCGTAGGTGAACCTGCGGAAGGATCATTATTGAATTCGCGTGGCAAAGTTGTTGCTGGTCCAATGTGGCATGTGCACACTTTGTAACCCATTTCAAATACCTGTGAACTTTTTGTAGTCTTGGGGGATGCTACAGCTCAAAGGAAACTTTGGATTTGAGTGCTGCAGGCTTGCAAAAGTCGGCTTCATTCTACAGCTGAACCCGATTCTATGTTTTATATACCCCAATTTGTATGTCTATGAATGTGATTAGAGGGCTTTGATGCCTTTAAATCTTATACAACTTTCAGCAACGGATCTCTTGGCTCTC
596	Zotu2029	AAGTCGTAACAAGGTTTCCGTAGGTGAACCTGCGGAAGGATCATTAATGAATTTTGAAAGGGGTTGTAGCTGGTCTTTTCCGAGACATGTGCACGCCCTGCTCATCCATTCTACCCCTGTGCACACTCTGTAGGTCGGTTTTGAAGTGATTCCTCACGGAATTGCTCGGGCCTTCCTATGTTTTCATACAAACACTTTAAAGTCAAAGAATGTAATCGCGTGTAACGCATTTAATACAACTTTCAGCAACGGATCTCTTGGCTCTC
597	Zotu1300	AAGTCGTAACAAGGTTTCCGTAGGTGAACCTGCGGAAGGATCATTAGCGCATCTCTGACGGCGAGGGCGCGCCCTGCTCCGGACCGAAAGGCCGTGCAGCGGGCGCGCCTGGACCGCTCAACCTTTGCAAACCCCACTGTGCACTTTTGTCGGCGGAGGGCTTAGCGGCCCCGAGCCGGATCACAAACACCGAACTTGTAAAAGAATGCAAAGCGGACATTGCGCCGCCTAAACTTTAACAACTTTCAACAACGGATCTCTTGGCTCTC
598	Zotu2782	AAGTCGTAACAAGGTTTCCGTAGGTGAACCTGCGGAAGGATCATTAACGAGTCTTTTGAAAGTGGGCTTGATGCTGGCCCCCAGGGCATCGTGCTCGGCCCCGCTTCAATCCTCTCAACCACCGTGCACCTTCCTCGAGTCTGTGGTCCTCCGTCACGGGAGCCGCTCCTGGCCTGACGACGCTCGCGTCGAACGGCCGGTCGAGCCGGGATCGCATCGCTCGGGGCCTCTTTTTAAACACACACACCTTTGTCAGTCTTGTAGAATGCATCTACGCCCCTGGCGTAAAAATTAAATACAACTTTCAACAACGGATCTCTTGGCTCTC
599	Zotu2395	AAGTCGTAACAAGGTTTCCGTAGGTGAACCTGCGGAAGGATCATTAAAGAGTAAGGGTCTTCTAGGCCCGACCTCCAACCCTTTGTATATCTACCTCCGTTGCTTTGGCGGGCCCCTGGGGCAACCCACCGCCGGCCTTTGGCTGGTGAGCGCCTGTCAGAGTCCACTCACAACTCTGTGTACCGATGATGTCTGAGTATCATACAATAATCAAAACTTTCAACAACGGATCTCTTGGTTCTG
600	Zotu210	AAGTCGTAACAAGGTCTCCGTAGGTGAACCTGCGGAGGGATCATTACAAGAAACCCTACGGTATTACTCCTCGGAGTATTGCCGCTAGGTTATTTCACAACCCTTTGTTGTCCGACTCTGTTGCCTCCGGGGCGACCCTGCCTTCGGGCGGGGGCTCCGGGTGGACACTTCAAACTCTTGCGTAACTTTGCAGTCTGAGTAAACTTAATTAATAAATTAAAACTTTTAACAACGGATCTCTTGGTTCTG
601	Zotu858	AAGTCGTAACAAGGTTTCCGTAGGTGAACCTGCGGAAGGATCATTAATGAATTTTGAAGGGGTTGTAGCTGGCCCGCAAGGGCATGTGCACACCCCGTTCAATCCATTCTACCCCTGTGCACCACATTGTAGGGATGGAGGACCGTGAGGTCTTCTATCTCTATGTCATTTCACAAACTCGATAGTCTCAGAATGTAAACGCGTATAACGCATCTTATACAACTTTCAGCAACGGATCTCTTGGCTCTC
602	Zotu3423	AAGTCGTAACAAGGTTTCCGTAGGTGAACCTGCGGAAGGATCATTAACGAGTTCTGAAAGGGGTTGTAGCTGGCCTTCCGGGGCATGTGCACACCCTGCTCATCCACTCTACACCTGTGCACTTACTGTAGGTTTGGCGTGGGCTTCGGGGCCTCCGGGTCTTTGAGGCATTCTGCCGGCCTATGTATCACTACAAACACATAGAGTAACAGAATGTATTAGCGTCTAACGCATCTAAATACAACTTTCAGCAACGGATCTCTTGGCTCTC
603	Zotu1704	AAGTCGTAACAAGGTTTCCGTAGGTGAACCTGCGGAAGGATCATTAATGAATTTTAAGGGAATTGATGCTGGTCCTTTATTGGACATGTGCTCGTTCTCTCTTAATCCTTAACACACCTGTGCACTTGTTATATCAGAGCCGAAGGAGAAATCCTTTAGCTCTGCTTTAATCAACATACTCTTATTATTAACTTTGAATGTTTATCAAGTCGAAAGACTTTTAAATTAATACAACTTTTAACAACGGATCTCTTGGCTCTC
604	Zotu1372	AAGTCGTAACAAGGTTTCCGTAGGTGAACCTGCGGAAGGATCATTACTGAATTTAATTCCGGGGTTGTAGCTGGCCATGAATTTGGCATGTGCACACCCTGGTAAATCCAAATCTTTACACCTTTGTGCACCATTCATGGGATCGATGAGTCTATCTTGGCGTCAGCGCTGGTAGTATCGTTTTTCTCATGCTTTATATTATACACCTTTCAGTAAAGAATGTTTATTGCGTTTGACGCATCTTAATACAACTTTCAGCAACGGATCTCTTGGCTCTC
605	Zotu809	AAGTCGTAACAAGGTTTCCGTAGGTGAACCTGCGGAAGGATCATTAACGAAAACGCTCAAAGGAAGGGTTGTTGCTGGCTCTTCCGGGCATGTGCACGCTCCCTTTGAAGCTAATTCCACCTTTATACACCTCTGTGCATCATCTGTAGGGGGTCCCGTGAAGGGACAGCCTATGTTCATTTTTACAAACTCTGTATTGTCATGGAATGTCATCGCGTGTAACGCACAAATATACAACTTTCAGCAACGGATCTCTTGGCTCTC
606	Zotu5004	AAGTCGTAACAAGGTTTCCGTAGGTGAACCTGCGGAAGGATCATTAACGTATCACTGGCAGCGGCGCGCGCCCTGCTCCGGGCCTGACTGGCCCGTGCAGCGGGTGCCCGCAGGCTGCTCAGCCCCTTTCAAACCCCACTGTGAACCTTTGCGGCCAAGGGGCGCCAGCGACAGCTGCGCTCCAAACGCCGCGCTTTACAAGCGCGATTTAGTAACGAGAATGAATGCGGACTCTGTGCCGCCTAACAAACATGACAACTTTCAACAACGGATCTCTTGGCTCTC
607	Zotu1343	AAGTCGTAACAAGGTTTCCGTAGGTGAACCTGCGGAAGGATCATTAACGTATCTACCCTCGGGGTGCCGTTGGCCCTGCTCCGGCAGAACTGCCGTGCAGCGGGTCGCTGCCCCTGAACCACCACAAACCCACTGTGCACCATTCGCGGTGGAGGGTGCGGCGCGAGCCTGCCCGAAGCTGCGGTATTACAGACGCTGTCTCAGAATGTCTTGCGGACTCGTTCCGCCCATAAACTTAACAACTTTCAACAACGGATCTCTTGGCTCTC
608	Zotu2169	AAGTCGTAACAAGGTTTCCGTAGGTGAACCTGCGGAAGGATCATTAACGAGTCTTTTGAAAGTGGGCTTGATGCTGGCCCCTTAGGGCATCGTGCTCGGCCCCGCTTCAATCCTCTCAACCACCGTGCACCTTCCTCGAGTCTGTGGTCCTCCGTCACGGGAGCCGCTCCTGGCCTGACGACGCTCGCGTCGAACGGCCGGTCGAGCCGGGATCGCATCGCTCGGGGCCTCTTTTTAAACACACACACCTTTGTCAGTCTTGTAGAATGCATCTACGCCCCTGGCGTAAAAATTAAATACAACTTTCAACAACGGATCTCTTGGCTCTC
609	Zotu5429	AAGTCGTAACAAGGTTTCCGTAGGTGAACCTGCGGAAGGATCATTATCGAATTTTGTGAGGGGTTGTAGCTGGCCCGGAAGGGCATGTGCACGCTCCGATCATTCCTCCATACACCTGTGCACTTTTTGTGGGATCGGCTGCGGCGTAGAGCCGCCGCCGTTTCCTATGTCTTTTACAAACGCATCAGTTGTAGAATGTCTCTTGCTATAAACGCATAAATACAACTTTCAGCAACGGATCTCTTGGCTCTA
610	Zotu2511	AAGTCGTAACAAGGTTTCCGTAGGTGAACCTGCGGAAGGATCATTAACGCATCCCTGACGGCCAAGGCGCGACCCCGCTCCGGACCGCAAGGCCGTGCAGCGGGCCCGCCTGGGTCGCTCAACCTTCACAAACCCACTGTGCACCTTTGGCGGCGGGAGGCATGGCGAGAGCCGTGCCCGACGCTGCGTCACAAACGCTCAGTAGAAAAGAACGATCGGTGGACTCTGTTCCGCCCAAAACACTTAACAACTTTCAACAACGGATCTCTTGGCTCTC
611	Zotu469	AAGTCGTAACAAGGTTTCCGTAGGTGAACCTGCGGAAGGATCATTAAAGATTCGAGCTTCGGCTCTACCTCTTCAGCTGTGCGCTTCGGCTGCACGCTGTCGAAACTCTCACACCTGTGCACCTTTTCGGTTGCGGCGTTCGCGCGTCGCTTCCGCTTTACACATTTTACTACAAAAGTCTAGAATGTCATAAACTATAAAACATAATACAACTTTCAACAACGGATCTCTTGGCTCTC
612	Zotu5508	AAGTCGTAACAAGGTTTCCGTAGGTGAACCTGCGGAAGGATCATTAACGTATCTCCGACGGGACGCGGCGAGCCCTGCTCCGGCCAAACGGCCGTGCAGCGGGTTCCCGTCCCCGTTCGCACCTTACAAACCCACTGTGAACCTTCACGGCGGACGGGAGGCAACTCCCCGAGGCCGCATACCAAACTCCAGTCGCAAAGAATGTTGTGCGGACTTTGCGCCGCCTAAAACACGAAACAACTTTCAACAACGGATCTCTTGGCTCTC
613	Zotu45	AAGTCGTAACAAGGTCTCCGTAGGTGAACCTGCGGAGGGATCATTACAGAGAACATCGCCCGCAAGGGTGACTCTCCAACCCTATGTTAATTATACCTTTGTTGCTTTGGCGAGCCGCTCCGGCCACCGGCTCACGCTGGTGAGCGCTCGCCAGAGGACCCTAAACTCTGTTTATACATGTCGTCTGAGTACTATATAATAGTTAAAACTTTCAACAACGGATCTCTTGGTTCTG
614	Zotu3506	AAGTCGTAACAAGGTTTCCGTAGGTGAACCTGCGGAAGGATCATTAATGAATTTGAAAGGGGGGTTGTTGCTGGCTCTACTGAGCATTTTTGTGCACACCCCCTGATCTCATCCACTTTACACCTGTGCACCCTTGCATGAGTTTCTGTGGAAAGAAAAAAAAGGGCCTCTAAAAAAAAGGGGGGGGCTGCTTGCTTCTTTTCCAGAACTTGTGTATTTTATCACAAACTCTTGTATGTTATAGAATGTAATCACACTTTGCTGTAAAAATGCAAACTTTGTACAACTTTCAACAACGGATCTCTTGGCTCTC
615	Zotu4716	AAGTCGTAACAAGGTTTCCGTAGGTGAACCTGCGGAAGGATCATTATCGAGTTTAAATTCATACTTGCTGTGCATTCACTTGCACGTAGGTTTGAATATTCAAACTTTACACCCCTGTGCACCTTCGGGCTTGCCACATCACGCAATCTGGGTTGCGGTGGCATGTCTCGTTTTTTTACACCTTTTTGTATGTTTCTGATTAAAACTTTTGATTGCCCTGTGATGGGGTGGTCGAATCAAACAAAATACAACTTTCAGCAACGGATCTCTTGGCTCTC
616	Zotu596	AAGTCGTAACAAGGTTTCCGTAGGTGAACCTGCGGAAGGATCATTAACGTATCTCAGGCGGCCGTCCGATGGCCCTGCTCCGACCGCGAGGCCGTGCAGCGGGCACTCGGCGACGCCCAACCTTTACAAACCCACCGTGCACCTTTGCGGGAGAGGCTTCCCGGGCGAGAGCTCGGTTCGCCGATCCCGCTCCAAACAAACACTAGTTATGAGAATGTGATGCGGCCTTTGCGTCGCCTAATGACATGACAACTTTCAACAACGGATCTCTTGGCTCTC
617	Zotu349	AAGTCGTAACAAGGTATCTGTAGGTGAACCTGCAGATGGATCATTTCGATGAAAACCTTTTTTTTCTTGAGGTGTGGCTCGCACCTGTCTAACTAAACTTGAGCTACCTTTTTTCAACACGGTTGCATCGGTTGGCCTGTCAAACAGTGCGGCGGCGTGGATTTTCACGTCTGCTTTGGCTGGGCGACGGACCGACACTTAATCAACACTTTTGATGATCTAGGATTTGAATGATAAAAGTTCATTTTTACAATGAAATCGACTGGTAATGCGGTCGTCTAATTTTTAAAAACAACTTTTGGCAACGGATCTCTTGGTTCTC
618	Zotu427	AAGTCGTAACAAGGTTTCCGTAGGTGAACCTGCGGAAGGATCATTAACGTATCTACCCTCGGGGTGCCGTTGGCCCTGCTCCGGCAGAACTGCCGTGCAGCGGGTCGCTGCCCCTGAACCACCACAAACCCACTGTGCACCATTCGCGGTGGAGGGTGCGGCGCGAGCCTGCCCGAAGCCGCGGTATTACAGACGCTGTCTCAGAATGTCTTGCGGACTCGTTCCGCCCATAAACTTAACAACTTTCAACAACGGATCTCTTGGCTCTC
619	Zotu5069	GAGCCAAGAGATCCGTTGTTGAAAGTTGTATTAACTTATTATAATCAAACGTTCCAATGACATATTATAATGTTTATAATAGATAAGTTCACAGGTGTTAATAATGAGTGGATTTGTCAATTAGAATGAGCACTTGTTAACTAGGTTAACCAGCTCAACTCTAATCGTGCAAAATTCATTAATGATCCTTCCGCAGGTTCACCTACGGAAACCTTGTTACGACTTTT
620	Zotu3233	AAGTCGTAACAAGGTTTCCGTAGGTGAACCTGCGGAAGGATCATTAATGAAACTTCAAAGTCGGCCGATAGTTGTTGCTGGTGGTTAACTCCACATGTGCACACTTTTGGTCGCAATCCACACACACCTGTGCATCTATGACTCGAGGTTGTAATGACTGAGAGTAACTTTTACACACCCTTGTATGTAATGGAATGTCTTTTGTGCTATAATGTACAATATAAACAACTTTCAACAACGGATCTCTTGGCTCTC
621	Zotu223	AAGTCGTAACAAGGTTTCCGTAGGTGAACCTGCGGAAGGATCATTATCGAGTTTTGAAACGGGTTGTAGCTGGTCTCAATACGGGACATGTGCACGCCTGACTCATCCACTCTCAAACCCCTGTGCACTTATTGTAGGTCGGTGGAAAGACTTGGTTTTTTTTATTAAGTCAAGTCGGAAGCCTTCCTATGTTTTTACTACAAACGCTTCAGTTATAGAATGTCATACGCGTATAACGCATTTATATACAACTTTCAGCAACGGATCTCTTGGCTCTC
622	Zotu94	AAGTCGTAACAAGGTTTCCGTAGGTGAACCTGCGGAAGGATCATTAAAGAAAAAAGAGAACCCCTTAGCTGCCAGTGTGGGTGAGCACCTCCCTGGAGGAGCGCCCGGGAAGCTTTTTGGGACGATCTATCCACACACCCCACTGTGAACCACCGCGCGAGAGCCAGTAAAGGGGTACACCCTCCGGGAAGCCTCCGAAAGCTCTGCGAAACCTATATACCTACATAACCCGTATGCAAGTCTCAGAATGTACGTGTTGCGCCCCGTCGCAAACAAAAATACAACTTTCAGCAACGGATCTCTTGGCTCTC
623	Zotu2582	AAGTCGTAACAAGGTTTCCGTAGGTGAACCTGCGGAAGGATCATTACCGAGTGAGGGCCCTTTGGGTCCAACCTCCCACCCGTGTTTATTTTACCTTGTTGCTTCGGCGGGCCCGCCTTTACTGGCCGCCGGGGGGCTCACGCCCCCGGGCCCGCGCCCGCCGAAGACACCCTCGAACTCTGTCTGAAGATTGAAGTCTGAGTGAAAATATAAATTATTTAAAACTTTCAACAACGGATCTCTTGGTTCCG
624	Zotu3041	AAGTCGTAACAAGGTTTCCGTAGGTGAACCTGCGGAAGGATCATTAATGAGGTTTATCGGTCAGTGCTGGTGTTCGCATGAACGCATGTGCACGGTCGTCTTCCTTCTATCAACCCCTGTGCACTTTATTAAATGAGGTGGGGATTAGATTGGTTGGGTGAGAAGCGCGTCGCGTGGGATTAACGTAGTAGTTGTGGGTCCACCACGCGAAAGGTTAATCTTGTAGTGACGCGTGGGACTACCTGTTCGCGCCGTCTTCTCTCTGCTTTATTTTTAATACAAACCACACATATTAGTCTTGTCGAATGTTCAGTCCTACGGGACGCTAAATCATAATACAACTTTCAACAACGGATCTCTTGGCTCTC
625	Zotu3396	AAGTCGTAACAAGGTTTCCGTAGGTGAACCTGCGGAAGGATCATTATTGAATGAACATGGGCAAAGTTGTCGCTGGTCTCAGCAATGGGACATGTGCACGCTTTGTTCATCCACCTTCACACCTCTGTGCACTTCTCATGGGTTGGGTTGCGCTTGAAATATAGCAAGACCCCTCTCATGTGTTTTAATCACATACTACAAGTTTTAGAATGTTACAATCATGCGTCAATGCATATAATACAACTTTCAGCAACGGATCTCTTGGCTCTC
626	Zotu2173	AAGTCGTAACAAGGTTTCCGTAGGTGAACCTGCGGAAGGATCATTAATGAATTGTAATGAGGGGTTTGATGCTGGCAAGCCTACCTTTTGGCTGCATGTGCTCGCCCTTCAACAATCTTTATTCGCACACGCCTGTGCATCTTCTGAGGGTTTTCGATTAGAGAGATTGCTGTCTGGTAATCTTTCTTAGAATTCCCTCTTTACATACACTGATTATAACGATGAACGTGATCGTGCCAATATGGCCGTAATTAATACAACTTTTAACAACGGATCTCTTGGCTCTC
627	Zotu1478	AAGTCGTAACAAGGTTTCCGTAGGTGAACCTGCGGAAGGATCATTATTGAATTGCATGAGGTATTGATGCTGGCTTCGAAAGGAGCATGTGCTCGGCCTTAATCCAATCAACCACTGTGCACTTATTTCGTGAGGATGTGATCTCCCCGTTTGCGCGGGAGCAGCTGCTCGAGAGGGCGGCCGGGGTTGTGTCTTCATCGAACTTACAAACAACTGCATTGTCTTGTGAATGTAAAAATTAATAAATACAACTTTCAACAACGGATCTCTTGGCTCTC
628	Zotu1519	AAGTCGTAACAAGGTTTCCGTAGGTGAACCTGCGGAAGGATCATTATCCATCTTCAACCAGGTGCGGTCGCGGCCTCTGGGCAACCAGGTGGTTTCGCGCCGCATTCCTGCATCCTTTTTTTACGAGCACCTTTCGTTCTCCTTCGGCGGGGCAACCTGCCGCTGGAACTTAACAAAACCTTTTTTTGCATCTAGCATTACCTGTTCTGATACAAACAATCGTTACAACTTTCAACAATGGATCTCTTGGCTCTG
629	Zotu2885	AAGTCGTAACAAGGTTTCCGTAGGTGAACCTGCGGAAGGATCATTAACGCATCTCGGGGCGTCCGTTTCCGAGGGCCCAGCTCCGACCGCGAGGCCGTGCAGCGGGCTTTCGGCGACCCCCAACCCTTCACAAACCCACCGTGCACCTTTGCGGGAGAGGCTCCCCGGGCGAGAGCCCGGTCGGCCGAACCCGCCTCCAAAAACGCTAGTTTACAAAGAATGTGTTGCGGCCTTTTGGCGTCGCCTAATGACATGACAACTTTCAACAACGGATCTCTTGGCTCTC
630	Zotu4719	AAGTCGTAACAAGGTTTCCGTAGGTGAACCTGCGGAAGGATCATTAATGAATTTGTCTTCGGACATTCTCTCATACACTTGTGAACTTACACTGTTGCTTGGTGGAGTGTGGTCTAGCGATAGGCCTGCCACCGAGATTTTTTCACTCATCCTATGTCTGAACAATAAACAAAAACAAAACAAAACTTTCAACAATGGATCTCTTGGCTCTG
631	Zotu4434	AAGTCGTAACAAGGTTTCCGTAGGTGAACCTGCGGAAGGATCATTACCGTGGGGGCCCCCCGGGGCCCCTGCCGAGATAGCACCACTTGTCTTACAGCACCAACCGTTTCCTCGGCGGGCTCGCCAGCCAACGGGGACCGAACAAACCATCAAACCGCAGTTTCAGAAGTCAAAAACGTAACCAAACAAAAAAAATCAAAACTTTCAACAACGGATCTCTTGGTTCTG
632	Zotu2558	AAGTCGTAACAAGGTCTCCGTTGGTGAACCAGCGGAGGGATCATTACGAGAGTGTCGCCACTCCCAACCACTGTTTACCTACCCGTCCACCGTGCCTCGGCAGGCAGCCCTGTGGGACAGAGCCTCGCCCCCCGCCTCGGGGGGTGCCTGCCGCTGGCCGACCCAAATTCAGCTGTATCGTACCTTCTGAGTATCTCACAAATGAACAAAACTTTCAACAACGGATCTCTTGGTTCTG
633	Zotu1950	AAGTCGTAACAAGGTTTCCGTAGGTGAACCTGCGGAAGGATCATTATCGAGTTTAAACGGAGTGCTTGATGCTGGCCCGCAAGGGCATGTGCTCGGCCTCCCTCGTCCACTCAACCCCTGTGCACTGTAGAGGTGCGGTCCTCCGTCATGGGAGCCGCGATCCGCTGTAATGGCGGAGCGTCGGGAGCGCGCCTCGCCCTTTACTATACACGTTTAAAAGTCTAGTCGAATGTAAATCGTCCTCTTGGGCGGAAACGAAATACAACTTTCAACAACGGATCTCTTGGCTCTC
634	Zotu442	AAGTCGTAACAAGGTTTCCGTAGGTGAACCTGCGGAAGGATCATTACTGAGGTTACCGGGGGTGAGATTTTAGGTGGTTTGCTGCTGGCGTCTTGAGCGCATGTGCACGGCCGTCTTGCTCGCCTTCGTTCCTTCTATCAACCCCTGTGCACTATATTAGGATTAGAGAGAAGCGCGTCGTTTAAGGATCAACCTAGTATCTGTGGGTCCTCCCTCGGCGAAAGGTTAATCTGTGATCGGCGACGCGTGGTACCTCGACGTCCTTCTTAACCACAAACCACTATATATGTCTTGTCAGAATGTTCAGTCCTTAGTTGGACGCTAAATGTAATACAACTTTCAACAACGGATCTCTTGGCTCTC
635	Zotu4324	AAGTCGTAACAAGGTTTCCGTAGGTGAACCTGCGGAAGGATCATTAAAGATAAATAGGGTGTCAAAGCCCAATTATCAAACCTATGCTACACTGATGCTTCGGTGAGCCTAGCGTAAAAGCGAAAGCCCTACCGGAGCCATCAAAACTCTGAATGAATGTGCAGTCTGAGTATAAAACATAATAAACAAAACTTTCAACAACGGATCTCTTGGTTCCC
636	Zotu1976	AAGTCGTAACAAGGTTTCCGTAGGTGAACCTGCGGAAGGATCATTATCGAATTATAAGGCTTTGGCTGTGCTGGCCCCTCGGGGCATGTGCACGTCTCTGCCCGTTAATACCAACCAACCCCTGTGAACCAACCGTGGGGCGCTCTGTGATGGAGTCGTCCCATGTTTTATCATAAACACCGCATGTCTTCAGAATGTAAATCTATATCCTCGCCCTAAAAACGCGTCGGTAAAAAAATTAATACAACTTTCAACAACGGATCTCTTGGCTCTC
637	Zotu2017	AAGTCGTAACAAGGTTTCCGTAGGTGAACCTGCGGAAGGATCATTATCGAGTTTTGAAACGGGTTGTAGCTGGCCTTTCTAACCAGGAAGGCATGTGCACGCCTGGCTCATTCCACTCTTCAACCTCTGTGCACTTATTGTAGGTCGGTGGAAAGCTTGGAGCTTTTTTAATTAAAAGTCTTCAAGTTGGAAGCCTTCCTATGTTTTACTACAAACGCTTCAGTTATAGAATGTTTATCTTGCGTATAACGCATTTATATACAACTTTCAGCAACGGATCTCTTGGCTCTC
638	Zotu5450	AAGTCGTAACAAGGTTTCCGTAGGTGAACCTGCGGAAGGATCATTAATGAATTGATAGGGAGTTGATGCTGGCTGCCCTCCGGGGTAGCATGTGCTCGCTTCCGACAATCTTATCCATACACCTGTGCACACATGTGAGGGGGGAACTGAAAAGTCCCTTCTTATTATTATTATACATACACCAAATTAGGAAATCGCACGTGACTTGCGTCGTATGGCGCTTAAAAATGAAATACAACTTTTAACAACGGATCTCTTGGCTCTC
639	Zotu515	AAGTCGTAACAAGGTTTCCGTAGGTGAACCTGCGGAAGGATCATTATTGAATAAACCTGATGTGGTTGTTGCTGGCTCTCTCGGGAGTATGTGCACGCCCGTCATCTTTATATTTCCACCTGTGCACCTTTTGTAGACCCGCGCGACTTGAGCAATCAAGTCAAGTAGGCCTACGTTTTATCATATACCCCATAGTATGTATCAGAATGTATCAGTGGGCTTTGTGCCTATAAACACTATACAACTTTCAGCAACGGATCTCTTGGCTCTC
640	Zotu5422	AAGTCGTAACAAGGTTTCCGTAGGTGAACCTGCGGAAGGATCATTACAGTTTTATTGGTTTACTAGCCAGCGCTTAATTGCGCGGCCGGTGTAACTAAAACCTTACACACAGTGTTTAAATTTTTTTAAAGAATTTGCTTTGGTTTGGCCTTCGGGTTGGGCCAGAGGTTTTACACAAACTTCAATTTTTTATTGAATTTTTTTTAATAATTTGTCATGTTTTGTTTTGATTAATTTCAAAAATCAATCTTCAAAACTTTCAACAACGGATCTCTTGGTTCTC
641	Zotu584	AAGTCGTAACAAGGTTTCCGTAGGTGAACCTGCGGAAGGATCATTATCGAAATCGGCGGCCCATCGGCATGCGCCGTCTTCCCTCGGGAGGGCGTGCCGCGGTCGTGGCCGTTTTTCCACTTCACACCCCTGTGCACCTAGTGGCCCTAGCGGCCTCTTTTTAACAAACACAAAAGTTTAAAGTATGAACAGCGGCTCACGCCGTCCAAATCATTAAACAACTTTCAACAACGGATCTCTTGGCTCTC
642	Zotu479	AAGTCGTAACAAGGTTTCCGTAGGTGAACCTGCGGAAGGATCATTAAGGAGAAACGCCAGGGGAACGGTACCCGGGGGCAACCCTAAGTGCCTAGTACACCTAACTCCACCCGTGAATACATACCATTGTTGCTTTGGCAAGGCCTCCGGCTCCGGCTGGGTCGCGCCTGCCAGAGGACCTCAACTCTGAAATTACGTGACGTCTGAGTACTATCTAATAGTTAAAACTTTCAACAACGGATCTCTTGGTTCTG
643	Zotu4084	AAGTCGTAACAAGGTTTCCGTAGGTGAACCTGCGGAAGGATCATTAAAGAGTTAGGGTCTCTACAGGCCCGACCTCCAACCCTCTGTTGTTATAACTATATCGTTGCTTTGGCGGGACCGCCCGGTCAAACGGGCTGCCGGTCTTCGGCCCGGCAAGTGCCCGCCAGAGTCAAAACCAAACTCTTGTTTTAAACCGGTCGTCTGAGTAAAACTTTTAATTAAATTAAAACTTTCAACAACGGATCTCTTGGTTCTC
644	Zotu560	AAGTCGTAACAAGGTTTCCGTAGGTGAACCTGCGGAAGGATCATTATCCATCCAAAACCAGGTGCGGTTGCGGCCTCCAGGTGAAAACCTGGGTGGTTTCGCGCCGCATTCCTGCACCCTTTCTTTACGAGCACCTTTGTTCTCCTTCGGCGGGGCAACCTGCCGCTGGAACTTAATAAAACCTTTTTTGCATCTAGCATTACCTGTTCTGATACAAATAATCGTTACAACTTTCAACAATGGATCTCTTGGCTCTG
645	Zotu388	AAGTCGTAACAAGGTTTCCGTAGGTGAACCTGCGGAAGGATCATTATCGAGTTTTGAACGGGTTGTAGCTGGCCTCAATACGGGGCATGTGCACGCCTGGCTCATCCACTCCTTAACCTCTGTGCACTTTTTGTAGGCTGGTTGAAAGGTGGGCTTCACTTCGCGGTGTTGCTCGCTGGAAGACCTGGTCTATGTTTTACTACAAACGCTTCAGTTATAGAATGTTTATCTTGCGTATAACGCATTTATATACAACTTTCAGCAACGGATCTCTTGGCTCTC
646	Zotu2190	AAGTCGTAACAAGGTTTCCGTAGGTGAACCTGCGGAAGGATCATCATCGATTCTAAAGAGGATGTGCTGGCTTAATTGCATGTGCACTCTGATTTACCTTTAACCCCTGTGCACTATTTTGTAGGCGTGATGAAAGAGAGACTTGTAGCAATACAATGTATCTCAAGTATTTATGCTTATGATTTTTATACACTCTTTTAACTTGTAAAGAATGCTCAGTAGACTTACTTAAGTCGAAATTATAAAACAACTTTCAACAACGGATCTCTTGGTTCTC
647	Zotu5391	AAGTCGTAACAAGGTTTCCGTAGGTGAACCTGCGGAAGGATCATTATCGTATCTCTGGCGCGTGCGGGTGCGCCCTGCTCCGGTCCACTTCGGGCCGTGCAGCGGGCCGTTCGCCGCGTCCAACCTTCACAAACCCACTGTGCACCTTTCACGGCGGAGGGCTGCTGGCGAAAGCTGGCGTCCAAAGTCGCATATAACAAACCCCAAAAGTTCAAAAGAATGAAACGCGACCTTGTCGTCGCCTAAACACATAACAACTTTCAACAACGGATCTCTTGGCTCTC
648	Zotu2214	AAGTCGTAACAAGGTTTCCGTAGGTGAACCTGCGGAAGGATCATTATCGAGTTCTGACGAGGAGTCTTGATGCTGGCCCAGCAATGGGCATGTGCTCGGCTCCCTGCTCAAATCCAACTCAACCACTGTGCACTACTTCAAGCTTGTTGGTCCTCCAGCCACTACGGCGCGGAGCAGCTCTCTTAACACGAGAGTCGGGGCTGACAGGTTTGACTATCACACAAACTACTTTGAAGTCTTGTAGAATGTTAATACTATTGAAACAATACAACTTTCAACAACGGATCTCTAGGCTCTC
649	Zotu2507	AAGTCGTAACAAGGTTTCCGTAGGTGAACCTGCGGAAGGATCATTAATGAAAACTTCAGGAGTTGCTGCTGGCCTCTCGAGGCATTCGTGCACGCTCCGTTTTTCATCCACCCACACCTGTGCACAATTCAATTTGAGAGGGAAAGAAAAGGCGGGAGGGGGATTTCTTCGGGAGTTCTCTTTCAATCTCTATTTCCTTCCAAATTATTTAACACACTCTACGAAATTATCAGAACGAACATGTTTATTTGTAAACAAACTTAACAACTTTCAACAACGGATCTCTTGGCTCTC
650	Zotu514	AAGTCGTAACAAGGTTTCCGTAGGTGAACCTGCGGAAGGATCATTAATGAAATGTTGAAAGGGTTTGATGCTGGCATTGCAAGTGCTCGACTCTTGATCCATTACACACACCGTGAACACATCTTTAATCAACGCATGAACCGTCACAGTCATTTAAAATGATAATCTAATACAACTTTCAACAACGGATCTCTTGGCTCTC
651	Zotu2273	AAGTCGTAACAAGGTTTCCGTAGGTGAACCTGCGGAAGGATCATTATCGATTCGTCCCGAGCTGTGCGCCTTCGGGCTGCACGCTCGCTTCTCTTCTCTCACCCCCGTGCACTTTCGCGGGCGCCCTTCGCGGGGTTGCCCTGCTCACCCACACCTTTATGTATGTCCTGGATGTCTTTTTTATTATTATACAACTTTCGGCAACGGATCTCTTGGCTCTC
652	Zotu1109	AAGTCGTAACAAGGTTTCCGTAGGTGAACCTGCGGAAGGATCATTATCGAGTTAACTATTGACTTTGATGCTGGCCGTTTTTTCGGCATGTGCTCGAGTCTTTAAAATCCACTCAACCACTGTGCACTAATTCGAAGCTTTTGCGGGGTTCAGCGCTTCCCTTCCTCTTCGTTGAGGAGGTGGTTTAGAGCTCGGGCTTTTGCGGGGGTTTTCGAGCTTTCATATAAACCACATCTTGTCATGTCGAATGTAATACTTTTATTAAAATACAACTTTCAACAACGGATCTCTTGGCTCTC
653	Zotu204	AAGTCGTAACAAGGTCTCCGTTGGTGAACCAGCGGAGGGATCATTACCGAGTTTACAACTCCCAAACCCCTGTGAACATACCTTATGTTGCCTCGGCGGATCAGCCCGCGCCCCGTAAAAAGGGACGGCCCGCCGCAGGAACCCTAAACTCTGTTTTTAGTGGAACTTCTGAGTATAAAAAACAAATAAATCAAAACTTTCAACAACGGATCTCTTGGTTCTG
654	Zotu4134	AAGTCGTAACAAGGTTTCCGTAGGTTAACCTGCGGAAGGATCATTAATGAATTTTGAAAGGGGTTGTAGCTGGTCTTTTCCGAGACATGTGCACGCCCTGCTCATCCATTCTACCCCTGTGCACACTCTGTAGGTCGGTTTTGAAGTGATTCCTCACGGAATTGCTCGGGCCTTCCTATGTTTTTATACAAACACTTTAAAGTCAAAGAATGTAATCGCGTGTAACGCATTTAATACAACTTTCAGCAACGGATCTCTTGGCTCTC
655	Zotu940	AAGTCGTAACAAGGTTTCCGTAGGTGAACCTGCGGAAGGATCATTATCGAGTTCATTGACCGGGTTGTAGCTGGCCTTTCGAGGCATGTGCACGCCCTGTTCATCCACTCTCAACACCTGTGCACTCACTGTGGGTTTCAGATGGGCGAAAGCCTTTCTGTGCCTGCGTTTATCACATCAACTCTATTGTATCAGAATGTGTATAATGCGATGTAACGCATCTATGTACAACTTTCAGCAACGGATCTCTTGGCTCTC
656	Zotu3038	AAGTCGTAACAAGGTTTCCGTAGGTGAACCTGCGGAAGGATCATTAATGAATTTACTTGAGAGTTGATGCTGGCTTTGCCGCATGTGCTCGCTCTCATAATTCTATCCTTATACACCTGTGCACATGTGAAGAAGGTTTGTGGTTCGAGCGGAAGGCGTTGTTCGCTTTCCTTCGTTCCTATCTCCTCCTTCCTTTCTACAAACTCCAAAATTAACTACGAACGTGATCGCCTGAACAAGGCATAAACTTATACAACTTTTAACAACGGATCTCTTGGCTCTC
657	Zotu1006	AAGTCGTAACAAGGTTTCCGTAGGTGAACCTGCGGAAGGATCATTAATGAATTGAAACAGGCTGTAAGCTGATCTCTATCTGAGATATGTGCACGCCTGGCCATCATTCAAACCTCTGTGCACCTATTGTAGGGATGGTGAAAGTCTTTGATTAGTCTGAAACCTCTCTATGTTTTTACTACAAACGCTTCAGTTATAGAATGTCAATCTTTGGGTATAATGGAAATATATATACAACTTTCAGCAACGGATCTCTTGGCTCTC
658	Zotu595	AAGTCGTAACAAGGTTTCCGTAGGTGAACCTGCGGAAGGATCATTAATGAATTTTGAAAGGGGTTGTAGCTGGTCTTTTCCAAGACATGTGCACGCCCTGCTCATCCATTCTACCCCTGTGCACACTGTGTAGGTCGGTTTTGAAGTGATTCCTCACGGAATTGCTCGGGCCTTCCTATGTTTTCATACAAACACTTTAAAGTCAAAGAATGTAATCGCGTGTAACGCATTTAATACAACTTTCAGCAACGGATCTCTTGGCTCTC
659	Zotu544	AAGTCGTAACAAGGTTTCCGTAGGTGAACCTGCGGAAGGATCATTATTGAATAAACTTGTTTGGGTTGTTGCTGGCTCTTAGGAGCATGTGCACGCCTAACACATCTTTATAACCACCTGTGCACCTTTTGTAGACCTAAGATAAACTCTCGAGGCAACTCGGTTTGAGGGGCTGCTGTGCGAAAGCCAGCTCTCCTTGTATCTTCAGGTCTATGTTTTTATATACCCCATAAGAATGTAACAGAATGTCTTTTACTGGCCTTTGTGCCTTTAATCAAATACAACTTTCAACAACGGATCTCTTGGCTCTC
660	Zotu776	AAGTCGTAACAAGGTTTCCGTAGGTGAACCTGCGGAAGGATCATTAACGTGTTCGTTCGGCCGTTCGGGTCGGCCCTGCACCGACGGAGACGTCGTGCTGCGGGCTCCCGGACGTGCCTTCCAAACCAAACCCCTGTGAACCTTTGGGAAGGTCGAGCCTTCGCCGGCAAAGCCGTCCCCTTTACAAACTCTGTATCTCATAGAATGACCGCGGACATCGTCTGCCTAAACACATAACAACTTTCAACAACGGATCTCTTGGCTCTC
661	Zotu75	AAGTCGTAACAAGGTTTCCGTAGGTGAACCTGCGGAAGGATCATTATCGAGTTTTGAACGGGTTGTAGCTGGCCTTTAACGAGGTATGTGCACGCCTGGCTCATCCACTCTCAACCTCTGTGCACTTTATGTAAGAAACGGTGTAAGCCAGCTATTTATTAGTTGGTAACAAGCCTTTCTTATGTTTACTACAAACGCTTCAGTTATAGAATGTTTACTGTGTATAACACAATTATATACAACTTTCAGCAACGGATCTCTTGGCTCTC
662	Zotu899	AAGTCGTAACAAGGTTTCCGTAGGTGAACCTGCGGAAGGATCATTACAAAATTCAAGGTCGCGAGCCTCCGAGCGCTTCGGCGTAAGGGGCAGCGGCCTGACCTTCTACCCACCCTTTGCCTATGTGTACCCCTATCGCTTCCTCGGCAGGCTCGCCTGCCGCCAGGAACCACGTAAACCCTTTGCATTATACATCAACACTTCTGATACCAACCAAAATTATTACAACTTTTAACAATGGATCTCTTGGTTCTG
663	Zotu817	AAGTCGTAACAAGGTTTCCGTAGGTGAACCTGCGGAAGGATCATTAACGAGTTTTTGAAACGGGTTGTTGCTGGCTTCAAAACAGGAGCATGTGCACGCCTGACTCAATCCACTCTCAAACCCCTGTGCACTTATTGTAGGCTTGGTGATTGAAGAGCTCGCAAGAGTTCTGAGAGAGCCTGGTCTATGTTTTTATAAACGCTTCAGTTTAAGAATGTTACTCGCGTATAACGCAATAAATACAACTTTCAGCAACGGATCTCTTGGCTCTC
664	Zotu5402	AAGTCGTAACAAGGTTTCCGTAGGTGAACCTGCGGAAGGATCATTATCGAGTTTTGACTGGGTTGTAGCTGGCCTTCCGAGGCATGTGCACGCCCTGCTCATCCACTCTACACCTGTGCACTTACTGTGGGTTTCAGATGGCGAAGCGAGCCTTTACGGGCTTGTGAAGCGTCTGTGCCTGCGTTTAATACAAACTCTAAAAGTATCAGAATGTGTATTGCGATGTAACGCATCTATATACAACTTTCAGCAACGGATCTCTTGGCTCTC
665	Zotu4502	AAGTCGTAACAAGGTTTCCGTAGGTGAACCTGCGGAAGGATCATTAACGAGTTTTGAAGTGGGATTGATGCTGGCCTCCCGAGGCATGTGCTCGTCCTTGCTCATCCACTCACAACACCTGTGCACTGTTGAGGTTTGGCCCCCCTTCAATTGGAGCCGTTCCCCCCTCGCATATGAGGGGGTCGAGCCGGGGTCAGGCCTTCTACCATTCACAAACAACCTGTAATGTCTATTCGGAATGTAACGTTTTATGTTAATGAAACAATACAACTTTCAACAACGGATCTCTTGGCTCTC
666	Zotu2165	AAGTCGTAACAAGGTTTCCGTAGGTGAACCTGCGGAAGGATCATTACCGAGTTAGGGTCTTCTAGGCCCGATCTCCCACCCTTTGTTGTCGAACAAATTCTTGTTGCTTTGGCGGGACCGCCTCGTCTTCGGACGGGCTGCCGGGTTCTTGCGATCGGGTAAGCGCCCGCCAGAGACCAACTAAACTCTTCGTTAAAACATTCGTCTGAGTAAAATGATTAAATCAATCAAAACTTTCAACAACGGATCTCTTGGTTCTG
667	Zotu2044	AAGTCGTAACAAGGTCTCCGTTGGTGAACCAGCGGAGGGATCATTACAAGAGAGTTAGCAATAACTCACAACCCTTTGTGAACATACCTTTTGTCAGTTGCTTCGGCGGGAGGCCCCTGGGAGGGGCCCCGGGGCCCGGCCGCGCCGGGCTCCCGCCGGAGGGACGCCCCACAAATTCTTGCTGTACCTCAGTGGCACGTCCGAGTCAAACAAAAAAACAAATCAAAACTTTCAACAACGGATCTCTTGGTTCTG
668	Zotu1040	AAGTCGTAACAAGGTTTCCGTAGGTGAACCTGCGGAAGGATCATTAGTGAATAAACAAGTGCAGGTTGTGCTGGCCTTCTTGGTATGTGCACGCCTGCCAACGTTTCATTCTATCTTCCCACCTGTGCACTATGTGTAGATTCTGTATGCTATTGTCAGGCCTTTATTGAGCTTGGTTGAGAGGAGTTGCTTGTTTTCGCAGACAAGCTCTCCTTGGGCATGCAGGGTCTATGTTTATATCAACACCATATGAATGTTATAGAATGTGCTTTGGGCTTTTTGGCCTTTAAATTATATACAACTTTCAACAACGGATCTCTTGGCTCTC
669	Zotu1517	AAGTCGTAACAAGGTTTCCGTAGGTGAACCTGCGGAAGGATCATTAACGAATTGTAAAGGAGGTTGATGCTGGCTAATTCTTTGTTAACATGTGCTCGCCTCTGACAATCCTTATCCATACACCTGTGCACCTCTGGAGGGGTTTTCCGCTTGCGGATTTACACCCCTCTATTTTACACAAACCCATTTGTATAACATTGAACGTGAAAGAGTGCCGTTAAGGCCTTAAAATAAATACAACTTTTAACAACGGATCTCTTGGCTCTC
670	Zotu3001	AAGTCGTAACAAGGTTTCCGTAGGTGAACCTGCGGAAGGATCATTATTGAAAACATTGTGAAGAAAGTTGAGCTGGCTCTTCAAGGGCATGTGCTTGCTTTCTTTCAATCTTCATCCACCTGTGCACTCTTTGTAGGAGGGCTTAAGAAAGGACGCAAGTCTTAGTAAAGAGCCCTTCTATGTTTTACAAACCCTTGATGTATGTCTTTGAATGTCTTTTTAAAGGGACTTTATTGGCCCTCTAAGAACTATACAACTTTCAGCAACGGATCTCTTGGCTCTC
671	Zotu576	AAGTCGTAACAAGGTTTCCGTAGGTGAACCTGCGGAAGGATCATTAACGAAGTTTCAATGGCTTGTGCTGGCGCACTCATGTGTGCATGTGCACGGTCGTTTTCCTTCTATCAACCCATGTGCACTTTAATTAAGGATCGGAGGGAAGCGCGTCCGGAGGATTAGCGTAGTACTTGTGGGTCCGTCCTGCTGGGAAAGGTTGATCTGTTGATGGGCGCGTGGTACTTCCGTTCCCGATTTACAAACCACTATTGTAGTCTTGTCAGAACGTTCAGTCCTATGGGACGCTAAATATAATACAACTTTCAACAACGGATCTCTTGGCTCTC
672	Zotu943	AAGTCGTAACAAGGTTTCCGTAGGTGAACCTGCGGAAGGATCATTATTGAATTGCATGAGGTATTGATGCTGGCTTCGAAAGGAGCATGTGCTCGACCTTAATCCAATCAACCACTGTGCACTTATTTCGTGAGGATGTGATCTCCCCGTTTGCGCGGGAGCAGCTGCTTGAGAGGGCGGCCGGGGTTGTGTCTTCATCGAACTTACAAACAACTGTATTGTCTTGTGAATGTAAAAATTAATAAATACAACTTTCAACAACGGATCTCTTGGCTCTC
673	Zotu4453	AAGTCGTAACAAGGTTTCCGTAGGTGAACCTGCGGAAGGATCATTACTGAGTGAGGGCCCTCTGGGTCCAACCTCCCACCCGTGTTTATCGTACCATGTTGCTTCGGCAGGCCCGCCTCACGGCCGCCGGGGGGCTTCTCGCCCCCGGGCCCGCGCCTGCCGAAGACCCCTCTGAACGCTGTCTGAAGATTGCAGTCTGAGCGAAAAGCAAAAATTATTTAAAACTTTCAACAACGGATCTCTTGGTTCCG
674	Zotu3746	AAGTCGTAACAAGGTTTCCGTAGGTGAACCTGCGGAAGGATCATTAATGAATTAAATCCGAGGTCGTTGCTGCTGGTCTCTTGAGACATCGTGCACGCTTCCTTCTTATTCATCCACCCCAAACCGTGCACTCATCGTAGGCCCGGAGATTTCTCCGGTCTATGTATTTTTTAACACCGTAAAAAGTAAATGAACGTATCGAATGCCGCTCACGCGGTATTAACAAAATTAATACAACTTTCAACAACGGATCTCTTGGCTCTC
675	Zotu1733	AAGTCGTAACAAGGTTTCCGTAGGTGAACCTGCGGAAGGATCATTAACGTATCCTGGCGGGGTGCGGCCTGCCCAGCTCCGGTCCCCTCGGGCCGTGCAGCGGGCGTCCGTCCCTGTCCACACCTCACAAACCCACTGTGAACCTTCACGGCGGACGGGGCCTCCGGTTAGCGCCGGGGCGCCTCTGATGCCGCATACCAAACTCCAGTTGCAAAGAATGTCGTGCGGACATCGTGCCGCCTAAAACACAAAACAACTTTCAACAACGGATCTCTTGGCTCTC
676	Zotu4785	GAGCCAAGAGATCCGTTGTTGAAAGTTTTATTTTGTTATAAAATTTAATACATTCATAGACTTTGTGTTTATAAGTGAATAGGAGTTCGCCCTCTTGCGAGAGTTACTATCCCAAACAAATGCACAGGGTTAGAAAGTGAGAGTTCGGACTCCAAGTTAAGTTGGACGTCCTATATTCACTAATGATCCTTCCGCAGGTTCACCTACGGAAACCTTGTTACGACTTTT
677	Zotu559	AAGTCGTAACAAGGTTTCCGTAGGTGAACCTGCGGAAGGATCATTATCGAGTCATTTGAAAAGGGTTGCAGCTGGCCTCTCGGGGCAAGTGCTCGCCTCGCTCAAAATTCTACTCTTTCAAAAACACCCCTGTGCACTTTATAAAATCTCTCCGTGCCGGTCTCTCTTCCTCCACCCCCCTTGAAGGGGGTGGGGGGGATGGCCTTGCGGGGAGGGCATTTTATCTCATCGACAACACCTTTTTTTGAGTCATTTGGAAGCAAAATCATTTTAAACATAAGAACAACTTTCAACAACGGATCTCTTGGCTCTC
678	Zotu1581	AAGTCGTAACAAGGTTTCCGTAGGTGAACCTGCGGAAGGATCATTAACGTATCTCCGAGGAGGGGTTCGGCCGCGTCCCGCTCCGGTCCAGACTGGGCCGTCGCAGCGGGCGTCCGTCCCCGACTCACAACCCACACAAACCCCACTGTGCTCCTTTACGGCCAGAGGGCGCCAACGGCGTCTGAAGCCGCATTCAATAGACTCCAGTTCAAAAGAATGTGAAGCGGACTCTGATCTGCCTACAATTGAAACAACTTTCAACAACGGATCTCTTGGCTCTC
679	Zotu4090	AAGTCGTAACAAGGTTTCCGTAGGTGAACCTGCGGAAGGATCATTAGTGAATTTCGACGCGAGTCGATACACTTTCGGCTGTGCGCCTTCGGGTCGCACGCCGTCCACACACCCGTGCACGTTTCGGTGGGGGGTGACCCCCGCTGTATTTTACACACTTTATAAGTCTTGAATGTAACATGTTTATAACAAATACAACTTTCAGCAACGGATCTCTTGGCTCTC
680	Zotu1337	AAGTCGTAACAAGGTTTCCGTAGGTGAACCTGCGGAAGGATCATTAAAGTATTCTTCTCGGGAGGGAGGTGAGCCCAGCTCCGGTCCCAACAGGGCCGTGCAGCGGGCAAACCGACCGACCGAAAACCCCACAAACCCCGTGCACTTTCCGACGGTGGAGGGAGACTGGGCGAGAGCTCGGGATCCTGAACCCGTCTACCACAAACCCCTTTGTAAAGAATGATATTGCGTCCACCGTGTCGCCTAAATTTATGTAACAACTTTCAACAACGGATCTCTTGGCTCTC
681	Zotu1120	AAGTCGTAACAAGGTTTCCGTAGGTGAACCTGCGGAAGGATCATTATCGAATTTTGTGAGGGGTTGTAGCTGGCCCGGAAGGGCATGTGCACGCTCCGATCATTCCTCCATACACCTGTGCACTTTTTGTAGGATCGGCTGCGGCGTCGAGCCGCCGCCGTTTCCTATGTCTTTTACAAACGCATCAGTTGTAGAATGTCTCTTGCTATAAACGCATAAATACAACTTTCAGCAACGGATCTCTTGGCTCTC
682	Zotu2353	AAGTCGTAACAAGGTCTCCGTAGGTGAACCTGCGGAGGGATCATTACCGAGTGCGGGCCCCCGCGCCCAACCTCCCAACCCTTTGTCGATTTTATCCGTTGCCTCGGGGGCGACCCGGACGTCCGTCCGGGAGTCCCCCAGAGGTCCAACCCAACACGCTGCGTCTTTGCGTCGGAGTATTGAATACAATCAATCAAAACTTTCAACAACGGATCTCTTGGTTCTG
683	Zotu3880	AAGTCGTAACAAGGTTTCCGTAGGTGAACCTGCGGAAGGATCATTAACGAGGTTTAATCGGCCTGTGCTGGCACGTGTAGTGCATGTGCACGGTCGTTCTTCTTCTATCAACCCCTGTGCACTTCATTTGGAATCGGAGGGAAGCGCGTCGCGAGAGATTAGCGTAGTACTTGTGAGTCCTCTCTGGACTCACAGAGAAAGGTTAAGCTGTCAATCGTCGCGTGGTACTTTCGCTTCTGAACATCCTTTATAAACCACCAATGTAGTCCAGTCAGAACGTTCAGTCCTACGGGACGCTAAATGTTAATACAACTTTCAACAACGGATCTCTTGGCTCTC
684	Zotu5473	AAGTCGTAACAAGGTTTCCGTAGGTGAACCTGCGGAAGGATCATTAATAAAAGGATACCCTCGGGTATACCCCATCCGTGTCTACATACTCTTGTTGCTTTGGCAGGCCGTGGTCTCCCACTGTGGGCTCTGCCTGCATGTGCCTGCCAGAGGACCAAACTCTGAATGTTAGTGATGTCTGAGTACTATATAATAGTTAAAACTTTCAACAACGGATCTCTTGGTTCTG
685	Zotu440	AAGTCGTAACAAGGTTTCCGTAGGTGAACCTGCGGAAGGATCATTATTGAAATAAACCTGATGGGTTGTTGCTGGTTCTCTAGGGAGCATGTGCACACCTTGTCATCTTTATATCTCCACCTGTGCACTTTTTGTAGACCTTTCAGGTCTATGTTGCTTCATTTACCCCAATGTATGTTAATAGAATGTTGTGACTATATAATATATACAACTTTCAGCAACGGATCTCTTGGCTCTC
686	Zotu5338	AAGTCGTAACAAGGTTTCCGTAGGTGAACCTGCGGAAGGATCATTACCGAGTCCCTGCCCTTCGGGGTAGACCTCCCACCCTGCCAACCGACCTCTGTTGCTTTGGCGGGCCGTGGGCGCCCCCTGGCGCCCCCGCGGGTGCCCTTGCCCCGCGCGCGCCCGCCAGAGACCCCCTACCCGAACCGTCTCCGTGTCCGTCCGAGCCTAACACAAATGTTAAAACTTTCAACAACGGATCTCTTGGTTCTG
687	Zotu3276	AAGTCGTAACAAGGTCTCCGTTGGTGAACCAGCGGAGGGATCATTACAGAGTTGCAAAACTCCCACAAACCATTGCGAATCCTACCCCGTACTGTTGCTTCGGCGCGGCGGTCCACGCAGGCTCTGCCTGCGGGGGCCCTCGGCCCTCCCCCGCTTCTGGCTGGGGGAAGGCGCCCGCCGGAGGGACGGCAAACCCAACTCTTATCTTTACAACGAATCTCTGAGTCTTATTATAAATAAGTTAAAACTTTCAACAACGGATCTCTTGGTTCTG
688	Zotu4750	AAGTCGTAACAAGGTTTCCGTAGGTGAACCTGCGGAAGGATCATTATTGAAACTTCATCCGGGGCGCCGCGGCCCTCAGCACCGGTGGAAACGCCGTGTTGCGGGGGCCGCGCGTGCACTCGTCCAAACCAAACCCCTGTGAACCTTACGGGATGGCCTGGGTTAGCGCCCGGTGCCGTTCCGCTTTATACAAACACTTATCAAAGAATGAACTGAAGGCGGTCTGACCGCTGGATAGCAAACTGAAACAACTTTCAACAACGGATCTCTTTGCTCTC
689	Zotu4451	AAGTCGTAACAAGGTTTCCGTAGGTGAACCTGCGGAAGGATCATTACATTCAGTAGCTTGCTACTGTTAGGGGGGTCTATCAGCCTGTATAGTATCACTACTGATGAGCAGCACGACCCTCTGTCTGTACCATTGTCTTTTGCGCACTCATGTTTCCTCGGCGGCTAACCCCCGCCGGCTGGACAACACTATAACCTTTTTAATTTTCAATCAGCGTCTGAAAAACTTAATAATTACAACTTTCAACAACGGATCTCTTGGTTCTG
690	Zotu4183	AAGTCGTAACAAGGTTTCCGTAGGTGAACCTGCGGAAGGATCATTACCGAGTTAGGGTCTTCTAGGCCCGACCTCCAACCCTTTGTCTACTTAACTATTAGTTGCTTCGGCGAGCCCGCCTCTAGTAATATAGAGGCCGCCGGGGGCTTTATGCTCCTAGTCAGTGCTCGTCGATAGCCATTATTAAACTCTTGTTTAACTGTGTCGTCTAAGTAAAAAGCACTTAATAAATTAAAACTTTCAACAACGGATCTCTTGGTTCTG
691	Zotu4028	AAGTCGTAACAAGGTTTCCGTAGGTGAACCTGCGGAAGGATCATTAACAAGTTTTGAAATGGGTTGTAGCTGGCCTCAATGAAAGGCATGTGCACGCCCTGCTCATCCACTCTCATACCCCTGTGCACTTACTGTAGGCTAGGTGGGATGAACCCCGATCGCAAGGTTAGGGTTTTGAAAGCCTTGTCTATGTTTTACTACAAACGATTCAGTTATAGAATGTTACATTAGCGTTTAACGCAATAAATACAACTTTCAGCAACGGATCTCTTGGCTCTC
692	Zotu736	AAGTCGTAACAAGGTTTCCGTAGGTGAACCTGCGGAAGGATCATTATCGAGTTTTTGAAAAGAAGGTTGTAGCTGGCCTTTTCGGGGCATGTGCACGCCTTTGACTCTTGACACCTGTGCACTCTTTGTAGGGTTGGTAAATCATCTTGATATACCGTCCTATGTGTTTATTACAAACTATTGTTGGATTTGAATGTGACTTGCGCTTTAATAACGCATTAAATATAACTTTCAGCAACGGATCTCTTGGCTCTC
693	Zotu5160	AAGTCGTAACAAGGTTTCCGTAGGTGAACCTGCGGAAGGATCATTAATTATTCATCGGAAGAGTCCAGGTGGGCTGTGGAGGTATGGGCAACCATGCCTACCACACGCCCCTTCTTCATGAACATCCCTTCTGTGTATCAAACCTTTGTTGCTTCCCGCATGGCGTGGCCTGCAAGGGCTACACTGCGGGGAGGATATCATAAACTCTGGTTGTTGTATTGTTAGTCTGAGTGGTAAACACATTAAACAAGTTAAAACTTTCAACAACGGATCTCTTGGTTCTC
694	Zotu3989	AAGTCGTAACAAGGTTTCCGTAGGTGAACCTGCGGAAGGATCATTAGTGAATTTCGACGCGAGTCGATACACTTTCGGCTGTGCGCCTTCGGGCCGCACGCCGTCCACACACCCGTGCACGTTTCGGTGGGGGGTGACCCCCGCTGTATTTTACACACTTTATAAGTCTTGAATGTAATTTTTTATAACAAATACAACTTTCAGCAACGGATCTCTTGGCTCTC
695	Zotu3361	AAGTCGTAACAAGGTTTCCGTAGGTGAACCTGCGGAAGGATCATTAAAGTATTCTTCTCGGGAGGGAGGCGAGCCCAGCTCCGGTCCCCAACGGGGCCGTGCAGCGGGCGAACCGACCGACCGAAAAACCCCACAAACCCCGTGCACTTTCCGACGGTGGAGGGGAGACTGGGCGAGAGCTCGGGATCCTGAATCCGTCTACCACAAACCCCCTTTGTAAAGAATGATATTGCGTCCACCGTGTCGCCTAAATTTATGTAACAACTTTCAACAACGGATCTCTTGGCTCTC
696	Zotu631	AAGTCGTAACAAGGTTTCCGTAGGTGAACCTGCGGAAGGATCATTATTGAATGAAATTGAGTGGGGTTGTAGCTGGCCTTTCATCAGGCATGTGCACACCTCATTCAACCTATTTCTCACACCTCTGTGCACTTCTCATGGGTCGGGTTGCGTCTGAAACATTGACAAGATCCTTCTCATGTGCTTTTATACACACTATTATTTTTTAGAATGTCATTACAATGCATAAATGCATATAATACAACTTTCAGCAACGGATCTCTTGGCTCTC
697	Zotu4445	AAGTCGTAACAAGGTTTCCGTAGGTGAACCTGCGGAAGGATCATTATCGAGTTTTGAACGGGTTGTAGCTGGCCTCATACGGGGCATGTGCACACCCGGCTCATCCACTCTCAACCTCTGTGCACTTATTGTAGGATGGCGAAAGGTCATGCATTTATGTGTGGCTGGAAACCGTTCTACGTTTTACTACAAACGCTTCAGTTATAGAATGTCTTCTTGCGTATAACGCATCTTATACAACTTTCAGCAACGGATCTCTTGGCTCTC
698	Zotu333	AAGTCGTAACAAGGTTTCCGTAGGTGAACCTGCGGAAGGATCATTATTGAAGCTCGGAATGCGTGTTCGGTGCTGATGCTGCCCAGCGATGGGATGTGCTCGCTCGGATGCGTGTCCCTTCTCTATTCCACCCCTTTGTGAACCCAAGTGTGCGAGCCGATGAGAGATCGGAAGCTCGCATGCAAACCCTTAACATACCCCAATGAAGTATCAGAATGTAACTTGCGTTAACTCGCACAAATACAACTTTCAACAACGGATCTCTTGGCTCTC
699	Zotu2864	AAGTCGTAACAAGGTTTCCGTAGGTGAACCTGCGGAAGGATCATTAATGAAAACTTCAGGAGTTGCTGCTGGCCTCTCGAGGCACTTGTGCACGCTCCGTTTTTCATCCACCCACACCTGTGCACATTCAATTTGAGAGGAAAAGGGGGGATTTCAATCCTTTGGAGTTCCCTATTTTTCTCCAAATTTTTTACACACTCTATTGAAATCATTAGAACGAACTTGTTTTTTGTAAACAAACTTAACAACTTTCAACAACGGATCTCTTGGCTCTC
700	Zotu860	AAGTCGTAACAAGGTTTCCGTAGGTGAACCTGCGGAAGGATCATTACTGAAGCATTAGAAATGGTTGCTGCTGCCTTGAAAAAGGATTGTGCACATCTTTCAATCTTCTACTTAACCACTTGTGCACTCTTCATAGACTGTGAATTACCTTTCACTGAAAATGTGGATTTGAGAGTTAGTTATACTTACTTTCAACCAATTCATGGTTTATGTTTTTCATATACACTATTCAAATATAATGAATGTATTGCTATGGGTTTACCCATGATAAATGAAATACAACTTTCAGCAACGGATCTCTTGGCTCTC
701	Zotu2380	AAGTCGTAACAAGGTTTCCGTAGGTGAACCTGCGGAAGGATCATTATCGAGTTTTGAAATGGGTTGTAGCTGGCCTTCCGAGGCATGTGCTCGCCCTTCTCATCCACTTACACCTGTGCACCTTTGAAGGCTTGAGTCCTCCTTTTGCGAGGAGTGGCTTTTGCCTTTCTTCACACACACACTATTTTGTAATGAATGTCTTCTTGCTATAACGCAATTAAATACAACTTTCAACAACGGATCTCTTGGCTCTC
702	Zotu4375	AAGTCGTAACAAGGTCTCCGTTGGTGAACCAGCGGAGGGATCATTACGAGAGTGTTGCCACTCCCAACCACTGTTTACCTACCCGTCCACTGTGCCTCGGCAGGCAGCCCTGTGGGACAGAGCCTCGCCCCCCGTCTCGGGGGGTGCCTGCCGCTGGCCGACCCAAATTCAGCTGTATCGTACCTTCTGAGTATCTCACAAATGAACAAAACTTTCAACAACGGATCTCTTGGTTCTG
703	Zotu425	AAGTCGTAACAAGGTTTCCGTAGGTGAACCTGCGGAAGGATCATTAAAGAAAAAAGAGAACCCCTAGCTGCCAGTGTGGGTGAGCACCTCCCTGGAGGAGCGCCCGGGAAGCTTTTTGGGACGATCTATCCACACACCCCACTGTGAACCACCGCGCGAGAGCCAGTAAAGGGGTACACCCTCCGGGAAGCCTCCGAAAGCTCTGCGAAACCTATATACCTACATAACCCGTATGCAAGTCTCAGAATGTACGTGTTGCGCTCCGTCGCAAACAAAAATACAACTTTCAGCAACGGATCTCTTGGCTCTC
704	Zotu1460	AAGTCGTAACAAGGTTTCCGTAGGTGAACCTGCGGAAGGATCATTAGTGAATTTCGACGCGAGTCGATACACTTTCGGCTGTGCGCCTTCGGGCCGCACGCCGTCCACACACCCGTGCACGTTTCGGTGGGGGGTGACCCCCGCTGTATTTTACACACTTTATAAGTCTTGAATGTCATTTTTATAACAAATACAACTTTCAGCAACGGATCTCTTGGCTCTC
705	Zotu4225	AAGTCGTAACAAGGTTTCCGTAGGTGAACCTGCGGAAGGATCATTATCGAGTTTTGAAATGGGTTGTAGCTGGCCTTCCGAGGCATGTGCTCGCCCTTCTCATCCACTTACACCTGTGCACCTTTGAAGGCTTGAGTCCTCCTTTTGCGAGGAGTGGCTTTTTGCCTTTCTTCACACACACTATTTTTGTAATGAATGTCTTCTTGCTATAATGCAATTAAATACAACTTTCAACAACGGATCTCTTGGCTCTC
706	Zotu2754	AAGTCGTAACAAGGTTTCCGTAGGTGAACCTGCGGAAGGATCATTAATGAATTTATATGATTGGAGTTGAGCTGGTTAACCTAGTTAGCAAGTGCTCATTCTAATTGATTCATTTACTTAACATCTGTGAACTTATCTATTATAAACATTATAATATGTCATTGGAACGTTTGATTATAATAAGTTAATACAACTTTCAACAACGGATCTCTTGGCTCTC
707	Zotu646	AAGTCGTAACAAGGTTTCCGTAGGTGAACCTGCGGAAGGATCATTAATGAGTTTTAACGAAGCTGTTCTGGTCTCTAGGGGCAAGTGAACGCTTCTCTCATCCATCTTACACCTGTGCATCTTTGGAGAATACTGTGGGTAAAAGCTGGATAACGGCGGTAATCCTTAGTATTCTCTTTACACCAAACAATAAGTTTTAGAAAATCTTTGCTTGATGCAAACTATATACAACTTTCAGCAACGGATCTCTTGGCTCTC
708	Zotu782	AAGTCGTAACAAGGTTTCCGTAGGTGAACCTGCGGAAGGATCATTAACGTATCTCAGGCGGCCGTCCGTGCGCCCTGCTCCGACCGAGAGGTCGTGCAGCGGGCTCTCGGGCGACGCCGAACCTTCACAAACCCACCGTGCACCTTTGCGGGAGAGGCTCCCGGGCGAGAGCTCGGTCGGCCGAACCCGCTCCAAACAAACGCTAGTTACGAGAATGTGATGCGGCCTTTGCGTCGCCTAATGACATGACAACTTTCAACAACGGATCTCTTGGCTCTC
709	Zotu2477	AAGTCGTAACAAGGTTTCCGTAGGTGAACCTGCGGAAGGATCATTACCGAAGAAATGATAGGGTTGAGCTGACTTCTTTGGAGTATGTGCTTATTCTATCGCTTTTTCTATTCTCCCTTGTGAACCTTTTGTAGACTTTTTTATGATATTAACTTTGGTGGGAGGTTTCTTCTACGCAAGTTCATTGAGACTTGCCTCTAATGCGAACTTTGCATTAGATGGCTTGACTCTACCCTTATCATATTGGTCTATGATTTTATATACCAACTCCTTTCAGTTCATGAATGTCTCTTTTGTTGGTCTCAAGTACCAATAAATTGTTAATACAACTTTCAGCAACGGATCTCTTGGCTCTC
710	Zotu48	AAGTCGTAACAAGGTTTCCGTAGGTGAACCTGCGGAAGGATCATTACAGTATTCTTTTGCCAGCGCTTAACTGCGCGGCGAAAAACCTTACACACAGTGTCTTTTTGATACAGAACTCTTGCTTTGGTTTGGCCTAGAGATAGGTTGGGCCAGAGGTTTAACAAAACACAATTTAATTATTTTTACAGTTAGTCAAATTTTGAATTAATCTTCAAAACTTTCAACAACGGATCTCTTGGTTCTC
711	Zotu3106	AAGTCGTAACAAGGTTTCCGTAGGTGAACCTGCGGAAGGATCATTATCGAGTTTAAACGGAGTGCTTGATGCTGGCCCGCAAGGGCATGTGCTCGGCCTCCCTCGTCCACTCAACCCCTGTGCACTATAGAGGTGCGGTCCCCCGTCATGGGAGCCGCGATCCGCTGTAATGGCGGAGCGTCGGGAGCGCGCCTCGCCCTTTACTATACACGTTTAAAAAGTCTAGTCGAATGTAAATCGTCCTCTGGGCGGAAACGAAATACAACTTTCAACAACGGATCTCTTGGCTCTC
712	Zotu934	AAGTCGTAACAAGGTTTCCGTAGGTGAACCTGCGGAAGGATCATTATTGAATAAACCTGATGTGGTTGTTGCTGGCTCTCTCGGGAGTATGTGCACGCCCGTCATCTTTATATTTCCACCTGTGCACCTTTTGTAGACCCGCGCGATTTGAGCAATCAAGTCAAGTAGGCCTACGTTTTATCATATACCCCATAGTATGTATCAGAATGTATCAGTGGGCTTTGTGCCTATAAACACTATACAACTTTCAGCAACGGATCTCTTGGCTCTC
713	Zotu1080	AAGTCGTAACAAGGTTTCCGTAGGTGAACCTGCGGAAGGATCATTAATGAATTTTGAAGGGGTTGTAGCTGGCCCGCGAGGGCATGTGCACGCCCCGTTCAATCCATTCTACCCCTGTGCACCACGCTGTAGGGACGGAGGGCCGTGAGGTCTTTTGTCTCTATGTCATTCACAAACCCTGTAGTCTCAGAATGTAAACGCGTATAACGCATCTTATACAACTTTCAGCAACGGATCTCTTGGCTCTC
714	Zotu4725	AAGTCGTAACAAGGTTTCCGTAGGTGAACCTGCGGAAGGATCATTACCTTTCTATCAGAAACCGCTCTATACTCGGGCTTGCCTGACGTGTAAGCGGTCTGATTCTCCCCATGTCTTTTGCGCACTCTTGTTTCCTGGGCAGGCTCGCCTGCCAACAGGACAACCTACAACCCTTGCAATTGCAATCAGCTTCAGTAACAAGTAATTATTACAACTTTCAACAACGGATCTCTTGGTTCTG
715	Zotu280	AAGTCGTAACAAGGTTTCCGTAGGTGAACCTGCGGAAGGATCATTAATAAAGGATACCTTCGGGTATACCCCATCCGTGTCTATATATACTATTGTTGCTTTGGCAGGCCGTCTCTCGGACTGTGGGCTCTGCCTGCAAGTGCCTGCCAGAGGACCAAACTCTGAATGTTAGTGATGTCTGAGTACTATATAATAGTTAAAACTTTCAACAACGGATCTCTTGGTTCTG
716	Zotu1036	AAGTCGTAACAAGGTTTCCGTAGGTGAACCTGCGGAAGGATCATTAAAGAGTAAGGGTCTTCTAGGCCCGACCTCCAACCCTTTGTATATCTACCTCCGTTGCTTTGGCGGGCCCCTGGGGCAACCCACCGCCGGCCTTTGGCTGGTGAGCGCCTGTCAGAGTCCACTCACAACTCTGTGTACCGATGATGTCTGAGTATCACACAATAATCAAAACTTTCAACAACGGATCTCTTGGTTCTG
717	Zotu1407	AAGTCGTAACAAGGTTTCCGTAGGTGAACCTGCGGAAGGATCATTGATGAATGAAACTCGGGGGCTTGCCCTGCACCGGCGGAGACGTCGTGTTGCGGGTGCTCCCATTCCACAACCCCACACCCCTGTGCACCTTTGGGAAAGGCTGGTCGAGAGGCCGCCCGACCCGGTTTTTAACAAACGCTTTGCTGAAGTCTAAAGAATGTGTGTGGCGGCTTGACCGTCCTAAAACTTAAAAATACAACTTTCAACAACGGATCTCTTGGCTCTC
718	Zotu944	AAGTCGTAACAAGGTTTCCGTAGGTGAACCTGCGGAAGGATCATTAGTGAATGAACTTGGTCAAGCTGTTGCTGGTCCTTAGGGACATGTGCACGCTGGACTCTTGTTTCTTAACCACCTGTGCACCTTTTGTAGACCTAGAGTTTCCAAGGGATTTGCGTTAGCTTTTCCTGTAACGCTCTGGTCTATGTTTTTATATACCCCTTTTAAAATGTAAAGAATGTGTATTGGGCTTTTTTCAAGCCTATAAAATATATATACAACTTTCAACAACGGATCTCTTGGCTCTC
719	Zotu4409	AAGTCGTAACAAGGTTTCCGTAGGTGAACCTGCGGAAGGATCATTATTGAATATTCTTGATGGGTTGTAGCTGGTTCTTCGGAGCATGTGCACGCCTGTCTTGACTTTATTCATCCACCTGTGCACCTTTTGTAGTCTTGGGGGTTGAGTGCAGTCGACCGTCGGATTCTATCCGGATGTGAGGAATGCTGAGTGCGGAAGCATACAGCTCTCTTCAAAACGATTTGCAGAACCTCTCCCTCGAGTACTATGTATTCATATACACATAGTATGTCGTAGAATGTGATCAATGGGCCTTGTGCCTATAATAATCATATACAACTTTCAGCAACGGATCTCTTGGCTCTC
720	Zotu3751	AAGTCGTAACAAGGTTTCCGTAGGTGAACCTGCGGAAGGATCATTTAATGAGTTTGAACAGGACTTGATGCTGGTCTGCTCTGGCGGACATGTGCTCAGTTCTACTCAATCCATTCAACACCTGTGCACTTTCAAAGTTTGAAGTCCTCCGTCATGGGAGCTGCGGTTTTGTAATGAGACTGCTGGGACTTCGCTTTGCCCATTATCACAAACCAATTTGAAGTCTTGTAGAATGTAACTAGCCTAAGGGCTTAATCTAATACAACTTTCAACAACGGATCTCTTGGCTCTC
721	Zotu4862	AAGTCGTAACAAGGTTTCCGTAGGTGAACCTGCGGAAGGATCATTATCGAGTTTTGAAATGGGTTGTAGCTGGCCTTCCGAGGCATGTGCTCGCCCTGCTCATCCATTTTACACCCTGTGCACCTTTGAAGGCTCGAGTCCCCTCCTTTGAGGAGAGTGGCTTTTGCCTTTCTTCACACACACTATTTTGTAATGAATGTCATCTTGCTATAACGCAATTAAATACAACTTTCAACAACGGATCTCTTGGCTCTC
722	Zotu451	AAGTCGTAACAAGGTTTCCGTAGGTGAACCTGCGGAAGGATCATTAATGAATGAAATTGAGTGGGGTTGTAGCTGGCCTTTCACCGGGCATGTGCACACCTCATTCGACCACCTTCTACACCTCTGTGCACTTCTCATGAGTTGGGCCGCGTCTGAAATATGACAAAGTCCGGCTCGTGTGTTTTATACAAACGAATCATGTCATAGAATGTCACTACCATGCTTTGAAGCATATAATACAACTTTCAACAACGGATCTCTTGGCTCTC
723	Zotu90	AAGTCGTAACAAGGTTTCCGTAGGTGAACCTGCGGAAGGATCATTAAAGAAAAAAGAGAACCCCTAGCTGCCAGCGTGGGTGAGCACCTCCCTGGAGGAGCGCCCGGGAAGCTTTTTGGGACGATCTATCCACACACCCCACTGTGAACCACCGCGTGAGAGTCAGTAAAGGGGTACACCCTCCGGGAAGCCTCCGAAAGCTCTGCGAAACCTATATACCTACATAACCCATATGCAAGTCTCAGAATGTACATGTTGCGCTCCGTCGCAAACAAAAATACAACTTTCAGCAACGGATCTCTTGGCTCTC
724	Zotu241	AAGTCGTAACAAGGTTTCCGTAGGTGAACCTGCGGAAGGATCACTAAAGAATTCGCCCTTCGGGGCTCTCTTTATTCACACACCCCTGTGCACTTTGGCCACCTCTTTGTTGAGGTGTGTCTTTTTAATTACCATACCCTATAAACACAAGTTATTGAATGTAAAATCGTTATAAACTAATATAACTTTCAACAACGGATCTCTTGGTTCTC
725	Zotu2590	AAGTCGTAACAAGGTTTCCGTAGGTGAACCTGCGGAAGGATCATTATTGAGTTTTGAAAGGGGTTGTAGCTGGCCTTTTGGGGCATGTGTGCACGCCTCGCTCATCTCTAACACCTGTGAACTGGCTGTAGGTTGGTTTTGAAATGGGTTCCCGTTTCTGCCTTCCTATGTCTTTAACAAATCCCTGTTGTATCTGTACGTCTTTGCGCTTTTAAAACGCATCAATATAACTTTCAGCAACGGATCTCTTGGCTCTC
726	Zotu2684	AAGTCGTAACAAGGTTTCCGTAGGTGAACCTGCGGAAGGATCATTAAAGTATTCTTCTCGGGAGGGAGGTGCGCCCAGCTCCGGTCCCAACAGGGCCGTGCAGCGGGCAAACCGACCGACCGAAAACCCCACAAACCCCGTGCACTTTCCGACGGTGGAGGGAGACTGGGCGAGAGCTCGGGATCCTGAACCCGTCTACCACAAACCCCTTTGTAAAGAATGATATTGCGTCCACCGTGTCGCCTAAATTTATGTAACAACTTTCAACAACGGATCTCTTGGCTCTC
727	Zotu467	AAGTCGTAACAAGGTTTCCGTAGGTGAACCTGCGGAAGGATCATTAATCCAGGCGCGGACCCCCCTCCTCGCGGTTGGGGGCGAGCGCCGCCTTCTACACCCACCCTTTGCCTATGTGTACCCCTATCGCTTCCTCGGCAGGCTCGCCTGCCGCCAGGAACCAACCAAACCCTTTGCATTATACATGAAAACTTCTGATAACAAACCAAATTATTACAACTTTTAACAATGGATCTCTTGGTTCTG
728	Zotu236	AAGTCGTAACAAGGTTTCCGTAGGTGAACCTGCGGAAGGATCATTAACGAGTAACTGAACGGGTTGTAGCTGGCCTCTCGGGGCATGTGCACACCTGGCTCATCCACTCTTCAACCTCTGTGCACTTGTTGTAGGTCGGCAGAAGGGCGAGCCTTAAAACAGCTCGCTTGGAAGCCTTCCTATGTTTTATTACAAACGCTTCAGTTTAAGAATGTAACCTGCGTATAACGCAACTATATACAACTTTCAGCAACGGATCTCTTGGCTCTC
729	Zotu2544	AAGTCGTAACAAGGTCTCCGTTGGTGAACCAGCGGAGGGATCATTACCGAGTTCTCGCAACTCCCAAAACCCCCTGTGAACATACCTACGTTGCCTCGGCGCGGGTCTGGCGCGAGCCTCTCCCCGCCGGCGGCCCATCCAAACTCTGTCTCTCTTGCCTGAGCTCTGAACTATACAAAACAGAATACGTTAAAACTTTCAACAACGGATCTCTTGGTTCTG
730	Zotu5445	AAGTCGTAACAAGGTTTCCGTAGGTGAACCTGCGGAAGGATCATTAACGCATCCCTGACGGCCAAGGCGCGACCCCGCTCCGGACCGCAAGGCCGTGCAGCGGGCCCGCCTGGGTCGCTCAACCTTCACAAACCCACTGTGCACCTTTGGCGGCGGGAGGCATGGCGAGAGCCGTGCCCGACGCTGCATCACAAACGCTCAGTAGAAAAGAACGATCGGTGGACTCTGTTCCGCCCAAAACACTTAACAACTTTCAACAACGGATCTCTTGGCTCTC
731	Zotu2131	AAGTCGTAACAAGGTTTCCGTAGGTGAACCTGCGGAAGGATCATTAGTGAATTTCGACGCGAGTCGATACACTTTCGGCTGTGCGCCTTCGGGCCGCACGCCGTCCACACACCCGTGCACGTTTCGGTGGGGGGTGACCCCCGCTGTATTTTACACACTTTATAAGTCTTGAATGTGAATTTTTATAACAAATACAACTTTCAGCAACGGATCTCTTGGCTCTC
732	Zotu3990	AAGTCGTAACAAGGTTTCCGTAGGTGAACCTGCGGAAGGATCATTAAAGTATTCTTCTCGGGAGGGAGGCGAGCCCAGCTCCGGTCCCAACGGGGCCGTGCAGCGGGTGGACCGACCGACCGAAAACCCCACAAACCCCGTGCACTTTCCGACGGTGGAGGGAGACTGGGCGAGAGCTCGGGATCCTGAACCCGTCTACCACAAACCCCTTTGTAAAGAATGATATTGCGTCCACCGTGTCGCCTAAATTTATGTAACAACTTTCAACAACGGATCTCTTGGCTCTC
733	Zotu337	AAGTCGTAACAAGGTTTCCGTAGGTGAACCTGCGGAAGGATCATTATCGAGTCATTTGAAAAGGGTTGCAGCTGGCCTCTCGGGGCAAGTGCTCGCCTCGCTCAAAATTCCACTCTTTCAAAAACACCCCTGTGCACTTTATAAAATCTCTCCGTGCCGGTCTCTCTTCCTCCACCCCCCTTGAAGGGGGTGGGGGGGATGGCCTTGCGGGGAGGGCATTTTATCTCATCGACAACACCTTTTTTTGAGTCATTTGGAAGCAAAATCATTTTAAACACAAGAACAACTTTCAACAACGGATCTCTTGGCTCTC
734	Zotu1156	AAGTCGTAACAAGGTTTCCGTAGGTGAACCTGCGGAAGGATCATTAACGTATCTACCCTCGGGGTGCCGTTGGCCCTGCTCTGGCAGAACTGCCGTGCAGCGGGTCGCTGCCCCTGAACCACCACAAACCCACTGTGCACCATTCGCGGTGGAGGGTGCGGCGCGAGCCTGCCCGAAGCCGCGGTATTACAGACGCTGTCTCAGAATGTCTTGCGGACTCGTTCCGCCCATAAACTTAACAACTTTCAACAACGGATCTCTTGGCTCTC
735	Zotu3315	AAGTCGTAACAAGGTTTCCGTAGGTGAACCTGCGGAAGGATCATTAATGAATTTTTTACCAGGAGTTGATGCTGGCTTTGCTGCATGTGCTCGCTCCTGGGTTTTAATCCTTCATACACCTGTGCATACCTGAGGGCTCGAGGCAGCTATAGTTGTCTCGCTCTCGCTTCTACACAAATTCTTTTTCGAATCATCGAACGTGATCAGGCCTAAAAAGCCATAAACTTATACAACTTTTAACAACGGATCTCTTGGCTCTC
736	Zotu323	AAGTCGTAACAAGGTTTCCGTAGGTGAACCTGCGGAAGGATCATTAACGAGTTTTGAAAGGGGTTGTCGCTGGCCTTTCACGAGGCATGTGCACACCCTGCTCATCCACTCTCAACCTCTGTGCACTTATTGTAGGTCGGTGAAAGGCTCGCAAGAGCTGGAAGCCTGCTTATGTTTTACTACAAACGCTTCAGTTATAGAATGTTTACTTGCGTATAACGCATTTATATACAACTTTCAGCAACGGATCTCTTGGCTCTC
737	Zotu1183	AAGTCGTAACAAGGTTTCCGTAGGTGAACCTGCGGAAGGATCATTATCGAGTTTGAAGTGGGTCTTTGAGCTGGCTTTTCACGAAGCACCGTGCTCGGGCCCCGCTCCATCCACTCAACCCCTGTGCACTTTCGATGGCGTGGTCTCGTTTAGTGGTGTCCATTCATTTGGACATCGGAGGTCGCGACGTCGTCTTATCACAAACTTATTATAATAGTCATGTCGAACGTGGATGCTCGTAAGGGCGGAAACACAATACAACTTTCAACAACGGATCTCTTGGCTCTC
738	Zotu2912	AAGTCGTAACAAGGTTTCCGTAGGTGAACCTGCGGAAGGATCATTAACGTATCTCCGACGGCGAGGGGGGCGCCCCGCTCCGGGTCCGAAAGGCCCCGTGCAGCGGGTGGTCCCGAGCCGCTCGACCCCTTTGCAAACCCCACTGTGCACATTTGTCGGCAGAGGGCGCTCAGGCGCCCCGAGCCGCACACACAAACCCCAAAAAAAACTAAAAAGAATGATCAGCGGACACTGTGCCGCCTAAACTTTAACAACTTTCAACAACGGATCTCTTGGCTCTC
739	Zotu2491	AAGTCGTAACAAGGTCTCCGTTGGTGAACCAGCGGAGGGATCATTACCGAGTTTACAAACTCCCAAACCCAATGTGAACGCTACCAAACTGTTGCCTCGGCGGGATCTTCTGCCCCGGGCGCGTCGCAGCCCCGGACCAAGGCGCCCGCCGGAGGGAAAACAACCAAAACCCATTGCATGCCCCCTCGCGGGCTTTCTCACAGCTCTGAGCCTTTTCTCGGCGCCCCCTCGCGGGGCGTTCCGAAAATGAATCAAAACTTTCAACAACGGATCTCTTGGTTCTG
740	Zotu393	AAGTCGTAACAAGGTCTCCGTTGGTGAACCAGCGGAGGGATCATTATAGAGTTTTCTAAACTCCCAACCCATGTGAACTTACCATTGTTGCCTCGGCAGAAGCTGCTCGGTGCACCTTACCTTGGAACGGCCTACCCTGTAGCGCCTTACCCTGGAACGGCTTACCCTGTAGCGGCTGCCGGTGGACTACCAAACTCTTGTTATTTTATTGTAATCTGAGCGTCTTATTTTAATAAGTCAAAACTTTCAACAACGGATCTCTTGGTTCTG
741	Zotu3355	AAGTCGTAACAAGGTCTCCGTAGGTGAACCTGCGGAGGGATCATTACCGAGTGAGGGTGGTAAAACACCCGACCTCCCAACCCTTTGTACATCAACCTCTGTTGCCTCGGGGGCGACCCGGCCGTGCGCGGTAGGGGCCCCCGGTGGTCCAATCAACCAAACTCTGCATCTCTGCGTCTGAGTATTACAGTAAATCAATTAAAACTTTCAACAACGGATCTCTTGGTTCCA
742	Zotu398	AAGTCGTAACAAGGTTTCCGTAGGTGAACCTGCGGAAGGATCATTATTGAATTCAAATGCAGACGCTGTCGCTGGCTCGTCAAGAGCATATGCACGCTGGCGCATATATTCAACCACCTGTGAACCTATTGTAGACCTGAGGATATTTCTCAAGGAAACTTGGACGTAGAGCTTGTTGGCTTCATCTGAAGTCGACTGCCCTTGCTTCTCAGGTCTATGTTTTTCATATACCCCATAATATGTTACAGAATGTAAAATGGCTTGTATAAGCCTTTAACCTTATACAACTTTCAACAACGGATCTCTTGGCTCTC
743	Zotu4799	AAGTCGTAACAAGGTTTCCGTAGGTGAACCTGCGGAAGGATCATTATTGAATTCGTTCGCTTTTCTGGCTGTGCGCCGCAAGGCTTGCACGCCAGAGAGCAACTCGATTTCCACACACCTGTGCACCTTCACGGGCTCCCCACAAAGGGGTCCGTTCTTTTTCACTAGCCACGAATGTCAAGGAATGTATCTATAATGAAAATTAAATACAACTTTCAACAACGGATCTCTTGGCTCTC
744	Zotu1274	AAGTCGTAACAAGGTCTCCGTAGGTGAACCTGCGGAGGGATCATTACCGAGTGAGGGAGCAATCCCGAACCTCCAACCCTTTGTGAACGAATCCCGTTGCTTCGGGGGCGACCCTGCCGTTCATTCGGCATTCCCCCGGAGGTCATCAAAACACTGCATTCTTACGTCGGAGTATAAAGTTAATTTAATAAAACTTTCAACAACGGATCTCTTGGTTCTG
745	Zotu3305	AAGTCGTAACAAGGTTTCCGTAGGTGAACCTGCGGAAGGATCATTAATGAAAAACCGGGGGCGTTCGAGCGGCCCTGCTCGCGGCGGAGACGTTGTTTGAGCGGGCCCTCGGCGCCTCGTCCACACCCACACCCCTGTGCACCTTTGGGAAGGCGGGCTCGCGCCCGTCGGCCCGACACACACACTCTTAAAGTCATTAGAATGTCTTGCGGCTCTGCCGCTCTAAACGAAAACAACTTTCAACAACGGATCTCTTGGCTCTC
746	Zotu284	AAGTCGTAACAAGGTTTCCGTAGGTGAACCTGCGGAAGGATCATTACTGAAGCATTAGAAATGGTTGCTGCTGCCTTGAAAAAGGATTGTGCACATCTTTCAATCTTCTACTTAACCACTTGTGCACTCTTCATAGACTGTGAATTACCTTTCACTGAAAATGTGGATTTGAGAGTTAGTTATACTTACTTTCAACCAATTCATGGTTTATGTTTTTCATATACACTATTCAAATATAATGAATGTATTGCTATGGGTTTACCCATAATAAATGAAATACAACTTTCAGCAACGGATCTCTTGGCTCTC
747	Zotu183	AAGTCGTAACAAGGTTTCCGTAGGTGAACCTGCGGAAGGATCATTAACGAGTTTTGAAATGGGTTGTAGCTGGCCTTACACGGGCATGTGCACACCCTGCTCATCCACTCTCATACCCCTGTGCACTTATTGTAGGCTTGGTCGGATAAGTTAGCCTCGGTTAACTTTGAAAGCCTTGTCTATGCTTATTACAAACGCTTCAGTTAAAGAATGTAATACTGCGTCTAACGCATTAAATACAACTTTCAGCAACGGATCTCTTGGCTCTC
748	Zotu2573	AAGTCGTAACAAGGTTTCCGTAGGTGAACCTGCGGAAGGATCATTACCGAGAATTGGGTCGTCCGTGCCTCGTGCCCGGCGCCCGACCTCCCAACCCTGTGTCTACCCAACCGACCCATGTTGCTTCGGCGGACCGGCCCCGTCCACCCTCCTCGCGGGGGGACAGACGGCGGCCGCCGGGACCGTCACACGTCCTGGAGCGCTGTCCGCCGACGGCCCAACCGAAAATTCTTGTCGTAACCTGTCGTCTAAACGTATTTTTACTATGTAAACCAAAAATTTACAAGCAAAACTTTCAACAACGGATCTCTTGGTTCTG
749	Zotu1168	AAGTCGTAACAAGGTCTCCGTAGGTGAACCTGCGGAGGGATCATTACCAGAAGCCGCGTCGGCGGAAACGCCGGCGCCTTCGCCCAACCCTTTGTGAACCGTACTTGAATGCCCCGGGGGACCCCGCCGTCACACGCGCGGCCCCCGGCGGCCCTCTTCAACTCTTGTTGTCTCTGTCGTCTGAGTCTTAAAGAATTTAAACAAAACTTTCAACAACGGATCTCTTGGTTCTG
750	Zotu1596	AAGTCGTAACAAGGTTTCCGTAGGTGAACCTGCGGAAGGATCATTAACGTATCTCTGGCGGCCCGGTTCGCCCTGCTCCGGCCGAGAGGCCGTGCAGCGGGCGTCCGGCGCTGTCCAAACCTTACAAACCCACCGTGCACACTCACGGCAAAAGGCCTTGGGCGAGAGCCCTTGGCCGGTCGCCGTTTCACAAACCCCGAACCTATGAACGAATGCGGCCTCTGTCGTCGCCTAACAAACGAAACAACTTTCAACAACGGATCTCTTGGCTCTC
751	Zotu828	AAGTCGTAACAAGGTTTCCGTAGGTGAACCTGCGGAAGGATCATTATTGAATAAACCTGATGGGTTGTAGCTGGTTTCTTCTGGAACAAGTGCTCACCTGTCATCTTTATATCTCCACCTGTGCACTTCTTGTAGACCTGGATAACTTTCTGAGGCGACTCAGTTCAGAGGACTGCTGTGTATCTTGCGATGCCAGCTTTTCTTACATTTCCAGGCCTATGTTTTTCATATACCCCATTGTATGTAACAGAACGTCTCACTAGGCTTTAATTGCCTATAAAACAATATACAACTTTCAGCAACGGATCTCTTGGCTCTC
752	Zotu1486	AAGTCGTAACAAGGTTTCCGTAGGTGAACCTGCGGAAGGATCATTAATGAATGAAATTGGGTGAGGTTGTCGCTGGCCTTTCACCGGGCATGTGCACACCTCATTCAACCTCTCTACACCTCTGTGCACTTCTCATGGGTTGGGCTGCGTCTGAAATATTGACATGGCCCCTCTCATGTGTTTTATACAAACTATACAAGTTTTAGAATGTCTATACAATGTGTAAAAGCATATAATACAACTTTCAACAACGGATCTCTTGGCTCTC
753	Zotu1883	AAGTCGTAACAAGGTTTCCGTAGGTGAACCTGCGGAAGGATCATTAACGAGTCTTTGAAGTGGGTTTGATGCTGGCCGTCTCAGGCATGTGCTCGCCCCGCTCCAATCCACTCAACCCCTGTGCACTTCATGTTCGAAGGTGTGACTTCCCCCCGCGAGGGGGAGCAGCTCGGGAGACCGAGCCGGAGTCGCTCTTTGGGCACACACAAACTCTTATTGTAACTGAATGTATAACAAGGCCTACGGGCCCTAAACTAAACAATACAACTTTCAACAACGGATCTCTTGGCTCTC
754	Zotu4023	AAGTCGTAACAAGGTCTCCGTTGGTGAACCAGCGGAGGGATCATTACCGAGTTTACAAACTCCCAAACCCAATGTGAACGCTACCAAACTGTTGCCTCGGCGGGATCTTCTGCCCCGGGCGCGTCGCAGCCCCGGACCAAGGCGCCCGCCGGAGGGAAAACAACCAAAACCCATTGCATGCCCCCTCGCGGGCTTTCTCACAGCTCTGAGCCTATTCTCGGCGCCCCCTCGCGGGGCGTTCCGAAAATGAATCAAAACTTTCAACAACGGATCTCTTGGTTCTG
755	Zotu4436	AAGTCGTAACAAGGTTTCCGTAGGTGAACCTGCGGAAGGATCATTAATGAATTGAAAGGGAGTTGATGCTGGCTGCACATCTGGGCAGCATGTGCTCGCTCCTGACAATATTATCCATACACCTGTGCACCTTTTTGAGGGATCTGAGCCGCTAGCAATGGCGGATTAGACTCTTGATTTCAAAACATACACAAAATTAATACTCGGACGTGATCGCGTCTTATGGCGCTCAAACTATATACAACTTTTAACAACGGATCTCTTGGCTCTC
756	Zotu3703	AAGTCGTAACAAGGTTTCCGTAGGTGAACCTGCGGAAGGATCATTAACGTATTCGAACGGGGAGGTCGGGTTCGGCCCTGCACCGGCGGAGACGCCGTGCTGCGGGCCCCCGGCCGCCTCTTCCAAACCAAACCCCTGTGCACCTTTGGGAAGGCGGCGACCCTCGCGGGCTGCCGTCGGCCCCTTTTCTCACAAGCTCTATGCCTCCATTCAGAATGACCGCGGACATCGTCCGTCTAAAACAAATAACAACTTTCAACAACGGATCTCTTGGCTCTC
757	Zotu1127	AAGTCGTAACAAGGTTTCCGTAGGTGAACCTGCGGAAGGATCATTACATTCAGTAGCCTCGCTACTTGTTTATACCCTTGTTTTTTGCGTACTATTGTTTCCTCGGCGGGCTTGCCTGCCGGTTGGACAAAACTATAACCTTTTTAAATCTTCAATCAGCGTCTGAATTATACATAATAATTACAACTTTCAACAACGGATCTCTTGGTTCTG
758	Zotu2228	AAGTCGTAACAAGGTTTCCGTAGGTGAACCTGCGGAAGGATCATTAACGAATGTACTCCCGGCGGGTTGTGCTGGCGCTCTCGGGCGCATGTGCACGCCCCCCGAGGTATGTCTCCTCACACCTGTGCACGAAGCCCGTCGGACGTCAAGGTGGCTCGCGCCTCCTGTCCGACGCTTTCACACCAGCTTAGAATGTATGTCGAATGCTTATTGCGCACGCGCAACCTAAATACAACTTTTAACAACGGATCTCTTGGTTCTC
759	Zotu89	AAGTCGTAACAAGGTTTCCGTAGGTGAACCTGCGGAAGGATCATTATAGTATATCTATATCTAGGATGTGGGGTGCTCTCGGGCCCCCCCGCCGCCAAACCTTGCAAATTTGAACTTAATAGTTACCTTGGTAGGCTTAACTGCCTGTGGATAAATCTAAATTCTTTAATAAACTGGCTGTAATTAATGTAACTGTCTGAAATAATGTTAATATTAAAACTTTCAACAACGGATCTCTTGGTTCTG
760	Zotu2863	AAGTCGTAACAAGGTTTCCGTAGGTGAACCTGCGGAAGGATCATTATCGAGTTTTGAAAGGGGTTGTAGCTGGCCTTTCGGGGCATGTGCACGCCTCGCTCATTTCCAACTCTTCAACACCTGTGAACTAGCTGTAGGTTGGTCTTGAAGTGGGTTCTTGTGAGCCCCTTCGTGCCTTCCTATGTCTTTAACAAACTCTTATTGTATTGGAATGTCTTTTGTGCTTATAAACGGCATAAATATAACTTTCAGCAACGGATCTCTTGGCTCTC
761	Zotu539	AAGTCGTAACAAGGTTTCCGTAGGTGAACCTGCGGAAGGATCATTAGAGAAATTATTGAGAGTTGAGCTGGCTTTTCACGAAGCATGTGCTTGCTTTCTAATTATCTTATCCATACACCTGTGCACCTTTGAGGTAGAGTGGAACTTGTTTCTGCCCTCCTCGTTTATCACAAACTCTTAATCAAACATTGAACGTGAATTAGTGCCTTACGGCCTTAATCATTATACAACTTTTAACAACGGATCTCTTGGCTCTC
762	Zotu4872	AAGTCGTAACAAGGTTTCCGTAGGTGAACCTGCGGAAGGATCATTATCGAACGTGTTCCCTCACACACACACCGTGCACCTTCGGGCGGCCCCCGCGGCCGTCCGCCTTTTTACCTTAACCACGCATGTCTCGAATGTAACATCTTCGTTAACGCGAAACAACTTTCGACAACGGATCTCTTGGCTCTC
763	Zotu2741	AAGTCGTAACAAGGTTTCCGTAGGTGAACCTGCGGAAGGATCATTACTGAGTTTTGAACGCGGGTTGTAGCTGGCCTTTCACGAGGCATGTGCACGCCTGGTTTCATCCACTCTTCAACCTTTGTGCACCATTTGTAGGAGGAGAAAAAGAGGGGGATGTGTTGTGTTATACACAGACTGCTAGCCGGTTTTTGTGAACAAAAACACACATACATGCCTCTCTGCCTCTCTCCCTCCTATGTTTTTATTAAAAACGCTTTAGTATCAGAATGTTTATCTTTGCGTAACGCATTATAATACAACTTTCAGCAACGGATCTCTTGGCTCTC
764	Zotu2690	AAGTCGTAACAAGGTTTCCGTAGGTGAACCTGCGGAAGGATCATTAACGTGTTCTCCGACGGCAAAGGCGCGCCCGGTCACCCCGGTGGTCAGGCGCCTTGAGCTGCTCGAACCTTTTCAAACCCACCGTGCACTTTGGTCGGCAGAGGGGCTTTGCGGCCCCGAGCCGTATCTCACATACTCTTAACTGCGGAAAGTCTACGGCGAGCCTTTTGTGCCGCCCTAATCTTTGACAACTTTCAACAACGGATCTCTTGGCTCTC
765	Zotu5146	AAGTCGTAACAAGGTTTCCGTAGGTGAACCTGCGGAAGGATCATTATTGAATTTTGAAGCGGGACGCTTGAGCTGGCACTGCAGGTGCTCAGCGGCTCCATTCATTCCAATTCAAACACCTGTGCACCTCGAGAACACGTGAGTTGGGTTATTGGATCTGTGGTTCAGTTATTCACTTATTTGGGTTGAACTTAGTGAAAGTGGCCCGCTTTCGTTTCTTATTACAAACTCGTTATATTGTTTTGTAGAATGTATCGCCTTGAATTAGGCAAAGTCTAAATACAACTTTCAACAACGGATCTCTTGGCTCTC
766	Zotu1849	AAGTCGTAACAAGGTTTCCGTAGGTGAACCTGCGGAAGGATCATTACTGAGTGCGGGCTGCCTCCGGGCGCCCAACCTCCCACCCGTGACTACCTAACACTGTTGCTTCGGCGGGGAGCCCTCTCGGGGGCGAGCCGCCGGGGACTACTGAACTTCATGCCTGAGAGTGATGCAGTCTGAGTCTGAATATAAAATCAGTCAAAACTTTCAACAATGGATCTCTTGGTTCCG
767	Zotu2224	AAGTCGTAACAAGGTTTCCGTAGGTGAACCTGCGGAAGGATCATTAACGAGTTGGAATGTGGAGGTTGATGCTGGTGCATATAATGTACATGTGCTCGCCTTCGCACTCTTCATCCACTCAACCCCTGTGCACTTTATCAGAGTTAGTACTAGTTGTAGTGGCCATTTTGTTATCCATTGTTAGAAGGGAGGGCAAACCCTTTCATGACAGCAGTTGTGTAATAATGATGGTTTCTACTATTACTATGAACACTTTGAACTTTACTTATATAAACACTTTGCTTGTTCTTATGAATGTGTGTAATGCTCCTTGTGAGCAAAATACAAATATATACAACTTTCAACAACGGATCTCTTGGCTCTC
768	Zotu1857	AAGTCGTAACAAGGTCTCCGTAGGTGAACCTGCGGAGGGATCATTACAGAGTTTCTAACTCCTAAAACCATGTGAACTTACCACTGTTTCCTCGGTGGAAGGTACCTGAAAGGGTGCTGGAAGCCGGTGGACATTTAAACTCTTGTTAATTTTGTTAATTCTGAATCAAACTAAGAAATAAGTTAAAACTTTCAACAACGGATCTCTTGGTTCTG
769	Zotu446	AAGTCGTAACAAGGTTTCCGTAGGTGAACCTGCGGAAGGATCATTAAAAAATCAGTAGCTTGCTACTGTGCTGGGGGAGATGGGAAAGTCCTGGCTGAAAAGTCGGTGTACCGGTACCTGCACCCCTACGATACCCTTGTCTTTTGAGCACTTATGTTTCCTTGGTAGGCTTGCCTGCCAACAGGACAAACTTTAAACCTTTTTAAATATCAATCAGCGTCTGAATTATAATTAATAATTACAACTTTCAACAACGGATCTCTTGGTTCTG
770	Zotu1592	AAGTCGTAACAAGGTCTCCGTAGGTGAACCTGCGGAGGGATCATTAGTGAAATTAACCTGCGGGAGGATGTGCTGGCCTTGTCGCATGTGCACTCCAAACGCTAATCCACTTACCCCTGTGCACCTTTGACCTTGACCTTTCTTCTGTCGACTCTGTTCGGCATCCAAGGAGTTGGTCCTGGTACTTTACACACTCATCGTCTCAGAATGTCTCATGTGCTTAATGTGCAGAAATACAACTTTCAACAACGGATCTCTTGGCTCTC
771	Zotu1139	AAGTCGTAACAAGGTTTCCGTAGGTGAACCTGCGGAAGGATCATTAGTGAATTGAGCTGGCTTCGGCCGCTCTGATCTATACACACCTGTGAACTGTTGGCCTTCGGGTCTTTAAATACAACTGTGACGAACGTAAATTATTATAATCAATAAAACTTTTAACAACGGATCTCTTGGCTCTC
772	Zotu1380	AAGTCGTAACAAGGTTTCCGTAGGTGAACCTGCGGAAGGATCATTAACGAGTTTTGAAAGGGGTTGTAGCTGGCCTTTCACGAGGCATGTGCACACCCTGCTCTTCCACTCTCAACCTCTGTGCACTATTGTAGGCTTGGTGAAAGGCATTGGCTCGCAAGAGTCGAAGCTGGAAGCCTCGTCTATGTTTCACTACAAACGCTTCAGTTATAGAATGTAACACTTGCGATAACCGCATTTATATACAACTTTCAGCAACGGATCTCTTGGCTCTC
773	Zotu364	AAGTCGTAACAAGGTTTCCGTAGGTGAACCTGCGGAAGGATCATTATTGAATAGTATTGGGCGCTGTGCTGGCCTCTCGGGGCATGTGCACGCGTTCAACATCTACTTCTATCTATCTCTTGTGAACCTAGTGTGGATCTTGAACCCTGTCGGCAAAGGCCTTTGGAGCAGCAATGCTTCGTTGGCTGGAGCCTTCGGGGATCTTGAACCATTTTTATAAACCTTTATTTGAATCTATTAGAATGTCTTCTTTACTTGACGCAAGTCAGTAAAAAACCTATACAACTTTCAGCAACGGATCTCTTGGCTCTC
774	Zotu1466	AAGTCGTAACAAGGTTTCCGTAGGTGAACCTGCGGAAGGATCATTACCTTTCTATCAGAAACCGCTCTATACTCGGGCTTGCCTGACGTGTAAGCGGTCTGATTCTCCCCATGTCTTTTGCGCACTCTTGTTTCCTGGGCAGGCTCGCCTGCCAACAGGACAACCTACAACCCTTGCAATTGCAATCAGCGTCAGTAACAAGTAATTATTACAACTTTCAACAACGGATCTCTTGGTTCTG
775	Zotu4704	AAGTCGTAACAAGGTCTCCGTTGGTGAACCAGCGGAGGGATCATTACCGAGTTTACAAACTCCCAAACCCCAGTGTGAACGCTACCGAACCGTTGCCTCGGCGGGACTTCTGCCCCGGGCGCGTCGCAGCCCCGGACCAAGGCGCCCGCCGGAGGACCGAAGAAACTCTCATGCATATCCCGCCGCGGATTCTCTCGAAAAAACGATCTGAGCCTTTCCGGGCGCTCCCAGCGAGCCGCCCGAAAATGAATCAAAACTTTCAACAACGGATCTCTTGGTTCTG
776	Zotu289	AAGTCGTAACAAGGTTTCCGTAGGTGAACCTGCGGAAGGATCATTATCGAGTTTATTGGACGGGTTGTCGCTGGCCTTTACCGGCAATGTGCACGCCTGGCTCAATTTTCCACTCTTTAACCACTGTGCACTTTTTGTAAGATTGGCTGTAGGGGAATTATTGCTCTTGGTAACACAGGATGAAATAACATACCCAAAGGCCTCTCTTATGTTTACTACAAACGCTTCAGTTATTAGAATGTCATACTTGTGTTATAACACATTTATATACAACTTTCAGCAACGGATCTCTTGGCTCTC
777	Zotu1798	GAGCCAAGAGATCCATTGTTGAAAGTTGTAACGATTGTTTGTTTCGGAACAGGTAATGCTAGATGCAAAAAGAGTTTATTCGGTTCCAACGGCAGGTTGCCCCGCCGAGGGAGAACAGAAGGTGCTCGTAAAGTAAGGATGGCAGTCGTGCGTGCGTTAAGGGGTCCGAAGACTCCGCAAACCTCCCAAGGATTGTTTCCGCTCCTCGGGGGCCGCGACGCACCCTGATTTGAAAGGTTAATGATCCTTCCGCAGGTTCACCTACGGAAACCTTGTTACGACTTTT
778	Zotu1926	AAGTCGTAACAAGGTCTCCGTTGGTGAACCAGCGGAGGGATCATTACCGAGTCTCGTACTCCAAACCCTTTGTGAACATACCTGTTTCGTTGCTTCGGCAGGCCCGGGGGTCACACCCCGGCCCGCCGCCGGCACCCCCTCGCCGGGGCGCATGGCGGGCCTGCCGGAGGGCACAGACTCTGTATTCAAAAACGTACCTCTCTGAGTTATCTTTACAAACAAGTAAAAACTTTCAACAACGGATCTCTTGGTTCTG
779	Zotu1826	AAGTCGTAACAAGGTTTCCGTAGGTGAACCTGCGGAAGGATCATTACTGAAGCATTTGCAATGGTTTGTTGCTGCCTCGCAAGAGGACCCCTTTCTGTGCACGCCATTCAATCTTCTATTTTACCACCTGTGCACCTTTCATAGATTATGAGTAAATCCCTCACTGTAACAAGTGGATCTGAGAGCTTAGCAGGTTTTTTAAAACTTGCTTGTTTTCAAATGTATTCATAATTTATGTTCTCTTTTATACACACTTTTTGATTTATGAATGTATTGATTTATGGATTTTTATCCGTATAAATGTAAATACAACTTTCAGCAACGGATCTCTTGGCTCTC
780	Zotu5397	AAGTCGTAACAAGGTTTCCGTAGGTGAACCTGCGGAAGGATCATTAGAGAACTCTGAGGAGGGGAGAGGCTGTCGCCGCGGAGGCGTCCCAGAAGGGGCGTCGAAGCGTTGCACGCCCCCCCGACCTTCAAATCCCACACACACTTGTGCACTATAGGTCTCGCGCCCTCCATGAGGAGCCGCCTCGCGTGAGCGGGGCCGGGGTCGAGCGCCTCTCCATACTACAACCAGTAAACGCATGTCTAATTCGCCCCGGCGAAGCATTAATACAACTTTCAACAACGGATCTCTTGGCTTTC
781	Zotu5333	AAGTCATAACAAGGTTTCCGTAGGTGAACCTGCGGAAGGATCATTATTGAATAGCCGAAAGGCTTTTATCCACACACACTGTGAACCGTGGCTTCGGCCCTTTTCTAAACTATGTGTATGAATGTAACATATTATAATCAAAATAACTTTCAACAACGGATCTCTTGGCTCTC
782	Zotu1192	AAGTCGTAACAAGGTTTCCGTAGGTGAACCTGCGGAAGGATCATTAACGTATCTACCCTCGGGGTGCCGTCGGCCCTGCTCCGGCAGGACTGCTGTGCAGCGGGCCGCTGCCCCCGAACCACCACAAACCCACTGTGCACCATTCGCGGTGGAGGGTGCGGCGCGAGCCTGCCCGAAGCCGCGGTATTACACACGCCGTCTCAGAATGTCTTGCGGACTCGTTCCGCCCATAAACTTAACAACTTTCAACAACGGATCTCTTGGCTCTC
783	Zotu307	AAGTCGTAACAAGGTTTCCGTAGGTGAACCTGCGGAAGGATCATTATCGTATCTCTGACGAGGCGGGTCGTCCCAGCTCGGGTTCCGAAAGGGCCTTTGCAGCGGGTCGCCCGTCCCGCTCAACCTTCACAAACCCCTGTGCACCTTTACGGCGGAGGGTGGTGGCGAGAGCCCCGCCCGATGCCGCATAACACAAACACTTGTATAAAAGAATGATACGTGGCCTCTGTGCCGCCTAAAAACATAACAACTTTCAACAACGGATCTCTTGGCTCTC
784	Zotu4351	AAGTCGTAACAAGGTTTCCGTAGGTGAACCTGCGGAAGGATCATTAACGAAAGCCGGGGCGAGGTTGTAGCTGGCTTCCCCCCGGGGTCGCGACGTGCACGCCTCGCCTTTGTCTCTCTCTCACACCTGTGCACCTCTGCGTGTGGGTCACGAGCGTTCGCTCGTTCGGGGCCCCACGTCCTTTTGACACTACACACACCCCCCCCTTTGCATGTCGTCGGAACGTGTCGTTCGCCGTGGTGGTGAACGGAACTTGTACAACTTTCAACAACGGATCTCTTGGCTCTC
785	Zotu4395	AAGTCGTAACAAGGTTTCCGTAGGTGAACCTGCGGAAGGATCATTAACGTATCTCCGACGGCGAGGGCGCGCCCCGCTCCGGGTCCGAAAAACGGCCCGTGCAGCGGGCGGCCCGAACCACTCGACCCCTTTGCAAACCCCACCGTGCACTTTTGTCGGCAGAAGGGGCGCCCAGCGCGTTCCCGAGCCGTACCCACAAACCCCGAGTTTAAAAAGAATGATCAGCGGACGTTGCGCCGCCTAAACTTTAACAACTTTCAACAACGGATCTCTTGGCTCTC
786	Zotu4110	AAGTCGTAACAAGGTCTCCGTAGGTAAGTTTAAACCAAAACCCCCCCACGTTTGTTACACACCCCCGTTCAATATACTAACTGTCATACAGGTGAACCTGCGGAGGGATCATTACAGAGTTAGGGCTCGTATAAAGCCCGACCTCCCACCCTTTGTTTACAAAACCATGTTGCCTCGGGGCGGATCCCGCTTAAGTGACGGCGTCCCCCCGGTGGAATACTAAACCCTGCATCGTTTGCGTCGGAGTAAATTTGAATAAATCAAAACTTTCAACAACGGATCTCTTGGTTCTG
787	Zotu4085	AAGTCGTAACAAGGTTTCCGTAGGTGAACCTGCGGAAGGATCATTACTGAGCCTGGGTGCTTCGGCGCCTAACCTCCAACCCTTTGTTTACCTTACCACTGTTGCCTCGGCGTTTGGGAGCAATCCCGGCGCCGGTGGCCTTATAACTAAACCCTTTGTTAAACCCAGTCTTCTGAGAAATTATTTAATAACTTCAAAACTTTCAACAACGGATCTCTTGGTTCTG
788	Zotu2003	AAGTCGTAACAAGGTTTCCGTAGGTGAACCTGCGGAAGGATCATTAATGAATTTACTTGAGAGTTGATGCTGGCTTTGCTGCATGTGCTCGCTCTCATAATTCTATCCTTACACACCTGTGCACATGTGAAGAAGGTTTGTGGTTCGAGCGGAAGGCGTTGTTCGCTTTCCTTCGTTCCTATCTCCTCCTTCCTTTCTACAAACTCCAAATTAACTACGAACGTGATCGCCTGAACAAGGCATAAACTTATACAACTTTTAACAACGGATCTCTTGGCTCTC
789	Zotu2557	AAGTCGTAACAAGGTTTCCGTAGGTGAACCTGCGGAAGGATCATTAACGTGTTCGTTCGGCCGTCGGGTCGGCCCTGCACCGGCGGAGACGCCGTGCTGCGGGCTCCCGACGCGCCTTCCAAACCAAACCCCTGTGAACCTTTGGGAGGGCCGAGCCTCTAAACCGGGCGACGCCGTCCCCTTTACAAACTCTTTGCATCTATAGAATGACCGCGGACCTCGTCCGCCTAAACACATAACAACTTTCAACAACGGATCTCTTGGCTCTC
790	Zotu2052	AAGTCGTAACAAGGTTTCCGTAGGTGAACCTGCGGAAGGATCATTAACGTGTTCTCCGACGGTAAAGGCGCGCCCGGTCACCCCGCGGTGGCCAGGCGCCCCGAGCCGCTCGAACCTTTTCAAACCCACCGTGCACTTTGGTCGGCAGAAGGGCTTTGCGGCCCCGAGCCGGATCTCACATACTCTTAACTTTGGAAAGTCTACGGCGAGCCTTTTGTGCCGCCCTAATCTTTGACAACTTTCAACAACGGATCTCTTGGCTCTC
791	Zotu1740	AAGTCGTAACAAGGTTTCCGTAGGTGAACCTGCGGAAGGATCATTAACGAGTTTTTGAAAGGGGTTGTAGCTGGCCAAAAACAAGGCATGTGCACACCCTGCTCAATCCACTCTCAAACCCCTGTGCACTTATTGTAGGCTATGGTGGGATAGCTGGCTTCGGTCAGTTTGAAAGCCTTGTCTATGTTTATTACAAACGCTTCAGTTAAAGAATGTCACATAGCGTCTAACGCATTATATACAACTTTCAGCAACGGATCTCTTGGCTCTC
792	Zotu921	AAGTCGTAACAAGGTTTCCGTAGGTGAACCTGCGGAAGGATCATTAACGAATTTCTCAAAGTTGCTTACAGCGTTGTGCGGTCTCTCGCATGCGTTGAAGGTGGCTCTTGAGCATTTCACACATCCCTTGTGCACCTTAAGGAGGGTAACTATTCTGTCTTGAGCGCTGTTAGTGCTCGATGGGATGTGTTGCCTTCTCTTTCACAACAAATCTTATGTTTAGAATGTTTGATCATATTAAATAAAATAACTTTCAACAACGGATCTCTTGGCTCTC
793	Zotu1663	AAGTCGTAACAAGGTTTCCGTAGGTGAACCTGCGGAAGGATCATTATTGAATTTGAGAACGGGAGGAGCTGTGCTGGCCTTCAGGGGCATGTGCACGCTTCGCTCGACCCCCCAACCAACACTTGTGAACCGTGTGTAGGAATCGAGGCTTGGGCTTGACGCTGGATAACGGCCGATGGTCTTGGCACGTGGTGGGGTGTCGCTTCGACGCTGGATAACGGCCGACGGGCTTCGCCTTGCGGGTTCCTATGTTTTATACACCCTGTATCGTATGTCTTAGAATGTTTTTGATCTCGGTTGCCCTAAAAAGCAGCTCGAGTTAATATACAACTTTCAACAACGGATCTCTTGGTTCTC
794	Zotu3964	AAGTCGTAACAAGGTTTCCGTAGGTGAACCTGCGGAAGGATCATTAACGAATTGTAAAGGAGGTTGATGCTGGCTTTTTTTACGAAGGCATGTGCTCGTCTCCGACAATCCTTATCCATACACCTGTGCACCTCTGAGGGGTTTTTTCCGTTTGGTTTTAACCCCTCTTTTTATCACAAACCCCTTCTTATAACATTGAACGTGAATTAGTGCCGTTAAGGCCTTAAAACAAAATACAACTTTTAACAACGGATCTCTTGGCTCTC
795	Zotu822	AAGTCGTAACAAGGTCTCCGTTGGTGAACCAGCGGAGGGATCATTACAGAGTACTCGCTCTCTAAAACCCACTGTGAACCTACCCATCTGTTGCCTCGGCTGGCGGCTCCAGGGCGGAGCCATGGCCTCTTTGCTGAGGTGCCCGCCGAAGGCCCAACCAAAACACTGCTGTGATTGGCATCAGAGTCACTAAACAAATAGTCAAAACTTTCAACAACGGATCTCTTGGTTCTG
796	Zotu4969	AAGTCGTAACAAGGTTTCCGTAGGTGAACCTGCGGAAGGATCATTAGTGAATGAAAGGGTTGCCCTCTGGGTGCCCGAATACTTTCACCACCTCACACTATCTGTGCACTGTCTTGGGGAGCAGAGATGGGGCCTTCTGGGTCCCTAGACACTCTGCTGCCCTCATCATTCATAAACTCTTGCATGTAAATTGTATGTGATCTTCTTTGAAAAAAGAAATACAACTTTCAACAACGGATCTCTTGGCTCTC
797	Zotu1242	AAGTCGTAACAAGGTCTCCGTTGGTGAACCAGCGGAGGGATCATTATAGAGTTTTCTAAACTCCCAACCCATGTGAACTTACCTTTTGTTGCCTCGGCAGAAGTTATAGGTCTTCTTATAGCTGCTGCCGGTGGACCATTAAACTCTTGTTATTTTATGTAATCTGAGCGTCTTATTTTAATAAGTCAAAACTTTCAACAACGGATCTCTTGGTTCTG
798	Zotu3626	AAGTCGTAACAAGGTCTCCGTTGGTGAACCAGCGGAGGGATCATTAGCGAGTTCTAAACTCCCAACCCTCGTGGACATACCTATGTTGCTTCGGCGGGGCGCCCTGTACGGGGCGCAGCCTTCACGGGCACCCGCCGGCGGCACGCAAAACAAACACTGTTTTTTGTTGAATTCTGAGTAAAATACAAATAAGTCAAAACTTTCAGCAACGGATCTCTTGGTTCTG
799	Zotu3399	AAGTCGTAACAAGGTTTCCGTAGGTGAACCTGCGGAAGGATCATTAACGAGTCTTTAATTCTCAGCTGTGCATTCACTTGCACGCTGGAAATGACTTTACACACCTGTGCACCTTTGCGTACTTCTTGCAAAAGTCGTTCGCTTTTTTACACCTTTTTGTATGTCTTTGAATGTTCTCGAGTGTGCTGTGATGGCGCATTCGTATTAAAAATAATACAACTTTCAGCAACGGATCTCTTGGCTCTC
800	Zotu2725	AAGTCGTAACAAGGTTTCCGTAGGTGAACCTGCGGAAGGATCATTATCTATTTGTTGGATGTGGTCGCGGCCCCCGTATTCCGGGTGGTAGGGGTAACACCCTCACGCGCCACATGCACTAATCCTCTTTTTACGAGCACCTTCTGTTCTCCTTCGGCGGGGCAACCTGCCGTTGGAACCAACAAAACCTTTTGAATTCAGTATTACCTGTTCTGATACAAACAATCGTAACAACTTTCAACAATGGATCTCTTGGCTCTG
801	Zotu57	AAGTCGTAACAAGGTTTCCGTAGGTGAACCTGCGGAAGGATCATTATTGAATTTAGTTGTCTGGCTTTCGCCGACGACGATATCATTATCCATAACACCTGTGCACTGTTGGATGTTTAATACATCCGTTTTACACTAAACAATATTGTTACAAATGTAGTCTTATTATAACATAATAAAACTTTCAACAACGGATCTCTTGGCTCTC
802	Zotu1153	AAGTCGTAACAAGGTTTCCGTAGGTGAACCTGCGGAAGGATCATTATCGAATTTTGTGAAGGGTTGTAGCTGGCCCGGAAGGGCATGTGCACGCTCCGATCATTCCTCCATACACCTGTGCACTTTTTGTAGGATCGGCTGCGGCGTCGAGCCGCCGCTGTTTCCTATGTCTTTTACAAACGCATCAGTTGTAGAATGTCTCTTGCTATAAACGCATAAATACAACTTTCAGCAACGGATCTCTTGGCTCTC
803	Zotu2935	AAGTCGTAACAAGGTTTCCGTAGGTGAACCTGCGGAAGGATCATTAATGAAGCATTAGAGAGGTTGTCGCTGCCTTGAAAGAGGATTGTGCACGCCTTTCAAACCTTCTTCAACCACCTGTGCACTCTTCTTAGACTGTGATACCTTTCACTGAAAATGTGGATAGAGGATTTGCGAATTTTTGCTTATCTTCAATTTCGCAGTCTATGTTTACACACACTATGAAATATTAGAATGTTGTTTTACTTGCTGTAATGGCTTGTAATAATTAAATACAACTTTTAGCAACGGATCTCTTGGCTCTC
804	Zotu4345	AAGTCGTAACAAGGTTTCCGTAGGTGAACCTGCGGAAGGATCATTAACGTATCTCCGAGTCCGACGGTCGGCGTCGACCGCTCCGGCCCATGGCCGTTGCAGCGGGCCGCTGTGCCGCGGCTCGAACCCCACAAACCCACCGTGCTCCTTTACGGCCGAGGGCGTTGGCGAGAGCCCGTGCCCGAAGCCGCATTCAAAATAGACTCCAGTTTAAAAGAATGTATAGGGTTGACTCTGATCGCCCACAAATTGAAACAACTTTCAACAACGGATCTCTTGGCTCTC
805	Zotu852	AAGTCGTAACAAGGTTTCCGTAGGTGAACCTGCGGAAGGATCATTAGAGAGAACCAGCCCTCCAGGGCATATCTCCCACCCTTTGCATATCATACCTTTGTTGCTTTGGCGGGCTTGGGCGAGAGCCCTTGCCCGCCAGAGGACCCAAACCCAAGTAACATGTCGTCTGAGAAAAAACTTAATAGTTAAAACTTTCAACAACGGATCTCTTGGTTCTG
806	Zotu734	AAGTCGTAACAAGGTTTCCGTAGGTGAACCTGCGGAAGGATCATTATTGAATAAACTTGACGTGGTTGAGCTGACTCTCTCGGGAGTATGTGCTCGCTCGTCATCTTTGTCTTTCCACCTGTGCACTTTTTGTAGATTTGGATGTAACTGTCCGAGGCAACTCGGTTGGGAGGAATGCTATCTCTGATGGCTTTTCTTGTATGTCCAAGTCTATGTTTTCATATACTCCAAGTATGTAACAGAATGTGTCATTGGGCCTTGTGCCTATAAACTATATACAACTTTCAGCAACGGATCTCTTGGCTCTC
807	Zotu1812	AAGTCGTAACAAGGTTTCCGTAGGTGAACCTGCGGAAGGATCATTAACGCATCTCGGGGCGTCCGTTTCCGAGGGCCCCGCTCCGACCGCGAGGCCGTGCAGCGGGCTTTCGGCGACCCCCAACCCTTCACAAACCCACCGTGCACCTTTGCGGGAGAGGCTCCCCGGGCGAGAGCCCGGTCGGCCGAACCCGCCTCCAAAAACGCTAGTTTACAAAGAATGTGTTGCGGCCTTTTGGCGTCGCCTAATGACATGACAACTTTCAACAACGGATCTCTTGGCTCTC
808	Zotu344	AAGTCGTAACAAGGTTTCCGTAGGTGAACCTGCGGAAGGATCATTAATGAATACAAAAGCTTTTGAAGTTGTTTTGCTGGTCTCTAGGGACATTGTGCACGCTTCATTAGTTTCCACTTCATACCCCTGTGCACCTTTGATAGATTTCGGTTGGGTTATCCTGGTTTTCTTAATTGAAGGCCTTGGTTTTCCTAAATGATTTCTATACTATACCACACACCAAATGTATGTTTATAATGAATGTTTATAATTACAAGGCCATGAGCCTTATAAACTTAATACAACTTTCAACAACGGATCTCTTGGCTCTC
809	Zotu5231	AAGTCGTAACAAGGTTTCCGTAGGTGAACCTGCGGAAGGATCATTATTGGATTCAGAAGCTTACACTGTGAACTGTCGCCGCGAGGCGCATATATACACCGTCATGAATGTCATTAAACAAACAAAACAACTTTCAGCAACGGATCTCTTGGCTCTC
810	Zotu3495	AAGTCGTAACAAGGTTTCCGTAGGTGAACCTGCGGAAGGATCATTAACGAGTTTTTTTGAAAGGGGTTGTAGCTGGCCTTCTAACGGAGGCATGTGCACGCCCTGCTCATCCACACTCTTTCAACCCCTGTGCACTCATTGTAGGACGGTCAAAGGCGGGCTTAAAAACCCGCTGGAAGCCGCTCTATGTTTTATTACAAACGATCAGTCATAGAATGTTAAACACCGCGCATGGCGCATTTAAATACAACTTTCAGCAACGGATCTCTTGGCTCTC
811	Zotu2261	AAGTCGTAACAAGGTCTCCGTTGGTGAACCAGCGGAGGGATCATTAGCGAGTTCTAAACTCCCAACCCTCGTGGACATACCTATGTTGCTTCGGCGGGGCGCCCTGTACGGGGCGCAGCCTTCACGGGCACCCGCCGGCGGCACGCAAAGCAAACCCTGTTTTTTTGTTGAATTCTGAGTAAAATACAAATAAGTCAAAACTTTCAGCAACGGATCTCTTGGTTCTG
812	Zotu3897	GAACCAAGAGATCCGTTGTTGAAAGTTTTAACTATTATATAGTACTCAGACGACATTAATAAAAAGAGTTTTGGTATTCTCTGGCGAGCATACAAGGCCCGAAGGCAGCTCGCCAAAGCAACAAAGTAATAATACACAAGGGTGGGAGGTCTACCCTTTCGGGCATGAACTCTGTAATGATCCTTCCGCAGGTTCACCTACGGAAACCTTGTTACGACTTTT
813	Zotu5348	AAGTCGTAACAAGGTTTCCGTAGGTGAACCTGCGGAAGGATCATTACCGAAGTACAGGCCCTTTTATAGGGCTACACTTCCACCCTTTGTTTACTATTCTTTGTTGCTTTGGCGAGACGTCCTCGGACCACCGGCCTTCGGGCTGGTGCGCGCTCGCCAGAGAAAATTCAAACCCAAACCATTTTAAGTGTCGTCTGAGAAACAAGTTTAATTATTAAAACTTTCAACAACGGATCTCTTGGCTCTG
814	Zotu263	AAGTCGTAACAAGGTTTCCGTAGGTGAACCTGCGGAAGGATCATTAATGAGAACCATGGGGAGCGTGGGGCGGGTCAAACCCCTCGCGTCTCTCCCAATCTCCCAAAACCCCCTGTCTACCGACCTCACACACACATAAAGTACGCAATAAAAAGTCGTCCTTAGCGGGGCGCACTACAATAAATGTACAAAAAACAAAACTTTCAACAACGGATCTCTTGGTTCTG
815	Zotu4697	AAGTCGTAACAAGGTTTCCGTAGGTGAACCTGCGGAAGGATCATTAACGTATCTCTGACGGGGCGCGGCGAGCCCTGCTCCGGTCAAAACGGCCGTGCAGCGGGTTCCCGTCCCTGCTCACACCTTACAAACCCACTGTGAACCTTCACGGCGGACGGGAGGCGACTCCCCGATGCCGCATACCAAACCCCAGTAGTAAAGAATGTCGTGCGGACTTTGCGCCGCCTAAAACACGAAACAACTTTCAACAACGGATCTCTTGGCTCTC
816	Zotu338	AAGTCGTAACAAGGTTTCCGTAGGTGAACCTGCGGAAGGATCATTAACGTATCACCGGCAGAGAGCGATCCCTGCTCCGGCGCGAGCCGTGCAGCGGGAGAGCGATCCGTCCGAACCTTTTCAAACCCCGTGCACTTTGACGGCGGACGGGCGCGCTCCGAGCGAAAGCTTTGGGCGTTCCCCGAAGCCGTACCAAACAAACACCTTGAAACTCGAATGTCATGCGGCCTAAGCGTCGCCTAAACTTACGAAACAACTTTCAACAACGGATCTCTTGGCTCTC
817	Zotu407	AAGTCGTAACAAGGTCTCCGTTGGTGAACCAGCGGAGGGATCATTACAGAGTCGTAAAACACTCCCAAACCCATGTGAACTTACCATTGTTGCCTCGGCGGACCTACCCTGTAGCTTGCTACCCTGTAGCCCGCCGGTGGACCATTAAACTCTTGTTATTCTATGGATATCTGAGCGTCTTATTTAATAAGTTAAAACTTTCAACAACGGATCTCTTGGTTCTG
818	Zotu2147	AAGTCGTAACAAGGTTTCCGTAGGTGAACCTGCGGAAGGATCATTAACGTATCTCTGACGGCGAGGGCCCGTCCAGCTCCGTCCCGAAAAGGGGCGTGCAGCGGGCGTTCCCGAGTCGCTCAACCTTTGCAAACCCACCGTGCACTTTTGTCGGCGGAGGGCCTTTGCGGGCCCCGAGCCGGATCACAAACTCCAAGTTTGATTTTGAATGTGAAGCGGACATGTGCCGCCTAAAACTTTAACAACTTTCAACAACGGATCTCTTGGCTCTC
819	Zotu2197	AAGTCGTAACAAGGTTTCCGTAGGTGAACCTGCGGAAGGATCATTACTGAGTTTTGAAGTGGGCTTGATGCTGGTATCTTAACGATGCATGTGCTCAGCCCCGCTCTCATCCACTCAACACTTGTGCACTTTCAAAGTTGTAGTCCTCCGTAATGGGAGTCGCAGGTCTTTTTTGACTTGTTGGGACTGCACTTTGCCATTTATCACAAACTATATACATTGTCTTGTAGAATGTTCAGCCTCATTGTGGGCGAAACTTAATACAACTTTCAACAACGGATCTCTTGGCTCTC
820	Zotu2531	AAGTCGTAACAAGGTTTCCGTAGGTGAACCTGCGGAAGGATCATTAATGAATTGAAAGGGAGTTGATGCTGGCCAGGTCTCTTGGCATGTGCTCGCTTCCGACAATCTTATCCATACACCTGTGCACACTGTGAGGGCACGAAAGTGCCCTTATTTACTACATACACCTAATTTGGAAATCGCACGTGACTTGCGTCGTATGGCGCTTAAATAAATACAACTTTTAACAACGGATCTCTTGGCTCTC
821	Zotu2257	AAGTCGTAACAAGGTTTCCGTAGGTGAACCTGCGGAAGGATCATTATTGAATACGCTTGAGTGCTGATGCTGGCCTTTTGGGGCATGTGCTCGCATTCGAACTATTTATCTTCTCTCTGTGCACCTTTTGTAGTCTCTGAACGTCACCCTCCGCTGCAAATGCGGGTTATTGGGGGAGCATTCCCCTGGGCTTCAGAGTTCTATGTCTTATAAACCATTAGTATGTTATAGAATGTCATTTTTCCGATGGCTAGTCCATTGAAAACCTAATACAACTTTCAACAACGGATCTCTTGGCTCTC
822	Zotu4546	GAGCCAAGAGATCCGTTGTTGAAAGTTTTATTTTGTTATAAAATTTAATACATTCATAGACTTTGTGTTTATAAGTGAATAGGAGTTCGCTCTCTTGCGAGAGTTACTATCCCAAACAAGTGCACAGGGTTAGAAAGTGAGAGTTCGGACTCCAAGTTAAGTTGGACGTCCTATATTCACTAATGATCCTTCCGCAGGTTCACCTACGGAAACCTTGTTACGACTTTT
823	Zotu207	AAGTCGTAACAAGGTCTCCGTAGGTGAACCTGCGGAGGGATCATTACCGAGTGAGGGCGCTCGCCGCCCGACCTCCCAACCCTTTGATTTGATCAAGACCTCCTTCTGCCTCGGGGGCGACCCGGACCTCGCGGTCCGCCGGTCCCCCCGGTGGTCACCAACCAAAACTCTGCATCAATTGTCGTCTGAGCGTATTGAGAAATCAATCAAAACTTTCAACAACGGATCTCTTGGTTCTG
824	Zotu750	AAGTCGTAACAAGGTTTCCGTAGGTGAACCTGCGGAAGGATCATTACAGAGAGGGGCCCCGCGCCCCTGGGGACTCCGGTCCCCGCCTCTACACCCCGTGATTTCCGTTACCAAATGTTGTTTTGGCGGGATGTCGCCCTCCAAGGCCCCGCCAACACCCTAGCAAAACTCGTTTTATGCGTGGCAGTCCGAGTACCGATATATAATGAATCAAAACTTTCAACAACGGATCTCTTGGTTCTG
825	Zotu1833	AAGTCGTAACAAGGTTTCCGTAGGTGAACCTGCGGAAGGATCATTACTGAGTGAGGGCCTTCGGGTCCAACCTCCCACCCGTGTCTATTGTACCATGTTGCTTCGGCAGGCCCGCCTTATGGCCGCCGGGGGCTAACCGCCCCGGGCCCGCGCCTGCCGAAGACCCCTCTGAACGCTGTCTGAAGATTGCCGTCTGAGCGAAACATATAAATTATTTAAAACTTTCAACAACGGATCTCTTGGTTCCG
826	Zotu972	AAGTCGTAACAAGGTTTCCGTAGGTGAACCTGCGGAAGGATCATTATTGTAACTGGCGAAGCGCGATTAGGCCCTGCTCGGGGGAGACTCTGAGCGGGCCTTGTCGGTGCCCTTCGCCTCGTCCCTTCACACACCCTGTGCACCTTTCTTCGCGGAGGGTTAGCGGTGGATAACGCTGCGAGCCCCCGTGGATACAAACTCTAAATTGTAACTGTATGTCGTTTCTAATCGAAACATTTGTAACAACTTTCAACAACGGATCTCTTGGCTCTC
827	Zotu656	AAGTCGTAACAAGGTCTCCGTTGGTGAACCAGCGGAGGGATCATTACAGAAGGTCTAGCGCCTGAAAAACCACTGTGAACCGTTCCATTTGCTGCCTCGGCGGGCGATCCCAGGGCGGGATCGCGGCCCCCACGGGGGCGCCCGCCGGAGCGCGACACCTCCAGCTCTGTCGTCCAGCGGGCTTCTGAGTGACGAAAAAAACAAATCAAAACTTTCAACAACGGATCTCTTGGCTCTG
828	Zotu3772	AAGTCGTAACAAGGTTTCCGTAGGTGAACCTGCGGAAGGATCATTACCGAATTGTCAAACGGGTTGTTGCTGGTCCTCAAACGGAGACACGTGCACGATCTGTTTACACATCCACTCACACCTGTGCACCCTCTGTAGTTCTGTGGTCTGGGGGACCCTGTCTTCCTGCCGTGGTTCTATGTCCTTTACACACACACACTGTAACAAAGTCTTATGGAATGTATGCCGCGTCTAACGCAATACAATACAACTTTCAGCAACGGATCTCTTGGCTCTC
829	Zotu4083	AAGTCGTAACAAGGTCTCCGTAGGTGAACCTGCGGAGGGATCATTACCGAGTGAGGGTGGTAAAACACCCGACCTCCCAACCCTTTGTATATCAACCTCTGTTGCCTCGGGGGCGACCCGGCCGTGCGCGGTAGGGGCCCCCGGTGGTCCAATCAACCAAACTCTGCATCTCTGCGTCTGAGTATTACAGTAAATCAATTAAAACTTTCAACAACGGATCTCTTGGTTCCA
830	Zotu866	AAGTCGTAACAAGGTTTCCGTAGGTGAACCTGCGGAAGGATCATTAATGAATTTGAAAGGGGGGTTGTTGCTGGCTCTACTGAGCATTTTTGTGCACACCCCCTGATCTCATCCACTTTACACCTGTGCACCCTTGCATGAGTTTCTGTGGAAAGAAAAAAAGGGCCTCTAAAAAAAAGGGGGGGCTGCTTGCTTCTTTTCCAGAACTTGTGTATTTTATCACAAACTCTTGTATGTTATAGAATGTAATCACACTTTGCTGTAAAAATGCAAACTTTGTACAACTTTCAACAACGGATCTCTTGGCTCTC
831	Zotu2979	AAGTCGTAACAAGGTTTCCGTAGGTGAACCTGCGGAAGGATCATTATTGTATTGCATGGCACACAAAGGCTGTCGCTGGCGCAAGCCGTGCACGCCCGAGTGTCACCAAATCCATCTCACCCCTGTGCACCATTGCGTGAGCCACACTTATGTGTGGCTTGCGTTTTTATACACAAACCCCATAACTATGTCTTAGAATGTCTCTTGCAGTAACATGCAATTAATACAACTTTCAACAACGGATCTCTTGGCTCTC
832	Zotu4304	AAGTCGTAACAAGGTTTCCGTAGGTGAACCTGCGGAAGGATCATTATCGAGTTAGGGTCTTCTAGGCCCGATCTCCAACCCTGTGTCTATTATACCACGTTGCTTCGGCGGGCCCGTCTCACGACCGCCGGAGGGTGATTACCACCCTCTGGCCCGCGCCCGTCGATGGCCTAATCTAAAACTCTGTATAACTGTGTTTGTCTGAGTAAACCAAAAAATAAATAAAAACTTTCAACAACGGATCTCTTGGTTCTG
833	Zotu1757	AAGTCGTAACAAGGTTTCCGTAGGTGAACCTGCGGAAGGATCATTATTGAATTCCAATCGGGTGAGGTTGTGCTGGCTCTCTCGGGAGCATGTGCACACCTTGCTCATTAATACCTTCCACCTCTGTGCACTTTTCATAGGATGGCTTGTTGGCTGTTGATCTTGTATCAATGGCTGCAGTTGTTCTGTGTTTTACAAACCTTGAAATCAGTTTAGAATGTTTTTTGTGTGTATACACATTTTAATACAACTTTCAGCAACGGATCTCTTGGCTCTC
834	Zotu30	AAGTCGTAACAAGGTTTCCGTAGGTGAACCTGCGGAAGGATCATTATTGAATACGAATTGGTTCTGATGCTGGCCTCGAGGGGCATGTGCTCGTTCCGAATCTATTTATCTTCTCTTGTGCACCTCTTGTAGCCCTTGCAATAAAAGTTAAAGTGAACCTCTCGCAGCGATGCGGTTTGGGGGACTTTGAGCCGCAGCAATGCCTCATTCCCCTGCCTTGCTTTCTCTTCTGTTCAAGGTGTCTATGTTTTCATATACACTATTCAAGTTACAGAATGTCTATTAAAGATTGCGCAAGCAGTCATTAAACCTATACAACTTTCAGCAACGGATCTCTTGGCTCTC
835	Zotu1355	AAGTCGTAACAAGGTTTCCGTAGGTGAACCTGCGGAAGGATCATTAACGTATCTCCGAGGAGGGGTTCGGTCGCGTCCCGCTCCGGTCCAGACTGGGCCGTCGCAGCGGCCGTCCGTCCCCGACTCACAACCCACAAACCCCACTGTGCTCCTTTACGGCCAGAGGGCGCCAACGGCGTCTGAAGCCGCATTCAATAGACTCCAGTTCAAAAGAATGTGAAGCGGACTCTGATCTGCCTACAATTGAAACAACTTTCAACAACGGATCTCTTGGCTCTC
836	Zotu162	AAGTCGTAACAAGGTTTCCGTAGGTGAACCTGCGGAAGGATCATTACCGAGAGACGAGGTCTAACCGGCCTCAACTCTTCGCCCTCGCGTATCTTACCTCTGTTGCTTTGGCGGGCCATCGGTTTCCGTCGTCGGATGCTCCAGGCCACCCGCCCGCATCTGGCGAGCGCCCGTCGGAGGATCTGCAAACACTGTTAACGGAGTTGTCCGACCGCTGGAATAATCGGCAAAACTTTCAACAACGGATCTCTTGGTTCTG
837	Zotu760	AAGTCGTAACAAGGTTTCCGTAGGTGAACCTGCGGAAGGATCATTATCGATTCAACGAAGTGCTTGTGAAGTTGTGCTGGCCTCTCTCGAGGCATGTGCACGCTTTATGGGTCTTCACACACCCACACCTGTGAACCAACTGTAGGTCTTTCGGGACCTATGTCTTCTCATAACACACTGTATGTCTAGAATGTCATTATGATTATCGTCTGCTTCCTCTGTGGAGTTGGGCTGATAAGATAAACAATATACAACTTTCAGCAACGGATCTCTTGGCTCTC
838	Zotu701	AAGTCGTAACAAGGTTTCCGTAGGTGAACCTGCGGAAGGATCATTAATGAATTTTGTTAGTGAGTTGATGCTGGTGGAGTGAAATCCACATGTGCTCGCTCCTACACCTTCTTATCCATACACCTGTGCACCTCTGAGGGTTCGAGATGGTTTCGAAAGGAACCTGATCGGCCTTCTCTTACAAACACTATTTTGATTTATGAACGTGATTGTGCCGCAAGGCCATAAACTTATACAACTTTTAACAACGGATCTCTTGGCTCTC
839	Zotu2497	AAGTCGTAACAAGGTTTCCGTAGGTGAACCTGCGGAAGGATCATTACCGAGTGAGGGCCCTCTGGGTCCAACCTCCCACCCGTGTTTATTTTACCTTGTTGCTTCGGCGGGCCCGCCTTAACTGGCCGCCGGGGGGCTCACGCCCCCGGGCCCGCGCCCGCCGAAGACACCCTCGAACTCTGTCTGAAGATTGAAGTCTGAGTGAAAATATAAATTATTTAAAACTTTCAACAACGGATCTCTTGGTTCCG
840	Zotu105	AAGTCGTAACAAGGTTTCCGTAGGTGAACCTGCGGAAGGATCATTAAAGATTGACCGAAAGGTCTTATCTCTATATCCCTCACCTCTGTGAACTGTGGACCTCCGGGTCTATTTAACAAACATCAGTGTAATGAACGTATATATCATTAAACAAAACAAAACTTTCAACAACGGATCTCTTGGCTCTC
841	Zotu672	AAGTCGTAACAAGGTCTCCGTTGGTGAACCAGCGGAGGGATCATTACCGAGTTTACAACTCCCAAACCCCTGTGAACATACCTTAATGTTGCCTCGGCGGATCAGCCCGCGCCCCGTAAAACGGGACGGCCCGCCAGAGGACCCAAACTCTAATGTTTCTTATTGTAACTTCTGAGTAAAACAAACAAATAAATCAAAACTTTCAACAACGGATCTCTTGGTTCTG
842	Zotu482	AAGTCGTAACAAGGTCTCCGTTGGTGAACCAGCGGAGGGATCATTAATGAGTTTTCTAAACTCCAAACCCTTGAGAACTTACCTAGTTGCCTCGGCGGACTTACCCGGGAAGACCTACCCTGTAGCGAGTTACCCTGTAGCGAGTTGCCCTGTAGGGACCCGCCCTGTAGTCTGCCCGCCGACGGCCAACCTAAACTCTGTTTTATTGTGGCACTTCTGAGGATTATTCTAAATGAATTAAAACTTTCAACAACGGATCTCTTGGTTCTG
843	Zotu4282	AAGTCGTAACAAGGTTTCCGTAGGTGAACCTGCGGAAGGATCATTAAAGTATTCATTCGGGGCGGACGGGTCGGCCCCGCACCGGCGGAGACGCCGTGCTGCGGGCCCTCGTACGCCCCTTCCAAACCAAACCCCTGTGAACCTTTGGGAATGGCGGAGCCCCTCGTCGGGCGATGCCGGCCCCACTTTACGCACCCTTTTCGTATCAACAGAATGACTGCGGACATCGTCCGTCTAAACATATAACAACTTTCAACAACGGATCTCTTGGCTCTC
844	Zotu17	AAGTCGTAACAAGGTCTCCGTTGGTGAACCAGCGGAGGGATCATTACAGAGTTATCCAACTCCCAAACCCATGTGAACTTATCTCTTTGTTGCCTCGGCGCAAGCTACCCGGGACCCCGCGCCCCGGGCGGCCCGCCGGCGGACACACCGAACTCTGTTATCTTAGTTGATTATCTGAGCGTCTTATTTAATAAGTCAAAACTTTCAACAACGGATCTCTTGGTTCTG
845	Zotu768	AAGTCGTAACAAGGTTTCCGTAGGTGAACCTGCGGAAGGATCATTAATGAATTACAGAGAGTTGATGCTGGCAGTCTGTGACTGCATGTGCTTGCTCTCCTAATCCAATTTACACCTGTGCACTTAACTTTGAAGGTAGGGTAAAGCCTGCCTTCGAAATCTTTAAACTCTTGTTTATAATAATGAATGTTTATCTGCCGCAAGGCGAAATTAAATACAACTTTTAACAACGGATCTCTTGGCTCTC
846	Zotu2532	AAGTCGTAACAAGGTCTCCGTAGGTGAACCTGCGGAGGGATCATTACACAATATGAAAGCGGGCTGGAATCCTTTGGGGTTACAGCCTTGCTGAATTATTCACCCGTGTCTTTTGCGTACTTCTTGTTTCCTTGGTGGGTTCGCCCACCATAGGACAAACCATTAAACCTTTTGTAATTGCAATCAGCGTCAGTAAAAAAATTAATAATTACAACTTTTAACAACGGATCTCTTGGTTCTG
847	Zotu1989	AAGTCGTAACAAGGTCTCCGTAGGTGAACCTGCGGAGGGATCATTACACAATATGAAAGCGGGCTGGAATCCTTTGGGGTTACAGCCTTGCTGAATTATTCACCCGTGTCTTTTGCGTACTTCTTTTTTCCTTGGTGGGTTCGCCCACCATAGGACAAACCATTAAACCTTTTGTAATTGCAATCAGCGTCAGTAAAAAAATTAATAATTACAACTTTTAACAACGGATCTCTTGGTTCTG
848	Zotu304	AAGTCGTAACAAGGTTTCCGTAGGTGAACCTGCGGAAGGATCATTATTGAAATTGAAAGGGGTTGTGCTGGCCTTCCGAGGCATGTGCATGCTTCGATCATCCACACTATCACACCTGTGCACTACCGGGGGGTCGCTCTCCTTTTCGGAGGAGCAGTTCCTGTCCTTGCGGACGGTCTGAACCGGGGCGATTCCTCTCCTCTCCACACACTACAAAGACATCCAGAACGTCATTTTTGCTCTAACGCAATTTAAATACAACTTTTAACAACGGATCTCTTGGCTCTC
849	Zotu65	AAGTCGTAACAAGGTTTTCGTAGGTGAACCTGCGGAAGGATCATTAATGAATTCGGGCGCTCGACTCTGAAATATTGAGATCGGCCCCATTTCTTAATCCACTTCACACTTGTGCACATTTTTCCTACTTTCCTTCGGGAGAGTTTGAAAAGCTCTTGTGATTTTAATCAAGTCCAGGATGTGAATCCAATTTGAATAAGTTGTAAAACAACTACAAACGGTGGATCTCTTGGCTCTC
850	Zotu169	AAGTCGTAACAAGGTTTCCGTAGGTGAACCTGCGGAAGGATCATTAATCCAGGCGCGGACCCCTCCGGGGGCGAGCGCCGCCTTCACACCAACCCTCTGCCTACGCGTACCCCCATCGCTTCCTCGGCAGGCTCGCCTGCCGCCAGGAACCAACCAAACCCCTTGCATCGTACATGAAAACCTCCGATACCAACCTAAATTATTACAACTTTTAACAATGGATCTCTTGGTTCTG
851	Zotu1653	AAGTCGTAACAAGGTTTCCGTAGGTGAACCTGCGGAAGGATCATTATTGAATAAACCTGATGTGGTTGTTGCTGGCTCTCTCGGGAGTATGTGCACGCCCATCATCTTTATATTTCCACCTGTGCACCTTTTGTAGACCCGCGCGACTTGAGCAATCAAGTCAAGTAGGCCTACGTTTTATCATATACCCCATAGTATGTATCAGAATGTATCAGTGGGCTTTGTGCCTATAAACACTATACAACTTTCAGCAACGGATCTCTTGGCTCTC
852	Zotu915	AAGTCGTAACAAGGTTTCCGTAGGTGAACCTGCGGAAGGATCATTAAACAACTAGGCCGTAACAAGCCTTGAACCCTTCTCTACGCGCACCTTTACCTTCTCCTTCGGCGGGTCAGCGCCCGCCGTCGGAACCAACAAAACCCCCTTTTGCATCTAGCATACCACCCGTTCCGATACAAAACACAATCGTTACAACTTTCAACAATGGATCTCTTGGCTCTG
853	Zotu662	AAGTCGTAACAAGGTTTCCGTAGGTGAACCTGCGGAAGGATCATTATTGAATTTTAAGCGAAAGGTTGTTGCTGGTCCCCAGGGGCATGTGCACACCCTAGCCTTTAATCCACTTACACCTGTGAACCCTAGTGTGGGACGTCTCTTTGGGGCGGTCCCACATGTCTCATATACACCGTATGTCTCAGAATGTCTCATGTTGCTTTGATGCAAATTAAATACAACTTTCAACAACGGATCTCTTGGCTCTC
854	Zotu831	AAGTCGTAACAAGGTTTCCGTAGGTGAACCTGCGGAAGGATCATTATCAGGTGGAGCAGGCCTCGCGCCCGCACCTCCCTCCCTTTGCATACCGTAACCCGTTGCTCGAGCCGGCGGCCCCCGGGCCCCGGCGAGAGACCATCTCAACCTTCTCTTTCGGAACGTCTGAGTCATATCATAATAGAATAAAACTTTCAACAACGGATCTCTTGGTTCCG
855	Zotu4185	AAGTCGTAACAAGGTCTCCGTAGGTGAACCTGCGGAGGGATCATTACCGAGTGAGGGCGCTCGCCGCCCGACCTCCCAACCCTTTGATTTGATCAAGACCTCCTTCTGCCTCGGGGGCGACCCGGTCCTCGCGGCCGCGGTCCCCCCGGCGGTACCAACCAAAACTCTGCATCAATTGTCGTCTGAGTATTGAGTAAATTCAATCAAAACTTTCAACAACGGATCTCTTGGTTCTG
856	Zotu4089	AAGTCGTAACAAGGTTTCCGTAGGTGAACCTGCGGAAGGATCATTATTGAATAACTTGGTGTTGAGCTGGCCCGTTAGGGCATGTGCTTGCATCATATTATTTACTTATCTCTTGTGCACCTCTTGTAGTCTTTGAAGTGTCGCAGTCAATGCGGTTTGGGGTTTGGACTAGTCCTTTCCCTGCTTGCTTCAGAGGCTATGTTTTTATATACACTATTGAAGTTACAGAATGTCTCTTATTGACTTTCAGTCAGTAAATCTATACAACTTTCAGCAACGGATCTCTTGGCTCTC
857	Zotu749	AAGTCGTAACAAGGTTTCCGTAGGTGAACCTGCGGAAGGATCATTATTGAATGAACTTGGTATGATTGTTGCTGGTCCATCTGGGCATGTGCACATCTGCCATCTTTATCTCTCCACCTGTGCACCTATTGTAGGTCTGAAATAAATTTCTGAGGTAACTCAGTAGTGGGGAATGCTGCTGCGAAGTGGCTTTGCCTGTGATTTCAGATCTATGTTTTCATATACACCATAAAAATGTAACAGAATGTCATAATGGGTCTTGTACCTATAAACTATATACAACTTTCAGCAACGGATCTCTTGGCTCTC
858	Zotu1876	AAGTCGTAACAAGGTTTCCGTAGGTGAACCTGCGGAAGGATCATTACCTTTCAATGCAGCAGAATTGGGATGGTTGAGTTTCTCGCCTCTCTTTTCTGCCTGTATTCTACCCTTGTTTGTTATATACTATTATTTCCTCGGCAGGCTTGCCTGCCGAGTGAAACCAATTACAACCTATTTAATTTTCAATCAGCGTCTGAAAAAAATTAATAATTACAACTTTCAACAACGGATCTCTTGGTTCTG
859	Zotu1307	AAGTCGTAACAAGGTTTCCGTAGGTGAACCTGCGGAAGGATCATTAACGTATCTCCGAGGAGGGTCGGCCGTGTCCCGCTCCGGTCCCAAACGGGCCGTTGCAGCGGGCGGCCGCCCCGACTCCACAACCCACAAACCCCACTGTGCTCCTTTACGGCCTGAGGGTGCCCAAAAGGTGCCCGAAGCCGCATTCAATAGACTCCAGTTCAAAAGAATGTGAAGCAGACTCTGATCTGCCTACAATTGAAACAACTTTCAACAACGGATCTCTTGGCTCTC
860	Zotu587	AAGTCGTAACAAGGTTTCCGTAGGTGAACCTGCGGAAGGATCATTATTGAATTATAAGCGAAAGGTTGTTGCTGGTCCCTCGGGGCATGTGCACACCCTAGCCCTTAATCCACTTACACCTGTGAACTCTAGTGTGGGACGTCTCTTTGGGACGGTCCACATGTCTCATACACACCGCATGTCTCAGAATGTATCATGTTGCTTTAATGCAAATTAAATATAACTTTCAACAACGGATCTCTTGGCTCTC
861	Zotu386	AAGTCGTAACAAGGTCTCCGTTGGTGAACCAGCGGAGGGATCATTATAGAGTTTTCTAAACTCCCAACCCATGTGAACTTACCATTGTTGCCTCGGCAGAAGCTGCTCGGTGCACCCTACCTTGGAACGGCCTACCCTGTAGCGCCTTACCCTGGAACGGCTTACCCTGTAGCGGCTGCCGGTGGACTACCAAACTCTTGTTATTTTATTGTAATCTGAGCGTCTTATTTTAATAAGTCAAAACTTTCAACAACGGATCTCTTGGTTCTG
862	Zotu1735	AAGTCGTAACAAGGTTTCCGTAGGTGAACCTGCGGAAGGATCATTATTGAATACGATTGGTACTGATGCTGGCTCTTCACTGAGCATGTGCTCGTTCCATCTATTTATCTTCTCTTGTGCACATCTTGTGGTCTTGAATTGAAACCTTTCGCATTCGTGCGGTTTGGGAGCTTGAATAAACTCTGCTCCTGCTTCTTTCAAGGCCATGTTTTCATATACACTATAAAGTTACAGAATGTCTTTTAACGATTGCGCAAGCAGTCATTAAACCTATACAACTTTCAGCAACGGATCTCTTGGCTCTC
863	Zotu1399	AAGTCGTAACAAGGTTTCCGTAGGTGAACCTGCGGAAGGATCATTATTGAATGTACTTGCAAAAGGTTGAAGCTGACTCTTCGGAGTATGTGCTCGCCTCTTGTACTTACTATTTTTCCACTTGTGAACCTTTGTAGATGCATGAATGAAAATAAACTCATCTGAAAAATGGTGGTTAGAGAGATTTGTTCTAATAGGGCATTCTCTTGTTAGTAGTAGTTCATCATCTATGTTATATCTACCCCTTAATTGAATGTTAATGAATGTCATTTTTACTGGTCTTTGACCTTTAAACTTAATACAACTTTCAGCAACGGATCTCTTGGCTCTC
864	Zotu1877	AAGTCGTAACAAGGTTTCCGTAGGTGAACCTGCGGAAGGATCATTATTGAATAAATCTGGTCAGTTGTAGCTGGCTCTCCGGAGCATGTGCACGCTGGTCACCTTTATCTTTCCACCTGTGAACACACTGTAGTCCTGGATATCTCTCGCCGCAAGGCGGATGCGTGGTTTGGCGTGCTGCTCGCAAGAGCGGTCGGCTTACTGCGAATTTCCAGGTCTATGATTATACAAACCCCAAACGAATGTAACAGAATGTAATCATTGGGCCTCGTGCCTATAAACCTATACAACTTTCAGCAACGGATCTCTTGGCTCTC
865	Zotu2119	AAGTCGTAACAAGGTTTCCGTAGGTGAACCTGCGGAAGGATCATTATTGAATAGTTGGTGGTGCTGTGCTGGCCTTTCGGGGCATGTGCACGCATTGCTTATTATCTTTCTACTTGTGAACCAGTGTAGTCTTGTCGTTTGTTGGTGGAAGCTCATTCATTTGGGTGGAAGCTAATGAAAGGCGAGTCTATGATTTTATAAACCATTGTATGTCCTAGAATGTCATCTTTGTTGACCGTGAAACGTCAATAAAACTATACAACTTTCAGCAACGGATCTCTTGGCTCTC
866	Zotu34	AAGTCGTAACAAGGTTTCCGTAGGTGAACCTGCGGAAGGATCATTACCGAGAGACGGGGTCTAACCGGCCCCAACTCTTCACCCGTGTTCACACGACTATGTTGCTTTGGCTGGCGGGCATTTCGCCCAAATGCCAGCCCGAGGTATAACTAAAATTCTCTATTAGTGAAGTCCGAGTCGATATTCAATAACTAAAACTTTCAACAACGGATCTCTTGGTTCTG
867	Zotu4848	AAGTCGTAACAAGGTTTCCGTAGGTGAACCTGCGGAAGGATCATTACTGAATTTCAGGGGGGTTGTTGCTGGCCTCTTCGGAGGCATGTGCACGCCCTTCGATCTTCTACTTCACACCTGTGCACACCTGTAGAGTCTGGGGCGCAAGTCGTCCCTTTCTCTACGTCTTCACAAACCATGTATGTTATAGAATGTATATCAATGGTCGCCGTAGCAAGTGACTATAAAATCTATACAACTTTCAACAACGGATCTCTTGGCTCTC
868	Zotu1411	AAGTCGTAACAAGGTCTCCGTAGGTGAACCTGCGGAGGGATCATTACCGAGTGGAGGGCGCTCCGGCGCCCGACCTCCCAACCCTTTGATTTGATCAAGACCTCCTTTTGCCTCGGGGGCGACCCGGACCTCCGGGCCCGCGGTCCCCCCGGTGGTCACCAACCTCAACCCTGCATCAATTGTCGTCTGAGCATTGAAGCGAATTCAATCAAAACTTTCAACAACGGATCTCTTGGTTCTG
869	Zotu3988	AAGTCGTAACAAGGTTTCCGTAGGTGAACCTGCGGAAGGATCATTATTGAATTAAACGTGATGAGTTGCTGCTGGTTCTCTAGGGAACATGTGCACACTTGTCATCTTTATATCTCCACCTGTGCACCTTTTGTAGTCTTGGATACTTTTCTAAATGCTTTTTAAGCATTTCAGGTTTGAGGATTGACTTGTCTCTCCTTACATTTCCAGGTCTATGTTTCTTCATATACCCTAATGTATGTTATAGAATGTAATAAATGGGCCTTTGTGCCTATAAACCTTATACAACTTTCAGCAACGGATCTCTTGGCTCTC
870	Zotu533	AAGTCGTAACAAGGTTTCTGTAGGTGAACCTGCAGAAGGATCATTAGTGAAGATTTGGGCAGGCCATACGGACGCCAAAAAGTGTCCCTGGCCGCCTACACCCACTATACATCCACAAACCCGTGTGCACTGTCTTGGAGAAAGGCTTCAGAGAAGTTTTTTGTGGCCTCTCTTGGGGTCTTTCTTCGCTACAAACTCGAATGGTTAGTATGAACGTGGAACTTGGTTGGACCGTCACTGGCCAACAAACTATACACAACTTTCGACAACGGATCTCTTGGTTCTC
871	Zotu257	AAGTCGTAACAAGGTTTCCGTAGGTGAACCTGCGGAAGGATCATTATCGAGTTTGAAAGGGGTTTGCAGCTGGCTCTCCGGAGCATGTGCTCGCCCTGCTCATCCATCTACACCTGTGCACTTTTTGTGGGTTGGGATGTTTACATCCTGACCTGCGTCTTCACACAAACAATTATGTATCAGAATGTATACCGCGTCTAACGCATTTAATACAACTTTCAACAACGGATCTCTTGGCTCTC
872	Zotu1262	AAGTCGTAACAAGGTCTCCGTTGGTGAACCAGCGGAGGGATCATTACCGAGTTTACAACTCCCAAACCCCTGTGAACATACCAATCGTTGCTTCGGCGGGTCTCGCCCCGGCGCCCTCGGGCCCGGACTCAGGCGCCCGCCGGAGGACCTAAACTCTTGTTTTTACGAGTATCTTCTGAGTGACACAAGTAAATGAATCAAAACTTTCAACAACGGATCTCTTGGTTCTG
873	Zotu679	AAGTCGTAACAAGGTTTCCGTAGGTGAACCTGCGGAAGGATCATTATTGAAATAAACCTGATGAGTTGCTGCTGGTTCTCTAGGGAACATGTGCACGCTTGTCATCTTTATATTTCCACCTGTGCACCTTTTGTAGACTTGGATATCTTTCTGAATGCATTTTCAGGTTTGAGGATTGATTTGCTTGTCTGTCCTTACATTTCCAGGTCTATGTTTATTCAAGTACACCCTAATTATGTTATAGAATGTAATAAAGTGAGCCTTTAGCGCTTATAAACCTTTATACAACTTTCAGCAACGGATCTCTTGGCTCTC
874	Zotu2239	AAGTCGTAACAAGGTTTCCGTAGGTGAACCTGCGGAAGGATCATTATCGAGACTACCACGCTTGATGCTGGCCGCAAGGCATGTGCTCGGCGTCTCGTCCACACCTCTGTGCACCTCCGAGGGGGCGTCAGCCGCCTCGCTTCATACACCTTACTAAAGTCTAGTCGAATGTATAACTTAACAAATACAACTTTCAACAACGGATCTCTTGGCTCTC
875	Zotu3452	AAGTCGTAACAAGGTTTCCGTAGGTGAACCTGCGGAAGGATCATTAACGTATCTCTGACGGGGTGCGGTGAGCCCTGCTCCGGTCAAACGGCCGTGCAGCGGGTTCCCGTCCCTGCTCACACCTTACAAACCCACTGTGAACCTTCACGGCGGACGGGAGGCGACTCCCCGATGCCGCATACCAAACCCCAGTAGTAAAGAATGTCGTGCGGACTTTGCGCCGCCTAAAACACGAAACAACTTTCAACAACGGATCTCTTGGCTCTC
876	Zotu3581	AAGTCGTAACAAGGTCTCCGTTGGTGAACCAGCGGAGGGATCATTACCGAGTTTACAACTCCCAAACCCCCATGTGAACGTTACCAAACTGTTGCCTCGGCGGGAATTCATGCCCCGGGCGCGTCGCAGCCCCGGACCAAGGCGCCCGCCGGAGGACCAACCAAAACTCTTTTGTATGTCCCCTCGCGGACTTTTATTATTCTGAACCACCTCGGCGCCCCTTAGCGGGCGTTCCGAAAATGAATCAAAACTTTCAACAACGGATCTCTTGGTTCTG
877	Zotu3790	AAGTCGTAACAAGGTCTCCGTAGGTGAACCTGCGGAGGGATCATTACTGAGTGAGGGAGCAGTCCCGACCTCCAACCCTTTGTGAACGCATCATGTTGCTTTGGGGGCGACCCTGCCGTCCGCGGCATTCCCCCCGAAGGTCATCAAAACACTGCATTCTTACGTCGGAGTATAAAGTTAATTTAATAAAACTTTCAACAACGGATCTCTTGGTTCTG
878	Zotu4629	AAGTCGTAACAAGGTAACCGTAGGTGAACCTGCGGTTGGATCATTAAAAAAAAAACTGGGTTGTGTGCCCCGTAACTGGGGCGCCTTACCTTTTTATAGAGTGAAGTTTTGAGAGACCCTCTCGACCCACTCTTTAAACAAACCTTTTGTGAACCGACTCGTCTCTGGCGTGGAGGGCAGTTGAGAAACTGCTTGTCAGCATCCAAATGTAAATTTGCAGGTGCCGTGGACAACCCGCCAACCCTTTACAACTTATATACCTTAAAATTAACGTCTAACATTACTTGTATCAATTAATACAAAACAACTTTTGGCAACGGATCTCTTGGCTCTC
879	Zotu309	AAGTCGTAACAAGGTCTCCGTTGGTGAACCAGCGGAGGGATCATTATTAGAAGCCGAAAGGCTACTTAAAACCATCGCGAACTCGTCCAAGTTGCTTCGGCGGCGCGGCCTCCCTCACGGGGGCGCCGCAGCCCCGCCTCTCCGGAGGTGTGGGGCGCCCGCCGGAGGTACGAAACTCTGTATTATAGTGGCATCTCTGAGTAAAAAACAAATAAGTTAAAACTTTCAACAACGGATCTCTTGGTTCTG
880	Zotu572	AAGTCGTAACAAGGTTTCCGTAGGTGAACCTGCGGAAGGATCATTAAAAGAGAAGTCGCCCGGGTGGGTAACACCCCCGGGCACACTCTCCACCCATTGCTTGTTATACGTTAGTTGCTTTGGCGGGCCTGGGCCCTGCCCCGCCGGCTCAGCCAGCGAGCGCCCGCCGGAGGTCAAACACAAACTCTGAAGTAAACCATGAAGTCTGAACAAACTATGAAAATAGCCTAAAACTTTCAACAACGGATCTCTTGGTTCTG
881	Zotu5497	AAGTCGTAACAAGGTCTCCGTTGGTGAACCAGCGGAGGGATCATTACAGGGTCTAACGACTGCCCAAACCCAACCGTGAACTACTCCTTACAACATATGCTTCGGCGGGCCGCTTGCTGGGGGAGCCCCGGGCCGCTTCGGCGGTGACCCGCCGCAGGCATGACAACCAAAACCTTTTCCGAGACTGCTCTGAGAAAATACTTTCTAAATGAAAATAATCACAACTCATAACAATGGATCTCTTGGCTCTG
882	Zotu710	AAGTCGTAACAAGGTTTCCGTAGGTGAACCTGCGGAAGGATCATTAAAATTTTAGAGCCCACGGGGGCATGCTCTCCGAAAGGACAGCGAGTAGATGTCTGGTTCTACTCGCTGGCAGCAGATGGGGCGCCCCAAGCCTCTGATGCTGGTCGAGCTGCCACCTGAACCTCACCCTTGCTTTTTGCGTACCTATTGTTTCCTCGGCAGGCTTGCCTGCCAGTAGGACCTATTTCAATCCTTTGTAGTTGCAGTCAGCGTCAGAAATAACATAATTGTTACAACTTTCAACAACGGATCTCTTGGTTCTG
883	Zotu651	AAGTCGTAACAAGGTTTCCGTAGGTGAACCTGCGGAAGGATCATTACCTTTATCAGGGCTTCATTGCCCGGTCATGGGATTCGTCCCTGGCTTCGTCCTTGTCTTTTGTGTACTTATTGTTTCCTCGGCATGCTTGCATGCCGGTTGGACAACCTATAAACCTTTGCAATTGCAATCAGCGTCTTAAATAAAGTAATAATTACAACTTTCAACAACGGATCTCTTGGTTCTG
884	Zotu1713	AAGTCGTAACAAGGTTTCCGTAGGTGAACCTGCGGAAGGATCATTATTGAATGAACTTGGCTTGGTTGCTGCTGGCCTTTTCGAAGGTATGTGCACACCTTGTCATCTTTATATCTCCACCTGTGCACCTTTTGTAGACCTGGATTCAACTTTCCGAGGTAACTCGGTCGTGAGGACTTGCTTAACAAGCTTTCCTTGTAAGTTTCCAGGCCTATGTTTTCATATACACCATAAGAATGTAATAGAATGTTATATTAGACTTCATTGTCTTATAAACTATATACAACTTTCAGCAACGGATCTCTTGGCTCTC
885	Zotu334	AAGTCGTAACAAGGTTTCCGTAGGTGAACCTGCGGAAGGATCATTATTGAGACATGAATCGTAGCATTGAGAACTGTTGCTGACCTGTTAAAGGGTATGTGCACGTTGTGAGTGTTGCGTTTTATTCTTTTTTCCCTGTGCACGTTTGTAGACTTGGTTGTTGAGTGGTTAGAAGGGTTGCTGGAAAGCTCTCTTTGCTTAGGATTGAAGGGTTGCTGCACAGCTCCCTTTGCCTAGGATTTCACTTGTGCAAAGCTCGCGCTTTGTGTACCAGGTCTATGTCTATAATCTCTTGTATGTATAGAATGTCTTGTTTATAGGACGCAAGTCCTTTAAATGTTATACAACTTTCAACAACGGATCTCTTGGCTCTC
886	Zotu895	AAGTCGTAACAAGGTTTCCGTAGGTGAACCTGCGGAAGGATCATTATCGAGTTTTTGAAGTGGGTCTTATTTGAGCTGGCTTTTCACGAAGCACTGTGCTCGGGCCCCGCTCCAATCCACTCAACCCCTGTGCACTTTCGGAGTTGCGTGGCCTTATTTGTAGGTCCCGTGGCTTCGTCTCTTATCACAAACCATATTGTTTTGTCGAACGTGGATGCCTGCAAAGGCGGAAACTCAATACAACTTTCAACAACGGATCTCTTGGCTCTC
887	Zotu253	AAGTCGTAACAAGGTCTCCGTAGGTGAACCTGCGGAGGGATCATTACCGAGTTGTGCGGGCCCACGGGCCCCCTCCTCCAACCCCATGTTTTCTGACCCTGTTGCCTCGGGGGCGACCCGGACGTCTCGGCGTTGGGTGCCCCCGGTGGACCCCATCAACTCTGCATCAGTGCGTCGGAGTCAAATGATAATCAATCAAAACTTTCAACAACGGATCTCTTGGTTCTG
888	Zotu3187	AAGTCGTAACAAGGTTTCCGTAGGTGAACCTGCGGAAGGATCATTACCGAGTACCGGAGCTTTCGGGTTCCTACTCCCACCCTATGTTGACTTTGAATGTTGCTTTGGCGGACCGGTGGTCTCACCGCCGGCCTAGGCTGGAGAGCGTCCGCCAGAGGATTTCCAAACTCTGTTTAACTGTAAATTCTGAGTCTTGATAAATTGAATTAAAACTTTCAACAACGGATCTCTTGGTTCTG
889	Zotu4270	AAGTCGTAACAAGGTTTCCGTAGGTGAACCTGCGGAAGGATCATTAGAGAAATATAACGATCGAGGTTGTAGCTGGTCCTTCGGGACATGTGCACGCCTCCTTCATCCATTTACACCCGTGCACCTCTGCGTGGGCCGACCGGCCTGCGTCTTTTTATAAACTCTTGTATGTCTTAAGAATGTCAATGTCGATGTCATAAAACGCATCTAATACAACTTTCAACAACAGATCTCTTGGCTCTC
890	Zotu2060	AAGTCGTAACAAGGTTTCCGTAGGTGAACCTGCGGAAGGATCATTAAAGTATTCTTCTCGGGAGGGAGGCGAGCCCAGCTCCGGTCCCCAACGGGGCCGTGCAGCGGGCGAACCGACCGACCCAAAAACCCCACAAACCCCGTGCACTTTCCGACGGTGGAGGGAGACTGGGCGAGAGCTCGGGATCCTGAATCCGTCTACCACAAACCCCCTTTGTAAAGAATGATATTGCGTCCACCGTGTCGCCTAAATTTATGTAACAACTTTCAACAACGGATCTCTTGGCTCTC
891	Zotu117	AAGTCGTAACAAGGTTTCCGTAGGTGAACCTGCGGAAGGATCATTACAACAAGGTTCCCTGGCCCTCGAAGCTTCGGCGGAGGGGTGCTACAGCCTGACTTTATACCCACCCTTTGCCTATGTGTACCCCTATTGCTTCCCTCGGCGGGTTCGCCCGCCGACAGGAACCAACTAAACCCTTTGCATTATACATTTAACACTTCCGATACAAAACTAAATTATTACAACTTTTAACAATGGATCTCTTGGTTCTG
892	Zotu2202	AAGTCGTAACAAGGTTTCCGTAGGTGAACCTGCGGAAGGATCATTACTGAATTTTGAAAGTTGAGCTGGTGTTTTCGGATGCAAGTGCTCGCTTTCTATTCATTTTACCACCTGTGAACCATTTGTAGACTGTGGATTTGTTCTCAACTAGCAATAGTTGGATTGAGGGACTGCTTAACCGCTTCCCTTGCGTCCCAGTCTATGTTTTATCATTTACTCTGTATGTTTTGAATGTCAATTTATGGGTCTTTGAACCTATAGAACTTAATACAACTTTCAACAACGGATCTCTTGGCTCTC
893	Zotu949	AAGTCGTAACAAGGTCTCCGTTGGTGAACCAGCGGAGGGATCATTACCGAGTTAAAAAAACTCCCAACCCACTGTGAACATACCTATTTGTTGCTTCGGCGGTAGCGCCCCGGCTGAGCCCGGAGCAAGGCGCCCGCCGAGGGACCCCCAAACCAGTTTTCTTATAGCGGGATATTCTGAGTAAAACATAAATCATTAAAACTTTTAACAACGGATCTCTTGGCTCTG
894	Zotu838	AAGTCGTAACAAGGTTTCCGTAGGTGAACCTGCGGAAGGATCATTAATTCCGGGCGCTCACCCCCCTCCTGTACATGCCTCTTGGCGGTCGGGTCGGGGAGGCGCTGACTGCCTAACCCTTTGCCTATGTGTACCCCCATCCGCTTCCTCGGCAGGCTCGCCTGCCGCCAGGAACCAACCAAACCCTTTTGCATCGTACATGAAAACTTCCGATACAAAACTAAATTATTACAACTTTTAACAATGGATCTCTTGGTTCTG
895	Zotu490	AAGTCGTAACAAGGTCTCCGTAGGTGAACCTGCGGAGGGATCATTACAAGTGAACAACCCTTCGGGGCCTGTCTCATAACCCTTTGTTGTCCGACCATGTTGCCTCCGGGGCGACCCTGCCTTCGGGCGGGGGCTCCGGGTGGACAATTCAAACTCTTGCGTAACTTTGCAGTCTGAGTAAATTTAATTAATAAATTAAAACTTTCAACAACGGATCTCTTGGTTCTG
896	Zotu535	AAGTCGTAACAAGGTTTCCGTAGGTGAACCTGCGGAAGGATCATTAATGGGCCAGCCTCCGGGCGCACCCCCACCCTTTGTAACCGCGGCCCGGATTCGGCGCCCGGCGGGGAGTAACCCCCCGTTCGCGGGGGGCCCCGCCTGCCGGAATTAGCCAACCCTGCCTTGAAAACTGAAGTCTGAGAACGAGTCAAATCGAACAAAACTTTCAACAACGGATCTCTTGGTTCTG
897	Zotu3270	AAGTCGTAACAAGGTTTCCGTAGGTGAACCTGCGGAAGGATCATTATTGAAATAAATCTGATGGGTTGCTGCTGGTTCTCTAGGGAGCATGTGCACACTTGTCATCTTTATATCTCCACCTGTGCACTTTTTGTAGACCTGGATATCTTTCTGGATGCCTGCGCATTCAGGTTTGAGGATTGACTTCACTGTCTTTCCTTACATTTCCAGGCCTATGTTTCTTCATTATACTCCTATGTATGTTATAGAATGTAATAAATGGGCCTTTGTGCCTATAAACTTATACAACTTTCAGCAACGGATCTCTTGGCTCTC
898	Zotu874	AAGTCGTAACAAGGTTTCCGTAGGTGAACCTGCGGAAGGATCATTATTGAATGAATCGAGGGGTTGCTGCTGGCCCGCTGAGGGCATGTGCACGCTCTTCAATTTTCCTTCTCCACCTGTGCACTCTTTTGTAGACTCTGGAAGGGGCACCTCTCGAGGCAACTCGGGATGGAAGGGGTAGCTTTCGGGCCTCCCTTGCAAATTTCCAGGGTCTATGATTTTTCACATACACTTTTGAATGTCATCGAATGTCTTTCATGGCTTGCCGTAAAACGCAATGCCTTTAAAACTTAATACAACTTTCAACAACGGATCTCTTGGCTCTC
899	Zotu3109	AAGTCGTAACAAGGTTTCCGTAGGTGAACCTGCGGAAGGATCATTAATGATTCTCAAAGGATGTGCTGGCAACTTATACTTGCATGTGCACTCTGATTTTCATCCACCTGTGCACATTCTGTAGACAAGGGATAGTAATTCTATCTATTGTCTATGATTTTACACACCCTGTTAAAGTAAAATTGGATGTTTTTCGAAAATTAATACAACTTTCAACAACGGATCTCTTGGTTCTC
900	Zotu4301	AAGTCGTAACAAGGTTTCCGTAGGTGAACCTGCGGAAGGATCATTAATGAAAATTAACAGGAGTTGTTGCTGGTCTTTCGAGACATTTGTGCACGCTTCCTTTTTCATCCACCTCACACCTGTGCACATGATCGAAGGGAATGTAACAGTTCCCTTCGTTTTTAATACACTCCATAAGAACTGTTAGAACGAAATTGTTATTTGTAACAAATCTTAACAACTTTCAACAACGGATCTCTTGGCTCTC
901	Zotu3386	AAGTCGTAACAAGGTTTCCGTAAACCGCAACGCCTGCGGAATCCTTGTGCTCCAGTCCCCCAGGGGGCGAGAGATGCAGTCTGCCGGAACGAGTCATTCGAACCGGCAGCCGTGCCCCCGGGCATGGTCCACAGACTAGACGCGTCTCGTCGACTCCCCACGGGAGCGATGTTGATATAGTCGGCCCCGGCGATCGAACGCCGGGCTTATCGAGGTGAACCTGCGGAAGGATCATTAAATGAGAAAGGTCGCCTGGAGAAGAAAATATCTGGGCGAACACTCTCCACCCATTGCTTGTTATACGTTAGTTGCTTTGGCGGGCCAGAGGCCCAGCCCCGCCGGCTCAGGCTGGCGAGCGCCCGCCGGAGGCCAATATTACAAACCCTGAAGTAAACCGTG…
902	Zotu906	AAGTCGTAACAAGGTTTCCGTAGGTGAACCTGCGGAAGGATCATTAAAGTGTTCCTGCCCTCACGGGTAGAAACCCCACCCTTGTGTATATTATGTTTGTTGCTTTGACAGGCCGCCTTCGGGCGGTGGCTTCGGCTGTGCTGTGCCTGTCAGAGGACCCCCAACTCTGAATGTTTGTGTCGTCTGAGTACTATATAATAGTTAAAACTTTCAACAACGGATCTCTTGGTTCTG
903	Zotu1221	AAGTCGTAACAAGGTCTCCGTAGGTGAACCTGCGGAGGGATCATTAAACGAAACAAACCCTCCCCTCGGGCTCCGGCCCGGCGGGAGGGCCAGTCTCAAACCCTTTGTCGTCCGACTATGTTGCCTCGGGGGAGACCCTGCCTCCGGGCGGGTGGCACCCCGGTGGACCAAACCAAACTCTTGCGTAACATGTCGTCTGAGTCGATTTTAAAATAAATCAAAACTTTCAACAACGGATCTCTTGGTTCTG
904	Zotu4976	AAGTCGTAACAAGGTTTCCGTAGGTGAACCTGCGGAAGGATCATTAAAGTATTCTTCTCGGGAGGGAGGCGAGCCCAGCTCCGGTCCCCAACAGGGGCCGTGCAGCGGGCGAACCGACCGACCGAAAAACCCCACAAACCCCGTGCACTTTCCGACGGTGGAGGGAGACTGGGCGAGAGCTCGGGATCCTGAGTCCGTCTACCACAAACCCCCTTTGTAAAGAATGATATTGCGTCCACCGTGTCGCCTAAATTTATGTAACAACTTTCAACAACGGATCTCTTGGCTCTC
905	Zotu675	AAGTCGTAACAAGGTTTCCGTAGGTGAACCTGCGGAAGGATCATTGTCGAATCCTGCAAACGACCGCGAACAAGTTCATAAACTGACCGGGCGACGGCGATAGGGGGCGACCCCGTTCGCACGACCCCGGGCCCAACTAAACTCCCGGCGCGGAAAGCGCCAAGGACTACTCAAACGGATTGCCCGTCTCCCTTGCGAATTCCGCGGGGGAGGCGTCGGCGTCTGAAACGTAACCAAAACGACTCTCGGCAACGGATATCTAGGCTCTC
906	Zotu400	AAGTCGTAACAAGGTTTCCGTAGGTGAACCTGCGGAAGGATCATTAATGATTGGCCTTTGGCCTTATCAAAATCCACACACCTCTGTGAACTGTTGGCCCTCGGGCCTTTTTACAAAACTTGGTGTAATGAACGTAACATAACAAAACATAATAAAACTTTCAACAACGGATCTCTTGGCTCTC
907	Zotu4221	AAGTCGTAACAAGGTTTCCGTAGGTGAACCTGCGGAAGGATCATTAGCGATTTGGCTCCGGCCTTATTCTTGTCCAACCTCTGTGAACCGTGGCCCCCGGGCCTTATTTTAAACATCAGTGTAAAGAATGTAAAACATATTAAACAAACAAAACTTTTAACAACGGATCTCTTGGCTCTC
908	Zotu401	AAGTCGTAACAAGGTTTCCGTAGGTGAACCTGCGGAAGGATCATTATTGAATTCCAAGTGAAGTTGTTGCTGGCTTTCCGAAGCATGTGCACACTTTGCATATATTCAACCACCTGTGAACCTTTTGTAGATCTAGCACAATTCTCAAGGCAACTTGGATGGAGAGTTGCGGGTCTTTTCGAAGATCAGCTTCTCTTGGGTGCTCAGATCTATGTCTTACAAACCCTTAATGTAAAGAATGTCTTTAATGGTCTTTATGGCCTTAAACTAATACAACTTTCAACAACGGATCTCTTGGCTCTC
909	Zotu1825	AAGTCGTAACAAGGTTTCCGTAGGTGAACCTGCGGAAGGATCATTATCAGGTGGAGCAGGCCTCGCGCCCGCACCTCCCTCCCTCTGCATACCGTAACCCGTTGCTCGAGCCGGTGGCCCCCGGGCCCCGGCGAGAGACCATCTCAACCTTCTCTTTCGGAACGTCTGAGTCATATCATAATAGCATAAAACTTTCAACAACGGATCTCTTGGTTCCG
910	Zotu1729	AAGTCGTAACAAGGTTTCCGTAGGTGAACCTGCGGAAGGATCATTAATGAATTTAAATAAAAGAAAGAGTGTTGGAACTTGAAGTCGATTTGTAGCTGGCTCTTGCAAGTGCTCATTCGATTAAAGGAAAGGCATTCTTTTTTTAATTCTATTACCAACCCCCTTTGTGCACCTTTTGTTAGCCATCCCGTGTTCAAGTCTCTTGAGATTTGAATGTGTGTGTTGTGTTAATGTATTTATACACCCTTTTAAAACAGTTATAGAATGTCTAATCGCAAGTAAACTTAATCGTTGAAAGTGAATAAAAAATTATACAACTTTAAGCAACGGATCTCTTGGCTCTC
911	Zotu2156	AAGTCGTAACAAGGTTTCCGTAGGTGAACCTGCGGAAGGATCATTATCGAGTTAAACTCATATTTGGCTTGGATTGGCTGTGCATGCTCTTCGGAGCGTTGAACGTCAACTCTGGGTTCCGAATGTTTGACTTACACACCTGTGCACCTTTGACTCGTCCGAATCCACGCACGCGATTTGTTTCGCGTACGGTCTGCTCCTTGTGAGTGGGATTTTTGAGCGTTGCGGTGAGTTGAAAAATTCATAGCTCGCTCTGGGATGAAGACTTGTCTTTTTTTACACCATTTTGTATGTCTCTTGAAAATCCTCGGTTGCTCTGTAATGGGGTGATCGTATTAAATTAAATACAACTTTCAGCAACGGATCTCTTGGCTCTC
912	Zotu846	AAGTCGTAACAAGGTTTCCGTAGGTGAACCTGCGGAAGGATCATTAATATCAGTAGTTTACTACTGTTTGAGAAAAGTGGAAACTTTTCAGGTACACCTGGAAAGAAGTACATTTCTTTTCTTAACCCTTGACTTTTTGCGCACTCATGTTTCCTCGGCAGGCTTGCCTGTCGTTTGGACACTTCTAAAACCTTTTTAATTTTCAATCAGCGTCTGAATTATTTAAAAATTACAACTTTCAACAACGGATCTCTTGGTTCTG
913	Zotu4402	AAGTCGTAACAAGGTTTCCGTAGGTGAACCTGCGGAAGGATCATTATCGTATCTCTGGCGGTGCGGGTGCGCGCCCTGCTCCGGCCGACAAGGCCGTGCAGCGGGACGTCCGTGCCGCCCAACCTTTGCATACCCACCGTGAACCCTTACGGCAGAGGGTGCCGGCGAGAGCTTGTGCCCCGAGCCGCATTTTACCAAAACTCGAGTTTTATTTTGAACAACATGTCTTCGGTGGACTTCAGTTCTGCCCGAGAAACTTAGACAACTTTCAACAACGGATCTCTTGGCTCTC
914	Zotu234	AAGTCGTAACAAGGTTTCCGTAGGTGAACCTGCGGAAGGATCATTGTCGAATCCTGCAAACGACCGCGAACAAGTTCATAAACTGACCGGGCGACGGCGATAGGGGGCGACCCCGTTCGCACGACCCCGGGCCCAACTAAACTCCCGGCGCGGAAAGCGCCAAGGACTACTCAAACGGATTGCCCGTCTCCCTTGCGGATTCCGCGGGGGAGGCGTCGGCGTCTGAAACGTAACCAAAACGACTCTCGGCAACGGATATCTAGGCTCTC
915	Zotu1292	AAGTCGTAACAAGGTTTCCGTAGGTGAACCTGCGGAAGGATCATTAACGCATCTCTGGCGGTGGCGCGGGCCCTGCTCCGGCCCAAACGGCCGTGTAGCGGGCCCGTGCCTGCTGTCCAACCCCTTTGCAAACCCTGTGCACATTCACGGCGGAGGTGTCCACCCCTTCCTCTTCGGAGGAGGGGCGGTCCCGATGCCGCATCACTAAACTCAACTTTAACGAATGATTTGCGGCCTCTGAGTCGCCTAACTACGAAACAACTTTCAACAACGGATCTCTTGGCTCTC
916	Zotu901	AAGTCGTAACAAGGTCTCCGTAGGTGAACCTGCGGAGGGATCATTACCGAGTGAGGGCCCTTGCTGGTCCGACCTCTCATCCCAAACCCCTTCCATGTTGCCTTGGGGGTGCCCCGGCCACCTCGGTCCCGGCCCCCCAGGGGTTTATCCAATCCTGACTTCTTACGTCCGAGTATCGTTTAGAATCTAAACAAAACTTTCAACAACGGATCTCTTGGTTCTG
917	Zotu449	AAGTCGTAACAAGGTTTCCGTAGGTGAACCTGCGGAAGGATCATTAATGAAAATGTGTTGCCGGGGCCCATAATCCCGGCACTAACCTTCTTATCCATAACACCTGTGCACTGTTGGATGCTTGCATCCACTTTTATACTAAACAATTTGTAACAAATGTAGTCTTATTATAATTAATAAAACTTTTAACAACGGATCTCTTGGCTCTC
918	Zotu657	AAGTCGTAACAAGGTTTCCGTAGGTGAACCTGCGGAAGGATCATTATTGAATTATGTTTTCTAGATGGGTTGTAGCTGGCTCTTCGGAGTATGTGCACGCCTGTCTGGACTTCATTTTCATCCACCTGTGCACCTTTTGTAGTCTTTTTCAGGTATTGGAGGAAGTGGTCAGCCTATCAGCTCTTTGCTGGATGTAAGGACTTGCAGTGTGAAAACAGTGCTGTCCTTTACCTTGGCCATGGAATCTTTTTCCTGTTAGAGTCTATGTTATTCATTATACTCTTAGAATGTCATTGAATGTCTTTACATGGGCTATGCCTATGAAAATTATTATACAACTTTCAGCAACGGATCTCTTGGCTCTC
919	Zotu128	AAGTCGTAACAAGGTTTCCGTAGGTGAACCTGCGGAAGGATCATTACAGTATTCTTTTTGCCAGCGCTTAATTGCGCGGCGAAAAAACCTTACACACAGTGTTTTTTGTTATTACAAGAACTTTTGCTTTGGTCTGGACTAGAAATAGTTTGGGCCAGAGGTTTACTGAACTAAACTTCAATATTTATATTGAATTGTTATTTATTTAATTGTCAATTTGTTGATTAAATTCAAAAAATCTTCAAAACTTTCAACAACGGATCTCTTGGTTCTC
920	Zotu1102	AAGTCGTAACAAGGTTTCCGTAGGTGAACCTGCGGAAGGATCATTAGAGAAATATAACGATCGAGGTTGTAGCTGGTCCTTCGGGACATGTGCACGCCTCCTTCATCCATTTACACCCGTGCACCTCTGCGTGGGCCGACCGGCCTGCGTCTTTTTATAAACTCTTGTATGTCTTAAGAATGTCAATGTCGATGTCATAAAACGCATCTAATACAACTTTCAACAACGGATCTCTTGGCTCTC
921	Zotu2426	AAGTCGTAACAAGGTTTCCGTAGGTGAACCTGCGGAAGGATCATTATCGAGTTAAACTCATATTTGGCTTGGATTGGCTGTGCATGCTCTTCGGAGCGTTGAACGTCAACTCTGGGTTCCGAATGTTTGACTTACACACCTGTGCACCTTTGACTCGTCCGAATCCACGCACGTGATTTGTTTCGCGTACGGTCTGCTCCTTGTGAGTGGGATTTTTGAGCGTTGCGGTGAGTTGAAAAATTCATAGCTCGCTCTGGGATGAAGACTTGTCTTTTTTTACACCATTTTGTATGTCTCTTGAAAATCCTCGGTTGCTCTGTAATGGGGTGATCGTATTAAATTAAATACAACTTTCAGCAACGGATCTCTTGGCTCTC
922	Zotu201	AAGTCGTAACAAGGTTTCCGTAGGTGAACCTGCGGAAGGATCATTAACGAGTCTTGACTGGGTTGTAGCTGGCCTTCCGAGGCATGTGCACGCCCTGCTCAATCCACTCTACACCTGTGCACTTATTGTGGGTTTCGGATGGTGGAACGAGCCTTTACCGGCTTGTGAAGCGTCCGGGCTTACGTTTATTTACAAACCACACAAGTATAAGAATGTATTGCGATATAACGCATCTATAAACAACTTTCAGCAACGGATCTCTTGGCTCTC
923	Zotu1126	AAGTCGTAACAAGGTTTCCGTAGGTGAACCTGCGGAAGGATCATTATCGAGTTTGAAGTGGGTCTTTGAGCTGGTCTTATTCAGGCATCGTGCTCGGGCCCCGCTCCAATCCACTCAACCCCTGTGCACTTTCGGAGTCGCGGGTCACACCGTGATTTCGTCTCTTATCACAAACCAAATGTATTTGATGTCATGTAGAACGTGGATGCCTTTGATAGGCGGAAACTCATTACAACTTTCAACAACGGATCTCTTGGCTCTC
924	Zotu452	AAGTCGTAACAAGGTTTCCGTAGGTGAACCTGCGGAAGGATCATTAATGAATTTAGATTGAATCATAGGCGAAAGCCAGTGGTTCTTCTTTCATATCCATAACACCTGTGCACTGTTGGATGCTTGCATCCACTTTTAAACTAAACATTATTGTAACAAATGTAGTCTTATTATAACATAATAAAACTTTCAACAACGGATCTCTTGGCTCTC
925	Zotu221	AAGTCGTAACAAGGTTTCCGTAGGTGAACCTGCGGAAGGATCATTATTGAATACGATTGGTACTGATGCTGGCTCTTCACTGAGCATGTGCTCGTCCATCTATTTATCTTCTCTTGTGCACATCTTGTGGTCTTGAATTGAAACCTTTTTCGCATTCATTTGCGGTTTGGGAGAATGTTAACCCTTCTCCTGCTTCTTCAAGGCCATGTTTTCATATACACTATACAAAGTTACAGAATGTCATTTAACGATTGTGCTTGGTCGCAGTCATTAAACCTATACAACTTTCAGCAACGGATCTCTTGGCTCTC
926	Zotu2813	AAGTCGTAACAAGGTCTCCGTAGGTGAACCTGCGGAGGGATCATTACTGAGTGAGGGAGCAATCCCGACCTCCAACCCTTTGTGAACGCATCATGTTGCTTCGGGGGCGACCCTGCCGCGCAAGCGGCATTCCCCCCGGAGGTCATTCAAACACTGCATTCTTACGTCGGAGTAAAAAGTTAATTTAATAAAACTTTCAACAACGGATCTCTTGGTTCTG
927	Zotu547	AAGTCGTAACAAGGTTTCCGTAGGTGAACCTGCGGAAGGATCATTACAAAATACTTGCGCCGGCCCCTAGGGGTTGTGCGCTACTATTTACCCACCCTTTGCCTATGTGTACCCTTATCGCTTCCTCGGCAGGCTCGCCTGCCGGCAGGAACCACCCAAAACCCTTGCATCTATACATGAAAACTTCTGATACCAACCTAAATTATTACAACTTTTAACAATGGATCTCTTGGTTCTG
928	Zotu1093	AAGTCGTAACAAGGTCTCCGTTGGTGAACCAGCGGAGGGATCATTACCGAGTTTACAACTCCCAAACCCATGTGAACATACCTACTGTTGCTTCGGCGGGATTGCCCCGGGCGCCTCGTGTGCCCCGGATCAGGCGCCCGCCTAGGAAACTTAACTCTTGTTTTATTTTGGAATCTTCTGAGTAGTTTTTACAAATAAATAAAAACTTTCAACAACGGATCTCTTGGTTCTG
929	Zotu1986	AAGTCGTAACAAGGTTTCCGTAGGTGAACCTGCGGAAGGATCATTACACTCAGTAGTTTACTACTGTTAAAGAGGCTGTTAGTCTGTATAGCTTTACCGCTGATGAGCAGCTGGCCTCTTTTCTCCACCCTTGTCTTTTGCGCACCCATGTTTCCTCGGCAGGCTTGCCTGCCGGCTGGACAATACAATAACCTTTTTAATTTTCAATCAGCGTCTGAAAAAAACTTAATAATTACAACTTTCAACAACGGATCTCTTGGTTCTG
930	Zotu1237	AAGTCGTAACAAGGTTTCCGTAGGTGAACCTGCGGAAGGATCATTACTGAGTTAAAAAAGGGAGCTTGGTTGGTTTCAATGCCATCCTGTCTCTCTTTTTTTCTTATCTACCCTTATGTTATTTTTTCTCAGTTGCTTTGGTAAGAGCTTTGGCTTTTACCAATAGAAACTTCTAAACTATTTGTTATCCAACAATTGGTTGTCTTTTGTCTGATTTATTACTTTTATAATAGTATAAAAAAACTTTCAACAACGGATCTCTTGGTTCTG
931	Zotu1567	AAGTCGTAACAAGGTTTCCGTAGGTGAACCTGCGGAAGGATCATTAGAAAATGCCGAAAGGCTTACTCTATATACACACACATCGTGCACTGGCCCTTTGGGCTATTATAAACTATTTGGTAATGAATGTAATCTACTTAATGTAAATACAACTTTCAACAACGGATCTCTTGGCTCTC
932	Zotu23	AAGTCGTAACAAGGTTTCCGTAGGTGAACCTGCGGAAGGATCATTACCTAGAGTTGTAGGCTTTGCCTGCTATCTCTTACCCATGTCTTTTGAGTACTTACGTTTCCTCGGCGGGTCCGCCCGCCGATTGGACAATTTAAACCATTTGCAGTTGCAATCAGCGTCTGAAAAACTTTAATAGTTACAACTTTCAACAACGGATCTCTTGGTTCTG
933	Zotu4482	AAGTCGTAACAAGGTTTCCGTAGGTGAACCTGCGGAAGGATCATTATTGAAGTTAGTTCAGAAGGTTGTAGCTGGCTTTTCAATCGAGAGCATGTGCACACCTTCTGTCTTATAATTCTTACCACCTGTGCACCTTTTGTAGTCCATGGGCGAATTTCAATTGAAGGCAACTTCACATTGGTTTGAAGGGTTGCGTCTCAGCTCCCTTTGTTAGCTTGTGGTCTATGTTCTTATACACCCTAGTATGTCTTTGAATGTCTCATTGGGTCTTGTGCTGTAATGGCATGGCCTTTAAAACTTATACAACTTTCAACAACGGATCTCTTGGCTCTC
934	Zotu501	AAGTCGTAACAAGGTTTCCGTAGGTGAACCTGCGGAAGGATCATTAACGCATCTCTGGCGGCGGCGCGAGCCCTGCTCCGGCCCAAACGGCCGTGTAGCGGGCCCGTGCCTGCTGTCCAACCCCTTTGCAAACCCTGTGCACATTCACGGCGGAGGTGTCCACCCCTTCCTCTCCGGAGGAGGGGCGGTCCCGATGCCGCATCACTAAACTCAACTTTAACGAATGATTTGCGGCCTCTGAGTCGCCTAACTACGAAACAACTTTCAACAACGGATCTCTTGGCTCTC
935	Zotu1934	AAGTCGTAACAAGGTTTCCGTAGGTGAACCTGCGGAAGGATCATTAATGAACCTTTGAGGGTTGAGCTGGCGATTAATTTCGCATGTGCTTGCCCTCTCAATCTTTATACACCTGTGCATCTCTGAGGGGACAGTAGGCATGACCTTTTCGGTAATGTCGAGATCCCCTTTAACACATACACTTTATTTATTTAAGAATGTTCAAACGCTTAACAGCATTTAAATACAACTTTTAACAACGGATCTCTTGGCTCTC
936	Zotu1541	AAGTCGTAACAAGGTTTCCGTAGGTGAACCTGCGGAAGGATCATTAACGTATCTCCGAGGAGGGGTTCGGTCGCGTCCCGCTCCGGTCCAGACTGGGCCGTCGCAGCGGGCGTCCGTCCCCGACTCACAACCCACACAAACCCCACTGTGCTCCTTTACGGCCAGAGGGCGCCAACGGCGTCTGAAGCCGCATTCAATAGACTCCAGTTCAAAAGAATGTGAAGCGGACTCTGATCTGCCTACAATTGAAACAACTTTCAACAACGGATCTCTTGGCTCTC
937	Zotu1138	AAGTCGTAACAAGGTTTCCGTAGGTGAACCTGCGGAAGGATCATTAATGAATAAACCTGGTCGAGTTGTTGCTGGTCCTTCGGGACATGTGCACGCTCACCACTTTTATAACCACCTGTGCACCTTTTGTAGACTGGAAACGTTCTCGAGGCAACTCGGATTGAGGACTGCTGTGCGCAAGCCAGCTGTTCTTGTGTTTCTCAGTCTATGTTTTTCATATACCCCAAATGTATGTATCTGAATGCATTGCTAGGCCTTAGTGCCTTTAAAACAAATACAACTTTCAACAACGGATCTCTTGGCTCTC
938	Zotu2682	AAGTCGTAACAAGGTTTCCGTAGGTGAACCTGCGGAAGGATCATTATTGAAACTCGAAGGGCCTGTTGGTTTGCCCTGCTCCGTTGTGAGCGGGCTGCCGCGGGTTCGTCCACCCCACACCCCTGTGCACCTTATAGGGACGGTCCCGATTTGCGTCGGGACTGGCCTTACTTACTACAAACTCAAAGTCGTAGAATGTCTTGCGGGCTTTTGCCTGTCTAAATGAAAAAACAACTTTCAACAACGGATCTCTTGGCTCTC
939	Zotu1514	AAGTCGTAACAAGGTTTCCGTAGGTGAACCTGCGGAAGGATCATTAACGTATCTGAGGTGTTCGGCCGAACGCCCTGCTCCGATCGAAAGGTCGTGCAGCGGGCCGAGGCAGACGCCTAACCTTCACAAACCCACTGTGCACCTTCACGGCAGAGGCCGTCGGGCGAGAGCCGGACGGTCGAAACCGTATACACAAACACTAGTAACAAGAATGCAAAAGCGACTTTGTCGCCCATTAAACATAACAACTTTCAACAACGGATCTCTTGGCTCTC
940	Zotu270	AAGTCGTAACAAGGTTTCCGTAGGTGAACCTGCGGAAGGATCATTAAAGATTCGAGGCTTCGGCCTTCACCTCTTCAGCTGTGCGCTTCGGCTGCACGCTGTCGAACTACACACACCTGTGCACCTTATCGGTTTCGGCCTCACGGTCGTCGCCGCTTTACATCTTACAACTTCAGTTCAGAATGTTTAAACTATAAAAGTAACAACTTTCAACAACGGATCTCTTGGCTCTC
941	Zotu857	AAGTCGTAACAAGGTTTCCGTAGGTGAACCTGCGGAAGGATCATTATTGAATAGCGTTTGGTGCTGTGCTGGCCTTCGGGCATGTGCACGCATCATTCATTATTACTTATCTCTTGTGAACCTAGTGTAGTCGTTTGCTCGTTAGTTTGAAGTGTTTGCCTGGGGGAAGCTGGTCGTAATGGACTGGTGGAAACATGGGCTTTCGCTTTGAATGAAGGGTAGACTTCTATGATTTTATATACCTGTCAAAAGTCTTAGAATGAATTTTTATTGACCGCAAGGTCAGTAAACCTTATACAACTTTCAACAACGGATCTCTTGGCTCTC
942	Zotu192	AAGTCGTAACAAGGTTTCCGTAGGTGAACCTGCGGAAGGATCATTATCGAGTCTTGACTGGGTTGTAGCTGGCCTTCCGAGGCATGTGCACGCCTGGCTCATCCACTCTACACCTGTGCATTTACTGTGGGTTTCGGATGGTGAAAGCGGGTCCCTTGCGGGGTTCGCAGAAGCTGTCCGGGCCTGCGTTTATTATAAACCCTTTAAAGTATCAGAATGTGTATCGCGATGTAATGCATCTAAATACAACTTTCAGCAACGGATCTCTTGGCTCTC
943	Zotu174	AAGTCGTAACAAGGTCTCCGTTGGTGAACCAGCGGAGGGATCATTATAGAGTTTTCTAAACTCCCAACCCATGTGAACTTACCATTGTTGCCTCGGCAGAAGCTGCTCGGTGCACCCTACCTTGGAACGGCCTACCCTGTAGCGCCTTACCCTGGAACGGCTTACCCTGTAACGGCTGCCGGTGGACTACCAAACTCTTGTTATTTTATTGTAATCTGAGCGTCTTATTTTAATAAGTCAAAACTTTCAACAACGGATCTCTTGGTTCTG
944	Zotu5085	AAGTCGTAACAAGGTTTCCGTAGGTGAACCTGCGGAAGGATCATTATTGAATACGTTGGTACTGTTGCTGGCTCTTCACCGAGCATGTGCACGTCCATCTATTTATCTTCTCTTGTGCACCTTTTGTAGTCTTTTGAAGAAGGAGTGGGTGTGTCCTCAGGGAAACGCTTTGCCCCTTTTTCCAGAGGCTATGTTTTCATATACACTATAAAGTTACAGAATGTCTTTTAAAGATTGTGCTAGCCGCAGTCATTAAACCTATACAACTTTCAGCAACGGATCTCTTGGCTCTC
945	Zotu1845	AAGTCGTAACAAGGTCTCCGTTGGTGAACCAGCGGAGGGATCATTACAAGAGAAGCTCCGGCTCTCCAACCCACTGTGAACATACCTACGTTCCCCCGGCGGGCTCAGCGCGCGGTGCCTCCGGGCGCCGGGCGTCCGCCGAGGGCCAACAAACTCGAATTTACTACGTGTATATCTGAGGGGCGAAAGCCTGTAAAAATGAATCAAAACTTTCAACAACGGATCTCTTGGCTCTG
946	Zotu2055	AAGTCGTAACAAGGTTTCCGTAGGTGAACCTGCGGAAGGATCATTACTGAATTTAATTCCGGGGTTGTAGCTGGCCATTTGCGTGGCATGTGCACACCTTGGTATAATCCAAATTCATTCACACCTTTGTGCACCATTCCGTGGCGATTGAAGGTATTTGAAGTTGGGCCTAGCAGCTTTTCTTTGAAGCCGGAAATTTCCATGTTTTCTTACATACACTACAGTTTTAGAATGTTGATTGCGTCAAACGCATTTATATACAACTTTCAGCAACGGATCTCTTGGCTCTC
947	Zotu2425	AAGTCGTAACAAGGTTTCCGTAGGTGAACCTGCGGAAGGATCATTATCGAATAAACTTGAGCATGCTGTTTGCTGGCCCCTGCCCTGGGGTATGTGCACGCTTGTTCTTTTGTTATTTCTCCAACCTGTGCACATTTTGTAGACCCTGGAGATTTTATGAATTTTGATTCGATTCGGGACTGCTGATGCTTCCCTTTGTTGAAGCCGGCTTTGCCTTGCACCTCCAGGTCTATGTCATTTTTCACAACCTCTTTTTAAAAAAACATGTTTGGAAAAAATATAAATGAAATATACAACTTTCAGCAACGGATCTCTTGGCTCTC
948	Zotu1013	AAGTCGTAACAAGGTTTCCGTAGGTGAACCTGCGGAAGGATCATTAAAGATAAATAGGGTGTCAAAGCCCAATTATCAAACCTATGCTACACTGATGCTTCGGTGAGCCTAGCGTAAAAGCGAAAGCCCCACCGGAGCCATCAAAACTCTGAATGTATGTGCAGTCTGAGTATAAAACATAATAAACAAAACTTTCAACAACGGATCTCTTGGTTCCC
949	Zotu4634	AAGTCGTAACAAGGTCTCCGTTGGTGAACCAGCGGAGGGATCATTACAGAGTTCTCGCAACTCCCAAACCCCTCGGAAATATACCGTACGTTGCCTCGGCGGGCTCACCCCCCGCCGGCGGCCTATCAAGCTCTGTTTTCTCAGTCGAGTTGAATTCTGAACTTCATAACGAAATACGTTAAAACTTTCAACAACGGATCTCTTGGTTCTG
950	Zotu160	AAGTCGTAACAAGGTCTCCGTTGGTGAACCAGCGGAGGGATCATTACAGAGTTTAACAACTCCCAAACCCATGTGAACTTACCTTTGTTGCCTCGGCAGAGAGGTGCTACCCTGTAACCTACCCTGTAGTGAGCTACCCTGTAGCGACCTACCCTGTAGCTACCCTGTAGCGCCCCCCTCTGCCGATGGACCATTAAACTCTTGTTATTTATTGACATCTGAGCGTCTTATTTTAATAAGTCAAAACTTTCAACAACGGATCTCTTGGTTCTG
951	Zotu984	AAGTCGTAACAAGGTTTCCGTAGGTGAACCTGCGGAAGGATCATTATTGAATAGCGTTTGGTGCTGTGCTGGCCTTCGGGCATGTGCACGCATCATTCATTATTACTTATCTCTTGTGAACCTAGTGTAGTCGTTTGCTCGTTAGTTTGAAGTGTTTGCCTGGGGGAAGCTGGTCGTAATGGACTGGTGGAAACATGGGCTTTCGCTTTGAATGAAGAGTAGACTTCTATGATTTTATATACCTGTCAAAAGTCTTAGAATGAATTTTTATTGACCGCAAGGTCAGTAAACCTTATACAACTTTCAACAACGGATCTCTTGGCTCTC
952	Zotu629	AAGTCGTAACAAGGTTTCCGTAGGTGAACCTGCGGAAGGATCATTAACGTGTTCTCCGACGGCGAGGGGCGCCCCGCTCCGGCCCCAAAAGGCCGTGCAGCGGGCGCCGCAAGCCGCTCGACCTTTGCAAACCCACAGTGCACTTTTGTCGGCAGACGGGGGCCCATCGGGTCCTCGAGCGCCGGATCACAAACCCGATAGAAACAGAATGTATGCGGACACAGTTCCGTCCAAACTTTGACAACTTTCAACAACGGATCTCTTGGCTCTC
953	Zotu1046	AAGTCGTAACAAGGTTTCCGTAGGTGAACCTGCGGAAGGATCATTAATGAATATCTATGGCGTGGTTGTAGCTGGCTTCTAGGAGCATGTGCACATCCGTCATTTTTATCTTTCCACCTGTGCACTTAATGTAGATCTGGATAACTATCGCTCTCACGAGCGGAAGCAAGGATTGCTGTGTCGCAAGGCCCGGCTCTCTTTGAATTTCCAGGTCTATGTCTTTACAAACCCCAATTGAATGATAATGAATGTAGTCAATGGGCTCTAAGCCTATAAAACAAAATACAACTTTCAGCAACGGATCTCTTGGCTCTC
954	Zotu2341	AAGTCGTAACAAGGTTTCCGTAGGTGAACCTGCGGAAGGATCATTACTGAAGCAGTTAGGGTTGCAGCTGACTCTGTCAAAGGAGTACTGTGCTCGCTCTATTCTTCTACTTTTCCCCCTGTGCACCTTTTGTAGGCTATGATACCCATCGTGTGTGTGACGCCTTGTCTCATTACCGGTTCAAGGGTTTTTTTGCAGTTAACCGTTTGTTCGGTTTTCTGCTGCTCTTGCCCTTCATATGCCTATGTCCTTATACACTCTTTAAAACAAGTCTAGAATGTCTTTTTGTGGGTCTGTCGACCTATAAACTTAATACAACTTTCAACAACGGATCTCTTGGCTCTC
955	Zotu665	AAGTCGTAACAAGGTTTCCGTAGGTGAACCTGCGGAAGGATCATTAAACATATTACGGGGGGCCGGAACCACTGATTGCGTGTCTCATGCTCTCGACCTGCCCTGTCTGAATATTCTACCCATGTCTTTTGCGTACTATTTGTTTCCTTGGTGGGCTTGCCCGCCGATAGGACACCATAAAACCTTTTGTAATTGCAGTCAGCGTCAGAAATAACTTAATAATTAAAACTTTCAACAACGGATCTCTTGGTTCTG
956	Zotu4175	AAGTCGTAACAAGGTTTCCGTAGGTGAACCTGCGGAAGGATCATTACACAACCTCCGTCCCCGCCGCCGAGGGGCAACCCCCGCGCGGCCGGCGACGCCAGGTCAACCCTTGAATAAGCTACCCTCGTTGCTTTGGCGGGCCGCCCCCCGGGCCAGCGGCCTCGGCTGCTGCGCGCCCGCCAGAGGACCGCAACTCTTGTCTTCAGTGATGTCTGAGCACTATATAATAGTTAAAACTTTCAACAACGGATCTCTTGGTTCTG
957	Zotu220	AAGTCGTAACAAGGTTTCCGTAGGTGAACCTGCGGAAGGATCATTAGAGAAACGAGGCGAAGGGCGGCCCAACCGCCGCCCGGAGCCGACCCTCTCCACCCTGCCTTTTTGAAAACCTCACCTCCTCCCCGGCCTCCGCGCCGGGCTGGCTTACTTGAAAAAACCTTGCAGTTATAGTCTATTCAGTTATTTTAAACAAAATTACAACTTTCAACAACGGATCTCTTGGCTCTG
958	Zotu2021	AAGTCGTAACAAGGTTTCCGTAGGTGAACCTGCGGAAGGATCATTATCGAATTTGAGAACGGGAGGAGCTGTGCTGGCCTTCAGGGGCATGTGCACGCTTCGCTCGACCCCCCAACCAACACTTGTGAACCGTGTGTAGGAATCGAGGCTTGGGCTTGACGCTGGATAACGGCCGACGGTCTTGGCACGTGGTGGGGTGTCGCTTCGACGCTGGATAACGGCCGACGAGCTTCGCCTTGCGGGTTCCTATGTTTTATACACCCTGTATCGTATGTCTTAGAATGTTTTTGATCTCGGTTGCCCTAAAAAGCAGCTCGAGTTAATATACAACTTTCAACAACGGATCTCTTGGTTCTC
959	Zotu1865	AAGTCGTAACAAGGTCTCCGTTGGTGAACCAGCGGAGGGATCATTACCAGAGTGCCTTTAGGCTCTCCAACCCACTGTGAACATACCTACGTTTCCCTCGGCGGGTCAAGCGCGCTGGGCCTCCGGGTCCTGGGCGTCCGCCGGGGGCACTCAAACCCGAATTTTTAGTGAATCTCTGAGGGGCGAAAGCCCGTAAAAAAATAAATCAAAACTTTCAACAACGGATCTCTTGGCTCTG
960	Zotu2765	AAGTCGTAACAAGGTTTCCGTAGGTGAACCTGCGGAAGGATCATTATTGAATACGAATCGGTACTGATGCTGGCTACTCGTAGCATGTGCTCGTCCATTCTATTTATCTTCTCTTGTGCACCTTTTGTGATTCTGGAATTGATAGCTGTTCTATTAGCTTAGTTCGGCGTTTCGTCTTCGGGCGGTTTGGGGATTGAGTTCATTCACTTTCCCTGTTATCATTCTGGTCTCATGTTTTCATATACCCTTATAAAAAGTTAAAGAATGTCTATTATCGATCCTTGTGATCTTTAAACCTATACAACTTTCAGCAACGGATCTCTTGGCTCTC
961	Zotu2570	AAGTCGTAACAAGGTTTCCGTAGGTGAACCTGCGGAAGGATCATTACAGAGTTCATGCCCTCACGGGTAGATCTCCCACCCTTGAAATTCTTACCTTTGTTGCTTTGGCGGGCCGCGGCTTCCGCTACCGGCCCCGGCTGGTATGTGCCCGCCAGAGAACCCAACTCTTGTTTTTAGTGATGTCTGAGTACTATATAATAGTTAAAACTTTCAACAACGGATCTCTTGGTTCTG
962	Zotu4641	AAGTCGTAACAAGGTTTCCGTAGGTGAACCTGCGGAAGGATCATTATCGAATAAATTTGGTTGGGTTGTTGCTGGCTTTTCGAAGCATGTGCACACCTAGCGCCATTTTTACCACCTGTGCACCTTTTGTAGACCTGGATACCTCTCGAGGAAACTCGGTTTTGAGGACTGCTGTGCGAAAAGCTGGCTTTTCTTGCATTTCCGGTCTATGTTTTCATATACCCCATAAGAATGTAATAGAATGTTGTTACTGGCCTTTTGTGCCTTTAATCAAATATAACTTTCAGCAACGGATCTCTTGGCTCTC
963	Zotu4986	AAGTCGTAACAAGGTTTCCGTAGGTGAACCTGCGGAAGGATCATTACCGAGTGCGGGCCCTCTGGGTCCAACCTCCCATCCGTGTCTCTTGTACCCTGTTGCTTCGGCGGGCCCGCCTTCACGGCCGCCGGGGGGCTCTCTTGCCCCCGGGCCCGCGCCCGCCGGAGACTCCAACATTGAACACTGTCTGAAGGTTGCAGTCTGAGTTTTCATATAAGAAAAATCGTTAAAACTTTCAACAACGGATCTCTTGGTTCCG
964	Zotu267	AAGTCGTAACAAGGTTTCCGTAGGTGAACCTGCGGAAGGATCATTAGCGAAGCTCGTGAGTGTTGATGCTGCCCGGCGACGGGACGTGCTCGCACTTGCTTCTCTATCCACCCCACTGTGAACCAAGTGTGCGAGCCGAAGAGAGATCGGAAGCTCGTATGCAAACATATATAACATACCCCGAATAGTAACAGAATGTACCTTGCGTTAACTCGCACAAATACAACTTTCAACAACGGATCTCTTGGCTCTC
965	Zotu2652	AAGTCGTAACAAGGTTTCCGTAGGTGAACCTGCGGAAGGATCATTATCGTATCTCTGACGAGGCGGTCGACCCTGCTCGGGCCCCGAAAGGGCCTTTGCAGCGGGTTGCCGTCGCGCTCAACCTTCACAAACCCCTGTGCACCTTTACGGAGGAGGGTGGTGGCGAGAGCCCTGCCCGACGCCGCATACCACAAACACTAGTATTTAAAAGAATGACATGCGGCCTCTGTGCCGCCTAAAAACATAACAACTTTCAACAACGGATCTCTTGGCTCTC
966	Zotu1394	AAGTCGTAACAAGGTTTCCGTAGGTGAACCTGCGGAAGGATCATTACATTCAGTAGCCTAGCTACTTGTTTACACCCTTGTTTTTTGCGTACCTATTGTTTCCTCGGTGGGCTTGCCTGCCGGTTGGACAAAACTTATAACCTTTTTAAATCTTCAATCAGCGTCTGAATTATACATAATAATTACAACTTTCAACAACGGATCTCTTGGTTCTG
967	Zotu2087	AAGTCGTAACAAGGTTTCCGTAGGTGAACCTGCGGAAGGATCATTAACGTATCTGCGACGGGGTGCGGTCTGCCCTGCTCCGGCCCTCAAAGGCCGTGCAGCGGGTGGCCGCCCCTGTTCACACCTCACAAACCCACTGTGAACCTTCACGGCTGAAGGAGGGCAACCTCTGGATGCCGCATACCAAACCCCAGTTTGTAAAGAATGTCGTGCGGACCTTGTGCCGCCTAAACACAAAACAACTTTCAACAACGGATCTCTTGGCTCTC
968	Zotu1387	AAGTCGTAACAAGGTCTCCGTTGGTGAACCAGCGGAGGGATCATTACCGAGTTTACAACTCCCAAACCCCTGTGAACATACCTTATTGTTGCCTCGGCGGATCAGCCCGCTCCCCGTAATACGGGACGGCCCGCCAGAGGACCCAAACTCTATTGTCTTTAGTGTATCTTCTGAGTAAAACAAACAAATAAATCAAAACTTTCAACAACGGATCTCTTGGTTCTG
969	Zotu2050	AAGTCGTAACAAGGTTTCCGTAGGTGAACCTGCGGAAGGATCATTAATGAATTGTACAGGATAGTTGATGCTGGTGGCCATCCGCCACATGTGCTCGCTATCCGACAACTTATTCTCCATACACCTGTGCACATTCTTTGGGGGGAAGGCCGCATCTCCGTTTGTGGTGATGCGCACCGTCCCCTCATTCCATCCAAACCCAGTTTGTAAACCTACGAACATAACTGTAGGGTCGGAAGACCCCTTAAAATCTTATACAACTTTTAACAACGGATCTCTTGGCTCTC
970	Zotu3136	AAGTCGTAACAAGGTTTCCGTAGGTGAACCTGCGGAAGGATCATTAATGAAATGTAAGGATGCTCTTTTTAGAGGTCCGACCAAATCATTTTCCTTTCTACACTGTGCACACACTACACTTTTTACACCTTTTTTAACTCTTCAGTTTTAAGAATGTATAACAGTCTCTTAATTGAGCATAAATGAAATAAAACTTTCAGCAACGGATCTCTTGGCTCTC
971	Zotu570	AAGTCGTAACAAGGTTTCCGTAGGTGAACCTGCGGAAGGATCATTAACGAGTCTTGAAATGGGTTGTAGCTGGCCTCACCAGGCATGTGCTCGCCCTGCTCAAATCCACTCTACACCTGTGAACCTACTGTGGGCTTGGTATTTGGGAGGCCTGGTTTCTTGCTTGGTCTTTTGAGCCAAGCTCATGTTTCATTACAAACACTGTAGTATCAGAATGTTTATCACGATGTAACACATCTATATACAACTTTCAGCAACGGATCTCTTGGCTCTC
972	Zotu2660	AAGTCGTAACAAGGTTTCCGTAGGTGAACCTGCGGAAGGATCATTAAAGTATCTTCCTCGGAAGGGAGGCCAGCCCAGCTCCGGTTCCAAAAGGGCCGTGCAGCGGGCGAACCGACCGACCGAAAACCCCACAAACCCCTGTGCACTAACCGACGGTGGAGGGAGACTGGGCGAGAGCTCGCAATCCCGAATCCGTCGCCAACAAACCCCTTTGTTAAAGAATGAGATAGCGTCCACTGCGGCGCCTAACTTTTAAATAACAACTTTCAACAACGGATCTCTTGGCTCTC
973	Zotu605	AAGTCGTAACAAGGTTTCCGTAGGTGAACCTGCGGAAGGATCATTACCGAGTGCGGACCCTCTGGGTCCAACCTCCCATCCGTGTCTATTCATACCCTGTTGCTTCGGCGGGCCCGCTTGGCTGTCCCCCCCCTCCTGGGGAGGGGGCTGCCGGCCGCCGGGGGGCTACCCTGCCCCCGGGCCCGTGCCCGCCGGGGACACCAACACTGAACACTGTCTGAAGGTTGCAGTCTGAGTTTTCATAAAGAAAAATTGTTAAAACTTTCAACAACGGATCTCTTGGTTCCG
974	Zotu1461	AAGTCGTAACAAGGTTTCCGTAGGTGAACCTGCGGAAGGATCATTACCGAGTGAGGGCCCTCTGGGTCCAACCTCCCACCCGTGTTTATTTTACCTTGTTGCTTCGGCGAGCCTGCCTTCGGGCTGCCGGGGGGCATCTGCCCCCGGGTCCGCGCTCGCCGGAGACACCTTGAACTCTGTCTGAAGATTGTAGTCTGAGACAAAATATAAATTATTTAAAACTTTCAACAACGGATCTCTTGGTTCCG
975	Zotu3551	AAGTCGTAACAAGGTTTCCGTAGGTGAACCTGCGGAAGGATCATTATTGAATACGATTGGTACTGATGCTGGCCCTTCGCTGGGCATGTGCTCGTTCCATCTATTTATCTTCTCTTGTGCACATTTTGTAGTCTTCGTTGAACACCTTTTCGCAGTCAATGCGGTTTGGGAGTTGTTAACCCTTCTCCTGGTTCTTCTGAAGGCTATGTTTTCATATACACTATAAAAGTTACAGAATGTCTTTTAACGATTGTGCTTGTCGCAGTCATTAAATCAAATACAACTTTCAGCAACGGATCTCTTGGCTCTC
976	Zotu5078	AAGTCGTAACAAGGTTTCCGTAGGTGAACCTGCGGAAGGATCATTAACGTATCTCTGGCGGTGGCTTCCGCGCCCTGCTCCGGCTCCGGCCGTGCAGCGGGCGAGCCTGCCCCGTCAAACCTTCACAAACCCCACCGTGCACATTGACGGCGGAAGGGGCCCCTCTTTGCGGAGGAGTCCTGGAAGCCGCTTCCACAAACACGCAAACCATCTGAATGTACAGCGTCCTCAGAGTCGCCTAAATTTGAAACAACTTTCAACAACGGATCTCTTGGCTCTC
977	Zotu4765	AAGTCGTAACAAGGTTTCCGTAGGTGAACCTGCGGAAGGATCATTAATGATGTTCTGAGGGGTTGTGCTGGTCCTCTCTCTTTCGGAGATGGCAATGTGCACGCTCCTCTCATCCACTCACACCTGTGCACTTTTGAGGTGGCTCTTCCCGTTTGGAGCCGTTCCCCTTGCTTTGTTTTGGGGAACTGGAGAGCTGCCTACTTTTCATATAAACACCAAGTCATAGTATGTAATCTTGCTTAATGCAATTAAATACAACTTTCAACAACGGATCTCTTGGCTCTC
978	Zotu1358	AAGTCGTAACAAGGTTTCCGTAGGTGAACCTGCGGAAGGATCATTAACGTATCTCTGACGGCGAGGGTGCGCCCAGCTCCGTACCGAAAGGACGTGCAGCGGGTGAGCCCGAGCCGCTCAACCTTTGCAAACCCACCGTGCACTTTTGTCGGCGGAGGGCCCCCGTGGCCCCGAGCCGGATCACAAACCCCAAGTTTGATTTGAATGTGAAGCGGACAAGTGCCGCCTAAACTTTAACAACTTTCAACAACGGATCTCTTGGCTCTC
979	Zotu341	AAGTCGTAACAAGGTTTCCGTAGGTGAACCTGCGGAAGGATCATTACATTCAGTAGCCTAGCTACTTGTTTATACCCTTGTTTTTTGCGTACCTATTGTTTCCTCGGCGGGCTTGCTCGCCGGTTGGACAAACTTATAACCTTTTTAAATCTTCAATCAGCGTCTGAATTATTTATAATAATTACAACTTTCAACAACGGATCTCTTGGTTCTG
980	Zotu2005	AAGTCGTAACAAGGTTTCCGTAGGTGAACCTGCGGAAGGATCATTATTGAATAAACTTGATGTAGTTGTAGCTGACTCCCCTTTGGGGGGGGGGTATGTGCTCGCTCGTCATCTTTGTCTTTCCACCTGTGCACTTCTTGTAGATTTTGAATGTATTGTTTTGAAAGCCTTTACGGGGTTTTCTTAATATGTATTCAGGTCTATGCTTTTCATATACTCCAATGAATGTAACAGAATGTATCACTGGGCGTTTAGTGCCTATAAAATTTATACAACTTTCAGCAACGGATCTCTTGGCTCTC
981	Zotu3470	AAGTCGTAACAAGGTCTCCGTAGGTGAACCTGCGGAGGGATCATTACCGAGATAGGGTCCCCCCGGGGCCCGACCCTCCCACCCCTGCGTACCTACCTCTGTTGCTTTGGCGGGCCGCGGGGCCCCGGCCCCCCGTCGACCCCGGTGGACGAGCGCCCGTCAGAGACCCCCCCAACCCCGCTCACCGTGACGTCCGAGCAGCGATGCAATAGCTAAAACTTTCAACAACGGATCTCTTGGTTCTG
982	Zotu552	AAGTCGTAACAAGGTCTCCGTTGGTGAACCAGCGGAGGGATCATTACAGAGTTATCACAACTCCCAAACCCATGTGAACCTTTACCATTTGTTGCCTCGGCGGTGCCCGCCCCCCGCTCGCTCGGGGAGGCGCGGCCCGCCGGCGGACCAAAACAACTCTTTGCTGTATCGTGGCACTCTGAGTATACAAAAACATAATAGTTAAAACTTTCAACAACGGATCTCTTGGTTCTG
983	Zotu486	AAGTCGTAACAAGGTTTCCGTAGGTGAACCTGCGGAAGGATCATTATTGAAGCTTGAATCGTAGCATTGAGAACTGTTGCTGACCTGTGAAAGGGTATGTGCACGTTCAATGTGTTGCGTTTTATTCTTTTCCCCCTGTGCACGTTTGTAGACTTGGTTAGGTTTTCGCTGTTGAGTGGTTAGAAGGGTTGCTTTCTAGCTCCCTTTATTTTCACTCTGAAGCGGTTAGAAGGGTTGCTTTCAAGCTCCCTTTGTGTACCAAGTCTATGTCTATAATCTCTTGTATGTCTAGAATGTCTTGTTTATGGGACGCAAGTCCTTTAAATTTTATACAACTTTCAACAACGGATCTCTTGGCTCTC
984	Zotu2210	AAGTCGTAACAAGGTTTCCGTAGGTGAACCTGCGGAAGGATCATTATCGTATCTCTGGCGGACCAGCGCGTCTCCCTGCTCCGGCCCACAAAGCCGTGCAGCGGGAGGCCGCCGGCCCGTCCAACCCTTTCAAACCCCACCGTGCACATTTGCGGCGGAGGGTCGGCTCGCACTCGCTGCGGGTCGTCCCGAAGCCGCCTCACAAACCCCAAACGAACGAAATTCTGCGGCCAATGCGTCGCCTAACAAACGAAACAACTTTCAACAACGGATCTCTTGGCTCTC
985	Zotu3402	AAGTCGTAACAAGGTTTCCGTAGGTGAACCTGCGGAAGGATCATTATTGAATACGATTGGGACTGACGCTGGCTCTTCACTGAGCATGTGCTCGTCCTATTCTATTTATCTTCTCTTGTGCACATTTTGGTAGTCTCGAGCTAATCAACCTTTGCGGGTTGGATGTGAGGGCTGCTGGCTTCGGTCAGCTCCCTTTAATCAACCTTGAGCGCAAGCTCAAGGCTTGGATATGAGGGTGGTTATTCTCCCTTTGATTCGAGACTCTGTTTTCATATACACCATAAAGTCATAGAATGTCTCTTTAACGACCTGACGGTCATTAAAATCTATACAACTTTCAGCAACGGATCTCTTGGCTCTC
986	Zotu4176	AAGTCGTAACAAGGTTTCCGTAGGTGAACCTGCGGAAGGATCATTACAGATAGATAATAGAAGTAGAGTACCATCTGTACAAACAGATAGCTCTGCTTCTTGTTCTACCTACACTTATCCCTCCATTCTGTGAACCACTGAGACATGAGCATGTATGTGCCCCTATTTAAGATAGGGGCATTGAGTGCTTATGATCTTTTTTCCCTTCCAACTCCACTTATGTATGGTTGATAAAGAGAGTGATGTATACACTTTGCTTTGCAGAGTTTAAATATAACTTTCAGCAATGGATCTCTTGGCTCTC
987	Zotu893	AAGTCGTAACAAGGTTTCCGTAGGTGAACCTGCGGAAGGATCATTACCCAGGAGAGGGGGACTTTAAAGGGACATAACCCGAATACGTGGGGATATAACCCGTCACGTATTTGGGCTATGTCCCTGGAGCCTGCCCACACTCATGTCTTTTGCGTACAACTTGTTTTCCTCGGGGAGGCTACTCTCCAATAGGATCATCATACCAACCCTTTTGTAATTGCAGTCAGCGTCAGAAAATCATATAATTATTACAACTTTCAACAACGGATCTCTTGGTTCTG
988	Zotu4569	AAGTCGTAACAAGGTCTCCGTAGGTGAACCTGCGGAGGGATCATTACCGAGTGAGGGCGCTCCGGCGCCCGACCTCCCAACCCTTTGATTTGATCAAGACCTCCTTCTGCCTCGGGGGCGACCCGGCCTTCGGGCCACGGTCCCCCCGGTCGGCACCCAATCCAACCCTGCATCAATTGTCGTCTGAGTGAAAAAGTTAAATCTAAACAAAACTTTCAACAACGGATCTCTTGGTTCTG
989	Zotu2838	AAGTCGTAACAAGGTCTCCGTTGGTGAACCAGCGGAGGGATCATTATAGAGTGTAAAAACTCCCAAACCCACTGTGAACCTATACCACTGTTGCTTCGGCGGACACGCCCCGGGCGCCCCCCCTCGCGGGGCGGTGCCCCGGAACCAGGCGCCCGCCGGAGACCTTCAAACCTCTGTATTTTACTGAGAATCTCTGAGTATGATTATACAAATCAACTTAAAACTTTCAACAACGGATCTCTTGGCTCTG
990	Zotu2455	AAGTCGTAACAAGGTTTCCGTAGGTGAACCTGCGGAAGGATCATTACACATATTACGGGGGGTCGGTCACCTAGAGCGTCGCCTCTCAGCAACCTCTGGGCCCTGCCCTGTCTGAATATTCTACCCATGTCTTTTGCGCACTCTTCGTTTCCTCGGTGGGCTTGCCTGCCGATAGGACACTATAAAACCTTTTTGTAATTGCAATCAGCGTCAGAAAAACTTTTAATAGTTACAACTTTCAACAACGGATCTCTTGGTTCTG
991	Zotu4565	AAGTCGTAACAAGGTTTCCGTAGGTGAACCTGCGGAAGGATCATTATTGAAGTCTGTCTGAGGTTGCTGCTGGCTCTCCGGAGCACTGTGCACGCCTTGGCTCTCTATCTCATTCACCTGTGCACCTCTTGTAGTCTCGAGTGACTTTTGACCTTTGCCGTCAGCTTGGATGATCGCCCGTAAAAAAGGCTTTCCAGTCCTATCAGCTCGAGTTCTATGTTTAATCACAAACTCATCATAACCAACCTCAGAATGTCAACGGTCTGCCTTCACTGGCCGACTTTAAACTATAAATACAACTTTCAACAACGGATCTCTTGGCTCTC
992	Zotu243	AAGTCGTAACAAGGTTTCCGTAGGTGAACCTGCGGAAGGATCATTATCGAGTTTTGAACGGGTTGTCTGCTGGCTCGCGAGAGCATGTGCACGCCTGTCTCATCCACTCTCAACTTCTGTGCACTCTTCATAGGCCGGCTTGTGGGTGCGTTCGCGCACTTGTAGGTGTCGGGCTTATGCTTTACTACAAACGATTCAGTTTTAGAATGTCATACTTTGCTATAACGCAATTTATATACAACTTTCAGCAACGGATCTCTTGGCTCTC
993	Zotu3445	AAGTCGTAACAAGGTTTCCGTAGGTGAACCTGCGGAAGGATCATTAACGTATAATCCGGCGGGGCTCGGTACGCTCCTCGCTCCGGCTCGCGAGAGTCGTGCAGCGGGTGCGCCTTGCCCCGTCCACCCTTTACAAACCCCCACTGTGAACCTTTGCGGCCGAGGGTGTCGGCGTGAGTCGACGCCTGAAGCCGCACACCAAACAGACTCCAGTCTTTAAGAATGTCGAGCGGACATCGTGCCGCCTCTAAATTTGTAACAACTTTCAACAACGGATCTCTTGGCTCTC
994	Zotu3713	AAGTCGTAACAAGGTCTCCGTTGGTGAACCAGCGGAGGGATCATTACAGGAATCGCAAGACTCCCGCAACCACCGTGAACCTACCCGAACGTTGCCTCGGCGGGCGCCGCGGGGAGGACCCCAGGGGTCCTCTCCGGGGCGCTGTGCCCGCCGGCGGCCCCCAACTCTTGTCTCTCAGCGCGGCATCTCGGAGCATAACGAATGAGTCAAAACTTTCAACAACGGATCTCTTGGTTCTG
995	Zotu770	AAGTCGTAACAAGGTCTCCGTTGGTGAACCAGCGGAGGGATCATTACAGAGTTATACAACTCCCACACCATTTGCCAACTTTACTCAGTTATGCCTCGGCGTAAGCTCCGTACGGGGCTGCCGGGTTGCGCTGCGGGCGACAGCTACCCTGTAGCTTACCCTGTAGCGCTACCCTGTAGCGTTACCCTGCGGCGGCCCGCCGGTGGAAACGAAACTCTTGTTTTATTGTATCTTCTGAGCGTCTTATTTTAATAAGTTAAAACTTTCAACAACGGATCTCTTGGTTCTG
996	Zotu1493	AAGTCGTAACAAGGTTTCCGTAGGTGAACCTGCGGAAGGATCATTATTGAAATAAAGTCTGAAGGGGGAGACGAGTAGGCGAAGTTTGGAGAGTGTAGAGATTGTCGCTGGCCTCCGGAAACGGGGGCATGTGCACGTCTTTCCTCGACTTAGTCCCTGCTCTCTTTCCTTTCGCAAACCTCAACACCTGTGCACCTATTGTAGGGACCGAAAGGGACCTATGTTTTCATCTCGCCCCAAACGTATGTCTATAGAATGTATTTAATGCGTCGACCGGCCTGGCTAACGCCTTGTTGGCGACGGTAAACTATTACAACTTTCAGCAACGGATCTCTTGGCTCTC
997	Zotu3118	AAGTCGTAACAAGGTTTCCGTAGGTGAACCTGCGGAAGGATCATTATTGAATATTTGAAGGAGTTGTTTGCTGGCCCCTCCAGGCATGTGCACGCTCCGTTCAAAATCCAACCTTCATACACCTGTGCACTATTTGTAGGGTTGCGGTCGAAAGGCCTGCTCTCTATGTCATCACAAACTCTGTAGTATGTGTAGAATGTCATTGCGTATAACGCATCTTTATACAACTTTCAGCAACGGATCTCTTGGCTCTC
998	Zotu2954	AAGTCGTAACAAGGTTTCCGTAGGTGAACCTGCGGAAGGATCATTAACGTATCTCTGACGGCGAGGGTGCGCCCAGCTCCGTACCGAAAGGACGTGCAGCGGGTGAGCCTGAGCCGCTCAACCTTTGCAAACCCACCGTGCACTTTTGTCGGCGGAGGGCCCCCGTGGCCCCGAGCCGGATCACAAACCCCAAGTTTGATTTGAATGTGAAGCGGACAAGTGCCGCCTAAACTTCAACAACTTTCAACAACGGATCTCTTGGCTCTC
999	Zotu3773	AAGTCGTAACAAGGTTTCCGTAGGTGAACCTGCGGAAGGATCATTATCGAGTCTTTGAAGGGGTTGTATCTGGCCTTTCGGGGCATGTGAACACCCCGCTCATCCACTTTACACCTGTGCACCTCTGTAGGATGGTCTTCGGGCCTCCTATGTATTTTATAAACCCAATCAGTCTCAGAATGTAAACCGCGTCTAACGCAAATATACAACTTTCAGCAACGGATCTCTTGGCTCTC
1000	Zotu1247	AAGTCGTAACAAGGTCTCCGTTGGTGAACCAGCGGAGGGATCATTACCGAGTTTTACAACTCCCAAACCCTATGTGAACATACCACTGTTGCTTCGGCGGAAACGTACCGGCGGCACACCCCCAAGCGGGGCGTCTCCCCGGATCCAGGCGTCCGTCGAAGGTCCCCAAAACAAACTCTTGTTTCTTACCATTGTGGTTCTTCTGAGTGGCATAAGCAAATAAATCAAAACTTTCAACAACGGATCTCTTGGTTCTG
1001	Zotu2390	AAGTCGTAACAAGGTTTCCGTAGGTGAACCTGCGGAAGGATCATTATCGTATCTACTGGCGGCGGTCGCGCGCCCTGCTCCGGCCTCGGTCGTGCAGCGGGCGTGTCCCGGCCACGTCAAACCTTCACAAACCCCACTGTGCACCTTTGCGGCGGAGGCTCCCGAGCGAGAGCTCGGTCTGCCAAAGCCGCCTTTAACAAACTCAAAGTCTAACAGAATGTCGAGCGACTCTGTCGCCTAATCAACAAAATAACTTTCAACAACGGATCTCTTGGCTCTC
1002	Zotu1679	AAGTCGTAACAAGGTTTCCGTAGGTGAACCTGCGGAAGGATCATTATTGAATAAACCTGATGAGTTGTAGCTGGTTCCTTAGGGGACATTGTGCTCGCTTGTCATCTTTATATCTCCACCTGTGCACCTCTTGTAGACCTGGATAACTTTCTGAGGCAACTCAGCTTTGAGGATTGCTAACTATTAGCTTTCCTTACATTTCCAGGCCTATGTTTTTCATATACCCCTATTGTATGTAACAGAATGTTTTACAAGGCTTCAATGCCTATAAACTATATACAACTTTCAGCAACGGATCTCTTGGCTCTC
1003	Zotu2901	AAGTCGTAACAAGGTTTCCGTAGGTGAACCTGCGGAAGGATCATTACCGAGTGAGGGCCCTCTGGGTCCAACCTCCCACCCGTGTTTATTGTACCTTGTTGCTTCGGTGGGCCCGCCTCACGGCCGCCGGGGGGCATCTGCTCCCGGGCCCGCGCCCACCGAAGACACCTAGAACTCTGTCTGAAGATTGAAGTCTGAGTGAAATTATAAATTATTTAAAACTTTCAACAACGGATCTCTTGGTTCCG
1004	Zotu2994	AAGTCGTAACAAGGTTTCCGTAGGTGAACCTGCGGAAGGATCATTAATGAAATGCAAGGACGCTCTTTTTAGAGGTCCGACCAACTCATTTTCTCACACTGTGCACACACTACTCTTTACACCATTTTTAACACATAAGTCTAAGAATGTAAAAGTCTCTTTATTGAGCATAAAATTTAAATAAAACTTTCAGCAACGGATCTCTTGGCTCTC
1005	Zotu1619	AAGTCGTAACAAGGTTTCCGTAGGTGAACCTGCGGAAGGATCATTACCGAGTTAGGGTTCTCTTCGCGAGGCCCGACCTCCCAACCCTGTGTCTATCATACCTTCTTGTTGCTTCGGCGGACCGGACGCGGCCAACTGGTCGCGACCGCCGGGCGTTCACCCGCCTGGAGAGCCGTCCGCCGATGGCCCAAATCAAAACTCTTGTACCAAAACATGTCGCCTGAATTATTTCTTGATATTAATCAAAAACAAAACTTTCAACAACGGATCTCTTGGTTCTG
1006	Zotu2646	AAGTCGTAACAAGGTCTCCGTTGGTGAACCAGCGGAGGGATCATTACAGAGTTATACAACTCCCATACCATTTGTAAACTTTACTCAGTTATGCCTCGGCGTCAGCTCAGTAAGGAGGCAGAGTGGTGTTACCCTGTAGCCTACCCTGTAGGTTACCCTGTAGCGCTACCCTGTATCAACTCCTGCTGCGGCCCGCCGGTGGTACACTAAACTCTCGTTTTATTTTATATTCTGAGCGTATTATTTTAATAATTAAAACTTTCAACAACGGATCTCTTGGTTCTG
1007	Zotu74	AAGTCGTAACAAGGTTTCCGTAGGTGAACCTGCGGAAGGATCATTAAAGAATTGCGGCGAAGGGGCCCCAAAGCCCCGGAGCCAACGCGTTCTACCCTGTCTTTTTCATACCCCTACATCCTCCCCAGCCCTCGGGCTGGGACGGCTACTCTTGAAGAACCTTGCAGTTTACAGTCAATTCAGTTTTTTTGTAACAAAATTACAACTTTCAACAATGGATCTCTTGGCTCTG
1008	Zotu4643	AAGTCGTAACAAGGTTTCCGTAGGTGAACCTGCGGAAGGATCATTGTCGAATAACAAACCGGGGGCGTGCTTTGGTCCTGCACCGGTGGCAACACCGTGTCTTGCGGATCTCTGCACGTTTCCCATCCACATTCAAACCCCTGTGCACCTTTGGGAGAGGTGAGGGTCGAGAGGCCCTTGCCAATCCCGTTTTCACAAACTCTTAAGTTATTTTGAATGTCTGGCAGCGCATGCTGTCCTAAAACAAATGACAACTTTCAACAACGGATCTCTTGGCTCTC
1009	Zotu190	AAGTCGTAACAAGGTTTCCGTAGGTGAACCTGCGGAAGGATCATTATTGAAACATTGTGAAGTTGGTTGAGCTGGCTACTCCGGTGGCATGTGCTTACCTTCTTTCAATACCTTCATCCACCTGTGCACTTATTGTAGGGTTGTAGAAGTTTGGAAAGGTGTAAAAGCCAAGTACAAGGTTCTATGCTCTATGTTTTTATACACACTTAACGTATGTTTATGAATGTCTTACTAGGGACTTAATTGACCCTATAAAAGTTAATACAACTTTCAGCAACGGATCTCTTGGCTCTC
1010	Zotu798	AAGTCGTAACAAGGTTTCCGTAGGTGAACCTGCGGAAGGATCATTAACGTATCTCTGACGGGGGGCTGGTGGCCCTGCTCCGGTTCCGACCGTGCAGCGGGCCCCGTTCCCTGGACACACTACAAACCCACCTGTGCACCTTTCGCGGTTGGGAGGACGTGGCGCGAGCCCGTCCGAACCCGCGCTCACAAACGCTAGTCTTAAGAATGTCGAGCGGACTCTGTTCCGACCACAAATGTAACAACTTTCAACAACGGATCTCTTGGCTCTC
1011	Zotu4293	AAGTCGTAACAAGGTTTCCGTAGGTGAACCTGCGGAAGGATCATTAACGAATTTTGTCAGTGGGTTGATGCTGGCGTTTATGGCGCATGTGCTCGCTCCTGCATTCTTCTTATCCATACACCTGTGCACCTTTGGGGGATGTCTTGGAAGGGGTTTCCCGCAAGGGAGATCCTGGATGAGAGCCCTCGCTTTATCACAAACACTTGATTGATCTGTGAACGTGACTGTGCCGCAAGGCCATAATTATAATACAACTTTTAACAACGGATCTCTTGGCTCTC
1012	Zotu2506	AAGTCGTAACAAGGTTTCCGTAGGTGAACCTGCGGAAGGATCATTATTGCATTTGAAAGGGGTTGTAGCTGACTCTTATCGGGAAGAGTATGTGCACGCCTTGTTCCAAATCTTCACACCTGTGCACTTTTTGTAGGCTAGGTGCTAGCCTAGTCTATGTTGTTTTATTACACACACAAAAAAGAATTGTTTACGGAATGATTGATGTTGGCTTGCCTGAGGCAAGCTGATAAAACCATATACAACTTTCAACAACGGATCTCTTGGCTCTC
1013	Zotu1992	AAGTCGTAACAAGGTCTCCGTTGGTGAACCAGCGGAGGGATCATTATAGAGTTAACAAAACAACTCCCAACCCTTTGTGAACCTTACCTACCGTTGCTTCGGCGGACCGCCCCGGGCGCTGCGTGCCCCGGACCCAAGGCGCCCGCCGGGGACCACACGAACCCTGTTTAACAAACATGTGTATCCTCTGAGCGAGCCGAAAGGCAACAAAACAAATCAAAACTTTCAACAACGGATCTCTTGGTTCTG
1014	Zotu644	AAGTCGTAACAAGGTCTCCGTTGGTGAACCAGCGGAGGGATCATTACCGAGTTTACAAACTCCCAACCCTTCTGTGAACCTTACCCGTCGTTGCTTCGGCGGGACGCCCCGGAGCCCCGTGCCCGGACCCAGGCGCCCGCCGGAGACCCCCAACTCCACTGTATCTTCAGCGCCGTATTCTCCTCTGAGTGGCAAACGCACAATCAATCAAAACTTTTAACAACGGATCTCTTGGCTCTG
1015	Zotu5382	AAGTCGTAACAAGGTCTCCGTAGGTGAACCTGCGGAGGGATCATTAAGATGCGCACAGCCTCTGCGCGCGGCGGCCCACCAGCTGCCGCACGCACGCCTTGCATCCTCGATATTACAGCACCTTGCGTTCTCCTTCGGCGGGTCGACCCGCCGTCGGAACCAAAACATTCACCTGTGAGTGGTAAAGGATGTGTGAGGATGGTCCGGCCTCTGCAATGTAGAACCCAACCCTGGCAGTTGGCGGCCGCATGTCATGCTGGACCTCTGGTCGTTGGGATTTCCCCCTCGACCCCCTTCCTTTGCTCGCAGCAATACCCGTTCCGAAACAAACAATCGTTACAACTTTCAACAATGGATCTCTTGGCTCTG
1016	Zotu3165	AAGTCGTAACAAGGTTTCCGTAGGTGAACCTGCGGAAGGATCATTATTGAGTTTAAGCGGGGGTTGTGCTGGTCTTCGGACACTGTGCACGCCTTCGACTCATCCACTCACACCTGTGCACTTTTGCGGGGGTTTAACCATCTCCGATAATCATAATACACACTATTATACAAATCAGAATGAATAATCTTAATTGAAACAACTTTCAACAACGGATCTCTTGGCTCTC
1017	Zotu1278	AAGTCGTAACAAGGTCTCCGTTGGTGAACCAGCGGAGGGATCATTACAGAGTAACTTATACTCCCAACCCTATGTGAATCATACCTAGTTGCCTCGGCGGGGAAAGGCCTACCTACCCTGGCCCTACCCGCCGGTGGACATTCAAACTCTTGTTATATACTGTACTCTGAGTAACTAAACATAATAAGTTAAAACTTTCAACAACGGATCTCTTGGTTCTG
1018	Zotu5305	AAGTCGTAACAAGGTTTCCGTAGGTGAACCTGCGGAAGGATCATTATTGAATACGATTGGGACTGATGCTGGCTCTTTACTGAGCATGTGCTCGTTCCATCTATTTATCTTCTCTTGTGCACATCTTGTGGTCTTGAAATGAAGTCTCTTGCTTTTGTGCGGTTCAGGAGCTTGCTCCTGCTTCTTTCAAGGTCATGTTTTCATATACACTACCAAGTTATAGAATGTCTTTTAACGGTTGCGCAAGCAGTCATTAAACCTATACAACTTTCAGCAACGGATCTCTTGGCTCTC
1019	Zotu3935	AAGTCGTAACAAGGTTTCCGTAGGTGAACCTGCGGAAGGATCATTATTGAATTTCAAAGGGGTTGTTGCTGACTCCATCCTGGAGTATCTGTGCACGCCCCGACATCCACACTTTCACCCCTTGTGCACTCTTGGTAGGACCGAAGAAATTTGGTCCTATGTCATATAACATCCTTTGACGTTCCTTTGAACACATTATATTATTATTGAATAATAACTTATACAACTTTCAACAACGGATCTCTTGGCTCTC
1020	Zotu3263	AAGTCGTAACAAGGTTTCCGTAGGTGAACCTGCGGAAGGATCATTAAAGTATTCTTCTCGGGAGGGAGGTGAGCCCAGCTCCGGTCCCAACAGGGCCGTGCAGCGGGCAAACCGACCGACCGAAAACCCCACAAACCCCGTGCACTCTCCGACGGTGGAGGGAGACTGGGCGAGAGCTCGGGATCCTGAACCCGTCTACCACAAACCCCTTTGTAAAGAATGATATTGCGTCCACCGTGTCGCCTAAATTTATGTAACAACTTTCAACAACGGATCTCTTGGCTCTC
1021	Zotu5045	AAGTCGTAACAAGGTCTCCGTTGGTGAACCAGCGGAGGGATCATTATAGAGTTATACAACGCTCAAAACCCTTTGTAAACCCTTTACCTTAGTTGCTTCGGCGGCGCCCTCCAGGGGGATGCCCGCCGGCAGTATACCGAATCTCTGTTTTCGAACCCGACGTAACGTCTGAGTGTTCTAAGCGAACTGTTAAAACTTTCAGCAACGGATCTCTTGGCTCCA
1022	Zotu422	AAGTCGTAACAAGGTTTCCGTAGGTGAACCTGCGGAAGGATCATTATCGAGTTTTGAACGGGTTGTAGCTGGCCTCATACGGGGCATGTGCACGCCTGGCTCATCCACTCTTCAACCTCTGTGCACTTATTGTAGATCGGTGGATTGAAAGTCGAGGCGCAAGTCTTGACTGGAGAGAAACCTTTCTACGTATTTACCACAAACGCTTCAGTTATAGAATGTTTATCTGCGTATAACGCATCTTTATACAACTTTCAGCAACGGATCTCTTGGCTCTC
1023	Zotu2988	AAGTCGTAACAAGGTTTCCGTAGGTGAACCTGCGGAAGGATCATTATTGAAATAAACCTGATGAGTTGCTGCTGGTTCTCTAGGGAACATGTGCACGCTTGTCATCTTTATATTTCCACCTGTGCACCTTTTGTAGACTTGGATATCTTTCTGAATGCATTTTCAGGTTTGAGGATTGATTTGCTTGTCTGTCCTTACATTTCCAGGTCTATGTTTATTCAAGTACACCCTGATTATGTTATAGAATGTAATAAAGTGAGCCTTTAGCGCTTATAAACCTTTATACAACTTTCAGCAACGGATCTCTTGGCTCTC
1024	Zotu3756	AAGTCGTAACAAGGTTTCCGTAGGTGAACCTGCGGAAGGATCATTAATGATTCTCAAAGGATGTGCTGGCAACTTATACTTGCATGTGCACTCTGACTTTCACCCACCTGTGCACATTCTGTAGACAGTGGTAGTAATCTATCCATTGTCTATGATTTTTATACACCTGTTAAAATAAAATTGAATGTTTTATAAATCAATACAACTTTCAACAACGGATCTCTTGGTTCTC
1025	Zotu1291	AAGTCGTAACAAGGTCTCCGTAGGTGAACCTGCGGAGGGATCATTACTGAGTGAGGGCCCCCCGGCCCGACCTCCAACCCTTTGTAATCCGACTCTGTTGCCTCGGGGGCGACCCTGCCTTCGGGCGTTGGGGCCCCCGGTGGACCACTCAACTCTGCATCTATGCGTCTGAGTATCAATTAAATTAAATCAAAACTTTCAACAACGGATCTCTTGGTTCTG
1026	Zotu2212	AAGTCGTAACAAGGTTTCCGTAGGTGAACCTGCGGAAGGATCATTAGTGAAATCGGTCTCCGGACCTTTAACACACACACAAACACCTGTGAACCGTCTGACCTCCGGGTCGATCTATACAAACACCAGTGTAAAGAACGTATGAATACATAAACAATAATACAACTTTCAACAACGGATCTCTTGGCTCTC
1027	Zotu5304	AAGTCATAACAAGGTTTCCGTAGGTGAACCTGCAGAAGGATCATTAATGAATTACAGAGAGTTGATGCTGGCAGTCTGTGACTGCATGTGCTTGCTCTCCTAATCCAATTTACACCTGTGCACTTAACTTTGAAGGTAGGGTAAAGCCTGCCTTCGAAATCTTTAAACTCTTGTTTATAATAATGAATGTTTATCTGCCGCAAGGTGAAATTAAATACAACTTTTAACAACGGATCTCTTGGCTCTC
1028	Zotu753	AAGTCGTAACAAGGTTTCCGTAGGTGAACCTGCGGAAGGATCATTATTGAATCAGGAGGCCTGGGTTGTAGCTGGCTCCCTCTGGGGCAACGTGCTCACCCAGTGTCTCTTCCAACATACCCCTGTGCACCAGTGTGTGGGCAAGGGTGACACCCAGTCCCCTATGCCCATGCTTCTCATACACTCCATCGTATGTCTCTGAATGTGTAAACTGCGTATAATCGCATCTATTATAACTTTCAACAACGGATCTCTTGGCTCTC
1029	Zotu1450	AAGTCGTAACAAGGTTTCCGTAGGTGAACCTGCGGAAGGATCATTACAGAGTTCATGCCCTCACGGGTAGATCTCCCACCCTTGAATATCTTACCTTTGTTGCTTTGGCAGGCCGCGTTTGCGCCAGAGGCTTCGGCTTTTGAGTGCCTGCCAGAGGACCACAACTCTGTTTTTAGTGATGTCTGAGTACTATATAATAGTTAAAACTTTCAACAACGGATCTCTTGGTTCTG
1030	Zotu297	AAGTCGTAACAAGGTTTCCGTAGGTGAACCTGCGGAAGGATCATTATTGAATGAACTTGGCGTGATTGTAGCTGGCCCTCTCGGGGGCATGTGCACATCCGTCATCTTTATCTCTTCACCTGTGCACACTTTGTAGGTCTGGAATAACTTTCCGAGGAAACTCGGTCGTAGGGATTGCTGTTAGGCTTTCCTTGCATTTTCCAGGTCTATGTTTTCATATACACCATAAAAATGTAATAGAATGTTTTTATTGGGCCTTGTTGCCTATAAATTATATACAACTTTCAGCAACGGATCTCTTGGCTCTC
1031	Zotu747	AAGTCGTAACAAGGTCTCCGTAGGTGAACCTGCGGAGGGATCATTACTGAGTGAGGGCCTTCGGGCTCGACCTCCAACCCTTTGTGAACACAACTTGTTGCTTCGGGGGCGACCCTGCCGTTTCGACGGCGAGCGCCCCCGGAGGCCTTCAAACACTGCATCTTTGCGTCGGAGTTTAAGTAAATTAAACAAAACTTTCAACAACGGATCTCTTGGTTCTG
1032	Zotu1413	AAGTCGTAACAAGGTTTCCGTAGGTGAACCTGCGGAAGGATCATTACTGAGATAGGGTCCCTCTGGGGCCCGACCTCCAACCCTTTGTCTAAATAACCTTTGTTGCCTCGGTGGGACGTCAGGAGACTGTCTCTTCAGGATCCCGACCGACGGAGTCCCCCCCTCATCGGGGGGCCCCCTCGAGCGCCCGCCGATGGACCATTTAAACCAATTTTAAAACGAGACTTCTGAGTGGAATTTTAATACTTCAAAACTTTCAACAACGGATCTCTTGGTTCTG
1033	Zotu2220	AAGTCGTAACAAGGTTTCCGTAGGTGAACCTGCGGAAGGATCATTAACGTATCTCCGACGGGACGCGGCGAGCCCTGCTCCGGCCAAACGGCCGTGCAGCGGGTTCCCGTCCCCGTTCGCACCTTACAAACCCACTGTGAACCTTCACGGCGGACGGGAGGCAACTCCCCGAGGCCGCATACCAAACTCCAGTCGCAAAGAATGTTGCGCGGACTTTGCGCCGCCTAAAACACGAAACAACTTTCAACAACGGATCTCTTGGCTCTC
1034	Zotu2007	AAGTCGTAACAAGGTTTCCGTAGGTGAACCTGCGGAAGGATCATTATTGAAATCAAAGGTCCAGGTTGTTGCTGGCTCTCCGGGGCATGTGCACGCCTGCGATCGCATCCATTTCATCCCTGTGCACCTTTGCGTGGGTCTGTCGGCTTTGCGGCCTTCAGATTTGCGTTTCTTATATACTCTTGTATGTCTCAGAATGTCTTACTTGCGTTAATCGCATCTTATACAACTTTCAACAACGGATCTCTTGGCTCTC
1035	Zotu1969	AAGTCGTAACAAGGTTTCCGTAGGTGAACCTGCGGAAGGATCATTAACGTATCTCTGGCGGTGGCTTCCGCGCCCTGCTCCGGCTCCGGCCGTGCAGCGGGCGAGCCTGCCCCGTCAAACCTTCACAAACCCCACCGTGCACATTGACGGCGGAAGGGGCCCCTCTTTGCGGAGGAGTCCTGGAAGCCGCTTCCACAAACACGCAAACCATTTGAATGTACAGCGTCCTCAGAGTCGCCTAAATTTGAAACAACTTTCAACAACGGATCTCTTGGCTCTC
1036	Zotu1266	AAGTCGTAACAAGGTTTCCGTAGGTGAACCTGCGGAAGGATCATTATTGAAGCTTGAATCGTAGCATTGAGAACTGTTGCTGACCTGTGAAAGGGTATGTGCACGTTCAATGTGTTGCGTTTTATTCTTTTCCCCCTGTGCACGTTTGTAGACTTGGTTAGTTTTTCGCTGTTGAGTGGTTAGAAGGGTTGCTTTCTAGCTCCCTTTGTTTTCACTCTGAAGCGGTTAGAAGGGTTGCTCTTGAGCTCCCTTTGTGTACCAAGTCTATGTCTATAATCTCTTGTATGTCTAGAATGTCTTGTTTATGGGACGCAAGTCCTTTAAATTTTATACAACTTTCAACAACGGATCTCTTGGCTCTC
1037	Zotu1025	AAGTCGTAACAAGGTTTCCGTAGGTGAACCTGCGGAAGGATCATTAACGTATCCTGGCGGGGTGCGGTCCGCCCAGCTCCGGTCCCCTCGGGCCGTGCAGCGGGCGTCCGTCCCTGTCCAAACCTCACAAACCCACCGTGAACCTTCACGGCGGACGGGGCCTCCGGTTAGCGCCGGGGCGCCTCTGATGCCGCATACCAAACTCCAGTTGCAAAGAATGTCGTGCGGACTTTGTTGCCGCCTAAAACACTAAACAACTTTCAACAACGGATCTCTTGGCTCTC
1038	Zotu3657	AAGTCGTAACAAGGTTTCCGTAGGTGAACCTGCGGAAGGATCATTAACGAGTTTTGAAAGGGGTTGTCGCTGGCCTTTCACAAGGCATGTGCACGCTCTGCTCATCCACTCATTTCAACCTCTGTGCACTTATTGTAGGCTTGGGTGACCGCAGGTCTTGCTCTCTGGAGCTTGACTTTGGAAGCCTTTGCTTATGTTTTCACTATAAACGCTTTAGTATTTGAATGTCATCTTGCGTGTAACGCATCTTTATACAACTTTCAGCAACGGATCTCTTGGCTCTC
1039	Zotu2038	AAGTCGTAACAAGGTTTCCGTAGGTGAACCTGCGGAAGGATCATTAAAGTATTCTTCTCGGGAGGGAGGCGAGCCCAGCTCCGGTCCCCAACGGGGCCGTGCAGCGGGCGAACCGACCGACCGAAAAACCCCACAAACCCCGTGCACTTTCCGACGGTGGAGGGAGACTGGGCGAGAGCTCGGGATCCTGAACCCGTCTACCACAAACCCCCTTTGTAAAGAATGATATCGCGTCCACCGTGTCGCCTAAATTTATGTAACAACTTTCAACAACGGATCTCTTGGCTCTC
1040	Zotu1375	AAGTCGTAACAAGGTTTCCGTAGGTGAACCTGCGGAAGGATCATTAATGAATTAATCGACAGGGTTGTCGCTGGCCTTTACTGGCATGTGCACACCTTGCTCAATTCATCCACTATACCTCTGTGCACTTTTCATAGGTTGGCTTATATAAAGAATCGTTTGCAAGAATGATTTGGGCCTCTCTATGCTTTATACAAACATCTTTTGTTATAGAATGTTACTTGCGACATAACGCATTATATACAACTTTCAGCAACGGATCTCTTGGCTCTC
1041	Zotu283	AAGTCGTAACAAGGTCTCCGTTGGTGAACCAGCGGAGGGATCATTAATGAGTTTTCTAAACTCCAAACCCTTGAGAACTTACCTAGTTGCCTCGGCGGACTTACCCGGGAAGACCTACCCTGTAGCGAGTTACCCTGTAGCGAGTTACCCTGTAGCGAGTTGCCCTGTAGGGACCCGCCCTGTAGTCTGCCCGCCGACGGCCAACCTAAACTCTGTTTTATTGTGGCACTTCTGAGGATTATTCTAAATGAATTAAAACTTTCAACAACGGATCTCTTGGTTCTG
1042	Zotu1640	AAGTCGTAACAAGGTTTCCGTAGGTGAACCTGCGGAAGGATCATTAACGTATCTCAGGCGGCCGTCCGTGCGCCCTGCTCCGACCGAGAGGTCGTGCAGCGGGCACTCGGGCGACGCCGAACCTTCACAAACCCACCGTGCACCTTTGCGGGAGAGGCTCCCGGGCGAGAGCTCGGTCGGCCGAACCCGCTCCAAAACAAACGCTAGTTACGAGAATGTGATGCGGCCTTTGCGTCGCCTAATGACATGACAACTTTCAACAACGGATCTCTTGGCTCTC
1043	Zotu2924	AAGTCGTAACAAGGTTTCCGTAGGTGAACCTGCGGAAGGATCATTAACGTATCTGCCCTCGGGGGTGAGGGCGGCCCTGCTCCGGCACTCGCCGTGCAGCGGGTCACCTCCCCCCGATCACAACAAACCCACTGTGCACCTTTCGTGGTGGAGGGTGTGGCGCGAGCCCGCCCGAAGCCGCGGTCTCACAGACTCGTCCTGGAATGTCTTGCGGACTCGTTCCGCCCATAAACAAAACAACTTTCAACAACGGATCTCTTGGCTCTC
1044	Zotu4096	AAGTCGTAACAAGGTTTCCGTAGGTGAACCTGCGGAAGGATCATTAATGGGATTACAGGGGGTTGATGCTGGCAGCTTGGCTGCAATGTGCTCACTCTTCTGATTTATTTCACACATGTGCACTTGGTTTTCTCAAAGGTAGCGCCTTTGGAAATTAATTATAAAACTCCCTTTGTACTTTGAATGCTTGTCTGCCGCAAGGCAAAATATTATAACAACTTTTAACAATGGATCTCTTGGCTCTT
1045	Zotu1827	AAGTCGTAACAAGGTTTCCGTAGGTGAACCTGCGGAAGGATCATTATCGAATTTGAGAACGGGAGGAGCTGTGCTGGCCTTCAGGGGCATGTGCACGCTTCGCTCGACCCCCCAATCAACACTTGTGAACCATGTGTAGGAATCGAGGCTTGGGCTTGACGCTGGATAACGGCCGATGGTCTTGGCACGTGGTGGGGTGTCGCTTCGACGCTGGATAACGGCCGACGAGCTTCGCCTTGCGGGTTCCTATGTTTTATACACCCCGTATCGTATGTCTTAGAATGTTTTTTGATCTCGGTTGCCCTAAAAAGCAGCTCGAGTTAATATACAACTTTCAACAACGGATCTCTTGGTTCTC
1046	Zotu2369	AAGTCGTAACAAGGTCTCCGTAGGTGAACCTGCGGAGGGATCATTAAACGAAACAAAGCCCGCGGCGAGCCTCCGGGCGCGCCGCGGGCCCAGTCTCAAACCCTTTGTCGTCCGACTATGTTGCCTCGGGGGAGACCCTGCCTCCGGGCGGGTGGCACCCCGGCGGACCAAACCAAACTCTTGCGTAACCAGTCGTCTGAGTAGATTTACAAAATAAATCAAAACTTTCAACAACGGATCTCTTGGTTCTG
1047	Zotu1880	AAGTCGTAACAAGGTTTCCGTAGGTGAACCTGCGGAAGGATCATTATCGAGTTTTTGACATGGGTTTGATGCTGGCCTCCTCAGGGGGGGGGTAATGTGCTCAACCCTACTCAATCCACAAACCCAACACCTGTGCACTCTTTAGAGTTGTGACCCCCCTTACTCCCCTGTTTACGGGGTTGAGTTTGGGGGTCATAGCTTTATTACATTACAAACTCTCTTCTTGTACACGAATGTAATCCCGCCTTTTTAATGGCATTTAATACAACTTTCAACAACGGATCTCTTGGCTCTC
1048	Zotu4991	AAGTCGTAACAAGGTTTCCGTAGGTGAACCTGCGGAAGGATCATTGCTGGATTTACACACCCACGTGCACCCCCTTTCACACCCCAGTCTGTGTCCGTCCTCTTATTTGGGAAATCTTAACACAACTTTCGGCGATGGATCTCTTGGCTCTC
1049	Zotu5321	AAGTCGTAACAAGGTTTCCGTAGGTGAACCTGCGGAAGGATCATTATCGTACCTCCGGGGAGGGGTCCGGTCGCGCCCTGCTCCGGTCCGAGCGACCGTGCAGCGGGTCCCGGGTCCCGACTCGCCAAACCAAAAGACCCCCCCGTGCTCCTTTACGGCCAGAGGGCGATGCTGCCGGCGAAAGCCGCTCGCGCCTGAAGCCGCATCACAACGAACCCCAAGTTTATAAGAATGTTCGACGGACTATGTGCCGCCTACAACCGAAACAACTTTCAACAACGGATCTCTTGGCTCTC
1050	Zotu3214	AAGTCGTAACAAGGTTTCCGTAGGTGAACCTGCGGAAGGATCATTAATGAAATTTATGACTGGGGTTGTAGCTGGCCTTTAAAACGGCACGTGCACGCCTCTTTCACTAATCCACACACACCTGTGCACCTTTGCGGGGGTTCTTGGGGAATCGACGCAAGTCGGTAGTACCTGGAGCTCGCGTCCCTTTACACACCCCTTTGTATGTCCTAAGAATGTCTACTCGATGTAATAAAACGCATCTAATACAACTTTCAACAACGGATCTCTTGGCTCTC
1051	Zotu3892	AAGTCATAACAAGGTTTCCGTAGGTGAACCTGTGGAAGGATCATTATTGAGACATGAATCGTAGCATTGAGAACTGTTGCTGACCTGTTAAAGGGTATGTGCACATTTTGTGTGTTGCGTTTTATTCTTTTTTCCATGTGCACATTTGTAGACTTGGTTAGGATTTTGTTACTGAGTGGTTAGCAAAGCTCTCTTTGCTTAGGATTTCGCTCTCAAGCGGATTGAAGGGTTGCTGCAAAGCTCTCTTTGTCTACCAGGTCTATGTCTATAATCTCTTGTATGTATAGAATGTCTTGTTTATAGGACACAAGTCCTTTAAATGTTATACAACTTTCAACAACAGATCTCTTGGCTCTT
1052	Zotu346	AAGTCGTAACAAGGTTTCCGTAGGTGAACCTGCGGAAGGATCATTAAAGATTCGGGTTTCGGCCCACCCTCTTCAGCTGTGCGCTTCGGCTGCACGCTGTCGAATCCTTCACACCTGTGCACCCTTTCGGTTGCGGCGCTTCACCGCGTCGCTTCCGCTTTACATATAACAACAGTCCAGAATGTCAAAACCATAAACATAACAACTTTCAACAACGGATCTCTTGGCTCTC
1053	Zotu2145	AAGTCGTAACAAGGTTTCCGTAGGTGAACCTGCGGAAGGATCATTAACGAGTGAGGGTCCTCTGGGCCCGACCTCCCACCCTTTGTCGTTCAAAACCACGTTGCCTTGGCGGGCCGGCGACCCTCGTGGCCGCCGACCACCCGCCAGAGGATCAATCAAAACCCTTTTGTGAACGTTCGTCCGAGTATGATTATCAAATTATCAAAACTTTCAACAACGGATCTCTTGGTTCTG
1054	Zotu242	AAGTCGTAACAAGGTCTCCGTAGGTGAACCTGCGGAGGGATCATTACAAGTGAACAACCCTTCGGGGCCTGTCTCATAACCCTTTGTTGTCCGACCATGTTGCCTCCGGGGCGACCCTGCCTTCTGGCGGGGGCTCCGGGTGGACAATTCAAACTCTTGCGTAACTTTGCAGTCTGAGTAAATTTAATTAATAAATTAAAACTTTCAACAACGGATCTCTTGGTTCTG
1055	Zotu1737	AAGTCGTAACAAGGTCTCCGTTGGTGAACCAGCGGAGGGATCATTACAAGAGAAGCTCCGGCTCTCCAACCCACTGTGAACATACCTACGTTCCCCCGGCGGGCTCAGCGCGCGGTGCCTCCGGGCGCCGGGCGTCCGCCGGCGGGCCAACAAACTCGAATTTACTACGTGTATATCTGAGGGGCGAAAGCCTGTAAAAATGAATCAAAACTTTCAACAACGGATCTCTTGGCTCTG
1056	Zotu55	AAGTCGTAACAAGGTTTCCGTAGGTGAACCTGCGGAAGGATCATTAACGAGTTTTGAAACGGGTTGTAGCTGGCCTTCCGAGGCATGTGCACGCCCTGCTCATCCACTCTACCCCTGTGCACTTACTGTAGGTTTCGAGTTTGATGAGTGTCGTCCGCGGCGCTTGGATTCTCGGGGCTTACGTTTATTACAAACTATTTAAAGTATCAGAATGTGTATTGCGATATAACGCATCTATATACAACTTTCAGCAACGGATCTCTTGGCTCTC
1057	Zotu5038	AAGTCGTAACAAGGTTTCCGTAGGTGAACCTGCGGAAGGATCATTAATGAAGTTTGGGCTTCGGCCCTCTCTCTTCTACACACTTGTGAATTTACACCGTTGCTTTGGCAGGTCTCCGGCAGGGTTTCAAACCCCGGACGGTCAGATCGAAAGGTGCCTGCCAAAGACATACTTAAACCCTTTTTTATCGTCTGAATTTGTTTTAAACAAAATAAAATAAAACTTTCAACAATGGATCTCTTGGCTCTG
1058	Zotu3585	AAGTCGTAACAAGGTTTCCGTAGGTGAACCTGCGGAAGGATCATTACCGAGTAAGGGTCTCCCTCGTGGAGGCCCGACCTCCCAACCCTGTGTCTACTATACCTGTTTGTGTTGCTTCGGCGGACCGGTAGTCCTCCCCAACCTTGGGGATGACCACCGCCGGGGGAAAAACCACGGTGTTACAACCGTCCCCTGGAGAGTCGTCCGTCGACGGCCCAACCCCAAAACTCCAAACCAAACCCAATTTTTATTGTGAAATCCACAACCTTTCTGAATCAGACCTTTGATGTAACAAATCAAAAACAAAACTTTCAACAACGGATCTCTTGGTTCTG
1059	Zotu2483	AAGTCGTAACAAGGTTTCCGTAGGTGAACCTGCGGAAGGATCATTATTGAATTCACTAGTTGGGTTGTTGCTGGTTCCGAAAGGTTCATGTGCACGCCTGGCTCTTGACTCCTTTCCACCTGTGCACTTTTGTAGTCAGGCTTTGACTGCTAGCCAGTGTCTAAGTATGCCTCTTTCGGGAGGATTTGGGGTTTGGATCCTTGTGGATCCTTTCCCTGAGGCGCTTGGCCGGCTCAGCTTGGCTATGTTTTCATTTACACTGTTGTATGTTCAGAAAGTCATGTTTACTGGTCTTTGGACCTTTAATCTTACACAACTATTGGCAACGGATCTCTTGGCTCAC
1060	Zotu500	AAGTCGTAACAAGGTTTCCGTAGGTGAACCTGCGGAAGGATCATTAATGAATTTTGAAACGGGTTGTAGCTGGCCTTCCGAGGCATCTCGTGCACGCCCTGCTCATTTGTCCTCATCTCATACCTGTGCACACTCTGTAGGACGGTTGTAGCAGTGAAGCCTTCAGTGGCTTTGCTATGCGTAGCCTTCCTATGTTTTTATCACACACACTATTCAGTTTAAAGAATGTCCTTTGCGTCTAACGCATTTAAATACAACTTTCAGCAACGGATCTCTTGGCTCTC
1061	Zotu1155	AAGTCGTAACAAGGTTTCCGTAGGTGAACCTGCGGAAGGATCATTAACGTATCTCCGACGGCGAGGGGGCGCCCCGCTCCGGGTCCGAAAGGCCCCGTGCAGCGGGTGGTCCCGAGCCGCTCGACCCCTTTGCAAACCCCACTGTGCACATTTGTCGGCAGAGGGTGCTCAGGCGCCCCGAGCCGCACACACAAACCCCAAAAAAACTAAAAGAATGATCAGCGGACACTGTGCCGCCTAAACTTTAACAACTTTCAACAACGGATCTCTTGGCTCTC
1062	Zotu3432	AAGTCGTAACAAGGTTTCCGTAGGTGAACCTGCGGAAGGATCATTAAAGTATTCTTCTCGGGAGGGAGGCGAGCCCAGCTCCGGTCCCCAACGGGGCCGTGCAGCGGGCGAACCGACCGACCGAAAAACCCCACAAACCCCGTGCACTTTCCGACGGTGGAGGGAGACTGGGCGAGAGCTCGGGATCCTGAATCCGTCTACCACAAACCCCCTTTGTAAAGAATGATATCGCGTCCACCGTGTCGCCTAAATTTATGTAACAACTTTCAACAACGGATCTCTTGGCTCTC
1063	Zotu233	AAGTCGTAACAAGGTTTCCGTAGGTGAACCTGCGGAAGGATCATTAATGAATAACTTGATGTGGTTGTAGCTGGCTCTTAGGAGCATGTGCACGCCCGTCATCTTATCTTTCCACCTGTGCACATAATGTAGATCTGGATAACTCTCGCTCTCACGAGCGGAAACAGGGATTGCTGTGTCGCAAGACCAGCTCTCCTTGAATTTCCAGGTCTATGTCATTACAAACTCCAATTGAATGATGTAGAATGAAGTCAATGGGCTCTAAGCCTATAAAACACAATACAACTTTCAGCAACGGATCTCTTGGCTCTC
1064	Zotu3716	AAGTCGTAACAAGGTCTCCGTTGGTGAACCAGCGGAGGGATCATTACAGAGTTATTATAAACTCCCAAACCCATGTGAACATACCTATCGTTGCTTCGGCAGGTCGCGTCTACCCCGTAAGCTCCTACCCCGGAGCACCCTTATCCGGTAGACGCGGGGAAGCCTGCCGGTGGCCCCCGAAAAAAAACTCTTGTTTAATATTGAAAATCTGAATCTATAACTAAATAAGTTAAAACTTTCAACAACGGATCTCTTGGTTCTG
1065	Zotu1076	AAGTCGTAACAAGGTCTCCGTAGGTGAACCTGCGGAGGGATCATTACCGAGCGAAGGGCCTCCGGGCCCGACCTCCAACCCTTTGTGATTGAAGACCTCTGTTGCCTCGGGGGCGACCCGGCCCTGGCCGCCGGGGCCCCCGACGGACCCCATCAAAACGCTGCATCTGTGCGTCGGATTGTGAAGCGAAATTGATTAAAACTTTCAACAACGGATCTCTTGGTTCTG
1066	Zotu4881	AAGTCGTAACAAGGTTTCCGTAGGTGAACCTGCGGAAGGATCATTACCGTATCTTCGGCAAAGGGCTGACGCTGTGCCTCGGCACGTGCTCGCCCCGAGCCTTTACTCTTCAACCCCTATGTGCACCGTGAGGGTGGCCGTTCGTGCCGCCCGACCCCCCAACACCAACTCTTACGTTTGGGTGAATGTAACGAAAAAAGTAACACAATACAACTTTCAACGACGGATCTCTTGGCTCTC
1067	Zotu318	AAGTCGTAACAAGGTCTCCGTAGGTGAACCTGCGGAGGGATCATTACAAGTTGACCCCGGCCCTCGGGCCGGGATGTTCACAACCCTTTGTTGTCCGACTCTGTTGCCTCCGGGGCGACCCTGCCTCCGGGCGGGGGCCCCGGGTGGACATTTCAAACTCTTGCGTAACTTTGCAGTCTGAGTAAATTTAATTAATAAATTAAAACTTTCAACAACGGATCTCTTGGTTCTG
1068	Zotu3796	AAGTCGTAACAAGGTTTCCGTAGGTGAACCTGCGGAAGGATCATTATTGAATCAGGAGGCCTGGGTTGTAGCTGGCTCCCTCTGGGGTAACGTGCTCACCCAGTGTCTCTTCCAACATACCCCTGTGCACCAGTGTGTGGGCAAGGGTGACACCAGTCACCTGTGCCCATGCTTCTCATACACTCCATCGTATGTCTCTGAATGTGTAACCCGCGTATAATCGCATCTATTATAACTTTCAACAACGGATCTCTTGGCTCTC
1069	Zotu4604	AAGTCGTAACAAGGTCTCCGTTGGTGAACCAGCGGAGGGATCATTACCGAGTTTACAACTCCCAAACCCCTGTGAACATACCTATCGTTGCTTCGGCGGGATCGCCCCGGCGCCCCCGGGCCCGGACCCAGGCGCCCGCCGGAGGACCCAAACTCTTGTTTTCTACAAATGTATCTTCTGAGTAATACAAGCAAATAAAATCAAAACTTTCAACAACGGATCTCTTGGTTCTG
1070	Zotu4972	AAGTCGTAACAAGGTTTCCGTAGGTGAACCTGCGGAAGGATCATTATTGAATTATATGCGAAGGTTGTAGCTGGCCCCTCGGGGTATGTGCACGCCCTAGCTCTTAATCCACTTACACCTGTGAACCCTAATGTGGGAGGATGTCTTTCGAGATGAACTCTCATGTCTTTCATATACCCTTACGAAAGTCTTAGAATGTCATATCTTGCTTTAACGCAATTTAAATACAACTTTCAACAACGGATCTCTTGGCTCTC
1071	Zotu4101	AAGTCGTAACAAGGTTTCCGTAGGTGAACCTGCGGAAGGATCATTAACGTATCTCTGGCGGTGGCTTCCGCGCCCTGCTCCGGCTCCGGCCGTGCAGCGGGCGAGCCTGTCCCGTCAAACCTTCACAAACCCCACCGTGCACATTGACGGCGGAAGGGGCCCCTCTTTGCGGAGGAGTCCCGGAAGCCGCTTCCACAAACACGCAAACCATTTGAATGTACAGCGTCCTCAGAGTCGCCTAAATTTGAAACAACTTTCAACAACGGATCTCTTGGCTCTC
1072	Zotu5505	AAGTCGTAACAAGGTTTCCGTAGGTGAACCTGCGGAAGGATCAGTAGAGAACACCCGGCGCAAGCCGGTTCTACCCACACACACCTGTGAACCGTATCGGCGAGGGATTAGCGAAAGCGAAACCGAGCCAGCTTTACAAACTTTTTATGATGTCACGAACGTAGTCTTATTATAACAATAAAACTTTCAACAACGGATCTCTTGGCTCCC
1073	Zotu2236	AAGTCGTAACAAGGTTTCCGTAGGTGAACCTGCGGAAGGATCATTATCGAGATTCCGGGTCCTTCGGGGCCCGACCTCCAACCCTATGTCTACATTACTTTGTTGCCTCGGCGGGCCGCCGGGAGCCTATTCACACGGGCTTTCGCCGCCGGTCCTCGGACCCTCGAGTGCCCGCCGATGGACTATATTGAACCCCTTTGAATCAGCTATCTGAGTGATTATTATAATACTTCAAAACTTTCAACAACGGATCTCTTGGTTCTC
1074	Zotu1228	AAGTCGTAACAAGGTTTCCGTAGGTGAACCTGCGGAAGGATCATTATTGAATTCAAATGCAGACGCTGAGCTATCTCGTCAAGAGCATGTGCCCGCCGACGCATATATTCAACCACCTGTGAACCTCTTGTAGATCTGAGAATATTTCTCAAGGAAACTTGGACGTAGGGCTTGTTGGCTTCATCAGAGGTCAACTGCTCTTGCTTCTCAGATCTATGTTTTTCATATACCCCGTAATATGTTATAGAATGTATTGAATGGCTTGTATGAGCCTTTAACCTTATACAACTTTCAACAACGGATCTCTTGGCTCTC
1075	Zotu739	AAGTCGTAACAAGGTTTCCGTAGGTGAACCTGCGGAAGGATCATTAACGAGTTTTTGAAAGGGGTTGTAGCTGGCCGAAAAACAAGGCATGTGCACACCCTGCTCAATCCACTCTTAACCCCTGTGCACTTACTGTAGGCTTTGGTGGGATGGCTGACTTCGGTTGGCTTGAAAGCCTTGCCTATGTCTATTACAAACACTAAAGTATAAGAATGTAACATAGCGTCTAACGCATTAAATACAACTTTCAGCAACGGATCTCTTGGCTCTC
1076	Zotu1584	AAGTCGTAACAAGGTTTCCGTAGGTGAACCTGCGGAAGGATCATTAATGAAAAGCCGGGGGCGTTCGAGCGGCCCTGCTCGCGGCGGAGACGTCGTTTGAGCGGGCCCTCGGCGCCTCGTCCACACCCACACCCCTGTGCACCTTTGGGAAGGCGGGCTCGCGCCCGTCGGCCCGACACACACACTCTTAAAGTCATTAGAATGTCTTGCGGCTCTGCCGCTCTAAACGAAAACAACTTTCAACAACGGATCTCTTGGCTCTC
1077	Zotu300	AAGTCGTAACAAGGTTTCCGTAGGTGAACCTGCGGAAGGATCATTACCGAGTGTTTGGGCGCCCCTTCTCGGGGTGCCCGTCCTCCCATCCGTGTCTATTTGTACCCTGTTGCTTCGGCGGGCCCGCCCACCGTGGCCGCCGGGGGGCTTCACTGCCCCCGGGCCCGTGCCCGCCGGAGACCTCAACCATGAACACTGTCTGAAGGTTGCAGTCTGAGTGAAGATATAACAAATCGTTAAAACTTTCAACAACGGATCTCTTGGTTCCG
1078	Zotu711	AAGTCGTAACAAGGTTTCCGTAGGTGAACCTGCGGAAGGATCATTAATGAAGTCTGGGCTTCGGCCCTCTCTCTTCTACACACTTGTGAACTTACACCGTTGCTTTGGCAGGTCTCCGGACGGGCGTCAGCCCGGAAGGTCAGGTCGAGAGACGCTTGCCAAAGACACTTATCCACCCTTTTTTATTGTCTGAATCTTGTTTATAACAAATAAAATAAAACTTTCAACAATGGATCTCTTGGCTCTG
1079	Zotu4368	AAGTCGTAACAAGGTTTCCGTAGGTGAACCTGCGGAAGGATCATTACTGAAGTGATTTGGGGGATGTTGCTGGCCTCTGCTTTTTGGGGGGGCAATGTGCACTTCCTTGAACAACCTCACAATTTCCATCACACCCTTGTGCACATCTTGTAGGCACCCACACAAACCTCTCTTGGTTTGGGGTGTCCTATGTATCCCTTCACCTTCACACTTTTTGAATGGTGCTCTTGAACGCATCTCATGGATTATTTGTAAAGTAATCACAGAAACAACTTTCAACAATGGATCTCTTGGCTCTC
1080	Zotu4838	AAGTCGTAACAAGGTTTCCGTAGGTGAACCTGCGGAAGGATCATTATTGAATAGCTCGTAGTGCTGTGCTGGCCCTCTCGGGGGCATGTGCACGCATTGCATTCTATTATCATCTTCTTGTGAACCAGTGTAGGCTTTTGACTAGTAGTTTGGTGAGAGCTCGCAAGGGCTGAAGCCTTTACGAACGTCAGAAGTCTATGATTTTATAAACCATTTGTATGTCTTAGAATGTCACTTTATTGACTGCAAAGTCAGTAAAACTATACAACTTTCAGCAACGGATCTCTTGGCTCTC
1081	Zotu4742	AAGTCGTAACAAGGTTTCCGTAGGTGAACCTGCGGAAGGATCATTATCGAATCTTTGAAGGAGCTGTTTGCTGGCCCTTGACGGGGCATGTGCACGCTTCGCTCAAATCCTCCATTCATACCCCTGTGCATCGTTTGTAGGGTCGCGTCGGTCGAGAGGCCGCACGCGCTCTATGTCTATCATAAACTCTTGTATGTGTGTAGAATGTTCAATGCGTCCGACGCATCTTTATACAACTTTCAGCAACGGATCTCTTGGCTCTC
1082	Zotu1405	AAGTCGTAACAAGGTTTCCGTAGGTGAACCTGCGGAAGGATCATTATTGAAGTTAATTCAGAAGGTTGTAGCTGGCTTTTCAATCGAGAGCATGTGCACACCTTCTGTCTTATAACTCTTACCACCTGTGCACCTTTTGTAGTCCATGAGCGAATTTCAATTGAAGGCAACTTCACATTGGTTTGAAGGGTTGCGTCTCAGCTCCCTTTGTTAGCTTGTGGTCTATGTTCTTATACACCCTAGTATGTCTTTGAATGTCTCATTGGGTCTTGTGCTGTAATGGCATGGCCTTTAAAACTTATACAACTTTCAACAACGGATCTCTTGGCTCTC
1083	Zotu704	AAGTCGTAACAAGGTTTCCGTAGGTGAACCTGCGGAAGGATCATTATCGAAGCAAAAGGTCCTTCGTGTTGTTGCTGGCCTCCTCGCGGGGGCATGTGCACGCCCGTCGGGCCGTATCCTTCTCCACCCCTGTGCACCTCTGCGTGGGCCCATCGGCGTCAGCCTTTGGACCCGCGTCTTATCTATAAACCCCATGTATGTCTTCAGAATGTCTAATGCGATAAAAAGCATCTTATACAACTTTCAACAACGGATCTCTTGGCTCTC
1084	Zotu1629	AAGTCGTAACAAGGTTTCCGTAGGTGAACCTGCGGAAGGATCATTATTGAATTTGAAAAGAGTTGTAGCTGGCCTTCCGAGGCATGTGCACGCTCTAATCAATCCACTTACACCTGTGCACCTTTGAGGTTGTTGTCTCCCTCTTCACGGAGGAGCAGCGGGTAACACTGCTGAGACTTCGCCTTTCTTACACAAACCCTTAAAGTTAATGAATGTCTACTTGCTTAACGCAATTAAATACAACTTTCAACAACGGATCTCTTGGCTCTC
1085	Zotu829	AAGTCGTAACAAGGTCTCCGTTGGTGAACCAGCGGAGGGATCATTAAAGAGTGTAATAACTCCCAAACCCATGTGAACATACCTCATGTTGCCTCGGCAGGTCGCACTTTTCTCGTAGGTCCTACCCTGTAGGCCCTACCCGGAAGGCGCGGGTACCCCTGCCGGCGGCCCACGAAACTCTGTCTCATCGTTGAATTCTGAACCTATAACTAAATAAGTTAAAACTTTCAACAACGGATCTCTTGGTTCTG
1086	Zotu1966	AAGTCGTAACAAGGTTTCCGTAGGTGAACCTGCGGAAGGATCATTATTGAATTTCTGAAGGGTTGTTGCTGGCCTCTTGAGGGCATGTGCACGCCTGGATTCCATTCATCATACACTTGTGCACTCAATGTAGGGGCTTTAACAAGTCCTTATGTCTTTCTATATACTCCTATAAAAGTCTTAGAATGTCTTATATCGTTTGTCGTAAAAAAGCAAACATGAAATACAACTTTCAACAACGGATCTCTTGGTTCTC
1087	Zotu2775	AAGTCGTAACAAGGTTTCCGTAGGTGAACCTGCGGAAGGATCATTATTGAATAAACTTGATGTGGTTGAGCTGACATCCTTTTCTTAGGGGAGGGGTGTATGTGCTCGCTCGTCATATTTATCTTTTACCACCTGTGCACTTTCTGTAGATTTTTAAGATGTTACACTTTTTCTGAGGTTTTTAATTTAACCCTTGGTTCAGAGGAATGACTTTAATTAGGCTTTCCTTGAGAGTACGTCTTGAAGTCTATGTCTTTTACATACCCCAATAAATGTAACAGAATGTATATTTAAGGGACATTTGTGCCTATAAAATCTATACAACTTTCAGCAACGGATCTCTTGGCTCTC
1088	Zotu411	AAGTCGTAACAAGGTTTCCGTAGGTGAACCTGCGGAAGGATCATTATTGAATGAACTTGGTGTGATTGTTGCTGATCCTTCTGGGATATGTGCACATCTGCCATCTTTATCTCTCCACCTGTGCACACTTTGTAGGTCTAGAATAACTCTCTGAGGCAACTCAGATGTGAGAACTGCTACTGCGAGGTAGCTTTTCTTGTGTTTCTAGATCTATGTTTTCATATACACCATAAGAATGTAACAGAATGTATTAATGGGTCTTGTACCTATAAACTATATACAACTTTCAGCAACGGATCTCTTGGCTCTC
1089	Zotu867	AAGTCGTAACAAGGTTTCCGTAGGTGAACCTGCGGAAGGATCATTACCGAGTGAGGGCCCTCTGGGTCCAACCTCCCACCCGTGTTTATCGTACCTTGTTGCTTCGGCGGGCCCGCCTCACGGCCGCCGGGGGGCTTCTGCCCTCTGGCCCGCGCCCGCCGAAGACACCATTGAACGCTGTCTGAAGATTGCAGTCTGAGCAATTAGCTAAATAAGTTAAAACTTTCAACAACGGATCTCTTGGTTCCG
1090	Zotu5361	AAGTCGTAACAAGGTTTCCGTAGGTGAACCTGCGGAAGGATCATTATTGAAAAAAACAATGGGAGGAGGTTGTTGCTGGTCCTCAAGGGGACAATCTGTGCACGCCTTCTTTCGTCCTCTCTTCCACACCTGTGCACCTTTTGTAGGTCGAGAAATCGGCCTACGTCTTTTTTTTCATTCACACCTTATTTTGAATGTATCTGTGCTTTGAAATACAAGCAAATCATTATACAACTTTCAACAACGGATCTCTTGGCTCTC
1091	Zotu1409	AAGTCGTAACAAGGTTTCCGTAGGTGAACCTGCGGAAGGATCATTATCGAGTTAAACTCATATTTGGCTTGGATTGGCTGTGCATGCTCTTCGGAGCCTTGAACGTCAACTCTGGGTTCCGAATGTTTGACTTACACACCTGTGCACCTTTGACTCGTCCGAATCCACGCATGCGATTTGTTTCGCGTACGGTCTGCTCCTTGTGAGTGGGATTTTTGAGCGTTGCGGTGAGTTGAAAAATTCATAGCTCGCTCTGGGATGAAGACTTGTCTTTTTTTTACACCATTTTGTATGTCTCTTGAAAATCCTCGGTTGCTCTGTAATGGGGTGATCGTATTAAATTAAATACAACTTTCAGCAACGGATCTCTTGGCTCTC
1092	Zotu3149	AAGTCGTAACAAGGTTTCCGTAGGTGAACCTGCGGAAGGATCATTATCGAATAAATTTGGTTGGGTTGTTGCTGGCTTTTCGAAGCATGTGCACACCTAGCGCCATTTTTACCACCTGTGCACCTTTTGTAGACCTGGATACCTCTCGAGGAAACTCGGTTTTGAGGACTGCTGTGCGAAAGCTGGCTTTCCTTGCATTTCCGGTCTATGTTTTCATATACCCCATAAGAATGTAATAGAATGTTGTTACTGGCCTTTTGTGCCTTTAATCAAATATAACTTTCAGCAACGGATCTCTTGGCTCTC
1093	Zotu1802	AAGTCGTAACAAGGTCTCCGTAGGTGAACCTGCGGAGGGATCATTACCGAGAGAGGGCCTCCGGGTCCGACCTCCAACCCTTTGTGAACCAACCTCGTTGCTTCGGGGGCGACCCCGCCGTTCGCGGCGCCGGCGCCCCCGGAGGCCATCAAACACTGCGTAACCTTGCGTCGGAGTCTTGATTAAATCAAACAAAACTTTCAACAACGGATCTCTTGGTTCTG
1094	Zotu1077	AAGTCGTAACAAGGTTTCCGTAGGTGAACCTGCGGAAGGATCATTAATGAAATTGTAAAGGTTAAGGTTGATGCTGGCGGTCACCCGCATGTGCTCGCTTTTTCCGACAACTTTTTTATCCATACACCTGTGCACATCTTGAAGGGGGAAGACGGCGATAATGTAGCCATTTTCCTCTTTCATACTTTGTAACAAACTCTTTACTATAACATTGAACAATCAATTGTGCCGAAAGGCCTTTTAAACAAATACAACTTTTAACAACGGATCTCTTGGCTCTC
1095	Zotu5269	AAGTCGTAACAAGGTTTCCGTAGGTGAACCTGCGGAAGGATCATTAACGAGTTCTTTGAAAGTGGGCTTCGATGCTGGCCTCCCCTTGGGGATGGCACCGTGCTCGGCTCCACTCAAATCCACTCAACCCCTGTGCACCTTCCTCGAGTCAGTGATCCTCCGTCATGGGAGCCGCTCCTACCCTCATCAGAGGGTGGTCGAGCTGGGATCGCGTCAGCTCGGGGCCCTTTTACAAACACACACACCCATGTCAGTCTTGTAGAATGTGTCTACGCCTCTGGCGTGAACAAAATCAAATACAACTTTCAACAACGGATCTCTTGGCTCTC
1096	Zotu3575	AAGTCGTAACAAGGTTTCCGTAGGTGAACCTGCGGAAGGATCATTATCGAGTTTTGAAGTGGGTCTTTGAGCTGGCTTTTCACGAAGCACCGTGCTCGGGCCCCGCTCCATCCACTCAACCCCTGTGCACTTTCGATGGCGTGGTTCTCGTTTGGTGGTGTTCCATTCATTTGGACATCGGAGGCCGCGACGTCGTCTTATCACAAACTTATTATCATAGTCTTGTCGAACGTGGATGCTCGTAAGAGCGGAAACACAATACAACTTTCAACAACGGATCTCTTGGCTCTC
1097	Zotu3578	AAGTCGTAACAAGGTTTCCGTAGGTGAACCTGCGGAAGGATCATTACCGTATCTCTGACGGTGCGGGTGCCGCCCTGCCCCTGCCCCACGAGGCCGTGCAGCGGGCAGCGCTCGTGCTGCTCAACCCTTTGCAAACCCCCACTGTGAACCTTTTGCAGCTTAGGGTGCCGGCGAGAGCTTGCGCCCAAAGCCGCATTTACCAACAGACTCCTGTAAACAAAAGAATGCCTCTGGTGGCCCTCTGTGGCTGCCATATAAACGTGACAACTTTCAACAACGGATCTCTTGGCTCTC
1098	Zotu4593	AAGTCGTAACAAGGTTTCCGTAGGTGAACCTGCGGAAGGATCATTAACGCATCTCGGGGCGTCCGTCCGAGGGCCCTGCTCCGACCGCGAGGCCGTGCAGCGGGCTTTCAGCGACCCCCAACCCTTCACAAACCCACCGTGCACCTTTGCGGGAGAGGCTCCCGGGCGAGAGCCCGGTCGGCCGAACCCGCCTCCAAAAAATACAAACGCTAGTTTACGAGAATGTGTTGCGGCCTTTTGCGTCGCCCAATGACATGACAACTTTCAACAACGGATCTCTTGGCTCTC
1099	Zotu778	AAGTCGTAACAAGGTTTCCGTAGGTGAACCTGCGGAAGGATCATTACATTCAGTAGCCTAGCTACTTGTTTATACCCTTGTTTTTTGCGTACCCACTGTTTCCTCGGCGGGCTTGCCTGCCGGTTGGACAAAACTATAACCTTTTTAAATCTTCAATCAGCGTCTGAATTATACATAATAATTACAACTTTCAACAACGGATCTCTTGGTTCTG
1100	Zotu157	AAGTCGTAACAAGGTTTCCGTAGGTGAACCTGCGGAAGGATCATTAGTGAAATATAGCGTACCTGTTTAACCAGGACGTGACCCTCTCACTTTTCAAACTCTGTGCATTATTTTGGCAAGTTGGAAGTTCGCTTCTAACTTGCGGCTCATTATTTATAAACACTTAGTCATTGTATGTTAAAGAAATTTTATAACAATAAAAAACTTTCAACAACGGATCTCTTGGCTCTC
1101	Zotu1386	AAGTCGTAACAAGGTTTCCGTAGGTGAACCTGCGGAAGGATCATTATTGAATTTACAAAGGAGTTGTTGCTGGCCCTTAGCTGGGCATGTGCACACTTCTTCCCCCCTTTATACACCTGTGCACAACTGTAGGAATAGAGCATGAAGAGGGAGAGGGCTGGATAACGGCCTGATCTATTATTCTTGCTTGTTGTTTGAGGCTGAAACGGCTGGATAACGGCCTGATTGGTTTCTTGCAGTTCCTATGTTTTATACACCCTATGTATGTCTTTGAATGTCTTGAAGCTGGATTGCCTTAAATAAGCAATCACAGTGATTAATACAACTTTCAACAATGGATCTCTTGGCTCTC
1102	Zotu2841	AAGTCGTAACAAGGTTTCCGTAGGTGAACCTGCGGAAGGATCATTAACGTATCTCTGGCGGTGGCTTCCGCGCCCTGCTCCGGCTCTGGCCGTGCAGCGGGCGAGCCTGCCCCGTCAAACCTTCACAAACCCCACCGTGCACATTGACGGCGGAAGGGGCCCCTCTTTGCGGAGGAGTCCTGGAAGCCGCTTCCACAAACACGCAAACCATCTGAATGTACAGCGTCCTCAGAGTCGCCTAAATTTGAAACAACTTTCAACAACGGATCTCTTGGCTCTC
1103	Zotu1158	AAGTCGTAACAAGGTTTCCGTAGGTGAACCTGCGGAAGGATCATTATTGAATAACTTGGCATTGATGCTGGCTCTCTCGGGAGCATGTGCTCGTGTCATATTATTTACTATCTCTTGTGCACCTTTTGTAGTCTTTGAAGTGTAAACTATGCACGGTCTTTATTGACTGTGGTATGAGGAACTGGGCCTGGCTCTTTCCTTGCTTCGCTTCAAAGGCTATGTTTTCATACACCCTTTAAAAGTTACAGAATGTCTTATTATTGACTGCGAAGTCAGTAAATCTATACAACTTTCAGCAACGGATCTCTTGGCTCTC
1104	Zotu3434	AAGTCGTAACAAGGTTTCCGTAGGTGAACCTGCGGAAGGATCATTAACGTATCTCTGACGGCGAGGGTGCGCCCTGCTCCGGACCGAAAGGACGTGCAGCGGGCAAGCCCGAGTCGCTCAACCTTTGCAAACCCCACTGTGCACTTTTGACGGCGAAAGGTCCTCGTGGCCTTAGCCGGATCCACAAACTCCAAGTTTGACGTGAATGTGTAGCGGACCATGTGCCGCCTAAACTTTAACAACTTTCAACAACGGATCTCTTGGCTCTC
1105	Zotu1253	AAGTCGTAACAAGGTTTCCGTAGGTGAACCTGCGGAAGGATCATTACTGAGTTAGGGTCTTCTAGGCTCGACCTCCAACCCTTTGTCTAATTACCACTTGTTGCTTCGGCGAGCCCGTTCCTTGAAATATAGGGACCGCCGGGGGTTTAATACCCTTGGTCCGTGCTCGTCGATAGCCATTATTAAACTCTTGATTAAATGTGTCGTCTAAGTAAACAAGCAATTAAAATAAAACTTTCAACAACGGATCTCTTGGTTCTG
1106	Zotu1129	AAGTCGTAACAAGGTTTCCGTAGGTGAACCTGCGGAAGGATCATTAATGAATTGTAAAGGATAGCTGATGCTGGTTGGCTATCCGCCGCATGTGCTCGCTATCCAACAACTTATTATCCATACACCTGTGCACATTCTTTGGGGGGAAGGCCGCATGTCCGTTTGGTGATGCACGCCGTCCCCTCATTTCTTCTAAACCCAGTTTGTAAACCTATGAACACAATTGTTGGGTCGGAAGACCCTTTAAATCTTATACAACTTTTAACAACGGATCTCTTGGCTCTC
1107	Zotu2943	AAGTCGTAACAAGGTTTCCGTAGGTGAACCTGCGGAAGGATCATTTAATGAGTTGAACCAGGACTTGATGCTGGTCTACGCTTGTAGGCATGTGCTCAGTTCTACTCAATCCATATAACACCTGTGCACTTTCAAAGTTGTAGTCCTCCGTCATGGGAGTCGCATTTTGTAATGAGATGCTGGGACTACGCTTTGCCCATTATCACAAACCAATTTAAAGTCTTGTAGAATGTAACTAGCCTATGGGCTTAATCTAATACAACTTTCAACAACGGATCTCTTGGCTCTC
1108	Zotu2234	AAGTCGTAACAAGGTTTCCGTAGGTGAACCTGCGGAAGGATCATTAGCGAAGCTCGTGAGTGTTGATGCTGCCCGGCGACGGGACGTGCTCGCACTCGCTTCTCTATCCACCCCACTGTGAACCAAGCGTGCGAGCCGAAGAGAGATCGGAAGCTCGCATGCAAACATATATAACATACCCCGAACAGTAACAGAATGTACCTTGCGTTAACTCGCACGAATACAACTTTCAACAACGGATCTCTTGGCTCTC
1109	Zotu3723	AAGTCGTAACAAGGTCTCCGTTGGTGAACCAGCGGAGGGATCATTAAAAGAGACTATCTCGCAAACCCATGTGAATTTACTTTGTTGCTTCGGCGGACCTACCCTGTAGCTACCCTGTATCCTACCCTGAAGCAATTCGGGCAGGTTACCCTGTAGCTACCCTGTAGCGCCGCCGGTGGCCAAAACCAAACTCTTGTTATTTTCGGACATCTGAGCGTCTTATTTAATAAGTCAAAACTTTCAACAACGGATCTCTTGGTTCTG
1110	Zotu4002	AAGTCGTAACAAGGTTTCCGTAGGTGAACCTGCGGAAGGATCATTAACGCATTCTCTGGCGGGTGCCGGCGCGCCCTGCTCCGGCCTTTGGGCCGTGCAGCGGGCGGGCGGTCCCGTCCAACCTTCACAAACCCACCGTGCACTTTCACGGCAGAGGGCCCCCGGTGCGAGAGTGCCGTCGGCCCGAAGCCGCTTCACAAAACCCCAACTCACGCATGAAACCTCAGCGGCCCTAGCGTCGCCTAGTAAACAGAACAACTTTCAACAACGGATCTCTTGGCTCTC
1111	Zotu2317	AAGTCGTAACAAGGTTTCCGTAGGTGAACCTGCGGAAGGATCATTAATGAAACGAAGGACGCTCTTTTTAGAGGTCCGACCTATCATTTACCTTTACACTGTGCACGTACTATTTTTTTACACCAATTTTTAACGCATTAGTTTTAAGAATGTAAAATCAGTCTCGAAAGAGCATAAAATATACAAAACTTTCAGCAACGGATCTCTTGGCTCTC
1112	Zotu5054	AAGTCGTAACAAGGTTTCCGTAGGTGAACCTGCGGAAGGATCATTATTGAATACGATTGGTACTGATGCTGTCTCTTCACTGAGCATGTGCTCGTTCCATCTATTTATCTTCTCTTGTGCACATCTTGTGGTCTTGAATTGAAACCTTTCGCATTCGTGCGGTTTGGGAGCTTGAATAAACTCTGCTCCTGCTTCTTTCAAGGCCATGTTTTCATATACACTATAAAGTTACAGAATGTCTTTTAACGATTGCGCAAGCAGTCATTAAACCTATACAACTTTCAGCAACGGATCTCTTGGCTCTC
1113	Zotu3698	AAGTCGTAACAAGGTTTCCGTAGGTGAACCTGCGGAAGGATCATTAACGTATCCTGGCGGGGTGCGGTCTGCCCAGCTCCGGTCCCCTCGGGCTGTGCAGCGGGCGTCCGTCCCTGTCCAAACCTCACAAACCCACCGTGAACCTTCACGGCGGACGGGGCCTCCGGTTAGCGCCGGGGCGCCTCTGATGCCGCATACCAAACTCCAGTTGCAAAGAATGTCGTGCGGACTTTGTTGCCGCCTAAAACACTAAACAACTTTCAACAACGGATCTCTTGGCTCTC
1114	Zotu4892	AAGTCGTAACAAGGTTTCCGTAGGTGAACCTGCGGAAGGATCATTACCGCTTGCTCCGCGGCGCCGCCCTTCGGGGGGAGCCGCAGCATGCAACCCTTGCCTATGTATACCTTTTGTTATTCCCTCGGCGGGGCGACCCGCCGCCGGGGAGCAATCAAACCCCTTTGCATCAGCATCAAAACTTCTGAATCAAAACAAAACAATCACAACTTTCAACAATGGATCTCTTGGTTCTG
1115	Zotu1320	AAGTCGTAACAAGGTTTCCGTAGGTGAACCTGCGGAAGGATCATTAACGTATCTCTGACGGCGAGGGTGCGCCCAGCTCCGTACCGAAAGGACGTGCAGCGGGTGAGCCCGAGCCGCTCAACCTTTGCAAACCCACCGTGCACTTTTGTCGGCGGAGGGCCCCTGTGGCCCCGAGCCGGATCACAAACCCCAAGTTTGATTTGAATGTGAAGCGGACAAGTGCCGCCTAAACTTTAACAACTTTCAACAACGGATCTCTTGGCTCTC
1116	Zotu4277	AAGTCGTAACAAGGTTTCCGTAGGTGAACCTGCGGAAGGATCATTATTGAATAGCGTGGTGCTGATGCTGGCTCTCTCGGGGGCATGTGCTCGCATTGCATTATTATTTATCTCTTGTGAACCTTTGCTTAGGCTTTGAAGTGAGCACCTTTCGTGCGCTTCTAAAGTGTTGCGGTTGGGGGTCTGAAGGCTGCAAAGCCTACTGACCTTACCCGTTCGCTTCAGAGTCTATGATTTTATATACCCTGTTAAAGTGATAGAATGTCTTCTTACTTGACTGGAAAGTCAGTAAATTTATACAACTTTCAGCAACGGATCTCTTGGCTCTC
1117	Zotu2721	AAGTCGTAACAAGGTTTCCGTAGGTGAACCTGCGGAAGGATCATTAACGAGTCTTTGAAGTGGGTTTGATGCTGGCCTTCCCAAAGGCATGTGCTCGCCCTACTCTCATCCACTCACACCTGTGCACCTTGACGTACAAGATCTGACTATTGGCCTCTAGGGGCAGCCTGGGGAAACTTGGGCTATGGTTATTTCTTTGCGTTACTTCTATACAAACCCTGAATGTATTAGAATGTCTACTGGCCTACGGGCTCTAATGTTAATACAACTTTCAACAACGGATCTCTTGGCTCTC
1118	Zotu3162	AAGTCGTAACAAGGTCTCCGTAGGTGAACCTGCGGAGGGATCATTACCGAGTGAGGGCCCCCGGGCTCGACCTCCCACCCCTTGACAAACCCCCGGTTTGCCTCGGGGGTGACCCGGCTCCGCGCAATGCGACGGCCGGGTGCCCCCGGAGGTATCCCCACTCTGCGTCCTTGCGTCGGAGTCGAATCGAAAATTGAATAAAAACTTTCAACAACGGATCTCTTGGTTCTG
1119	Zotu1448	AAGTCGTAACAAGGTTTCCGTAGGTGAACCTGCGGAAGGATCATTATTGAAGTCCACTTGCGAAGCTGCTGCTGGCGTTCTTTTAGAGCGCATGTGCACGCTTAGCACTTGAACACTTATCCACCTGTGAACCTTTGTAGGCAGCTTGAGAACACTTGAAATTTTCAAGTGGATGGGAGTTTGCTCTATTCGAGCTTTCTCTGTTAACTCAATTTTCAAGCTGTCCTACGTTTTTAAACTCTTAAACTTAAACCTTGATGTAAACCTTTAGCTACTCTGTAGCGAAAGTTAATACAACTATTGGCAACGGATCTCTTGGCTCGC
1120	Zotu415	AAGTCGTAACAAGGTTTCCGTAGGTGAACCTGCGGAAGGATCATTATTGAATAGTATTGGGCGCTGTGCTGGCCTCTCGGGGCATGTGCACGCGTTCAACATCTACTTCTATCTATCTCTTGTGAACCTAGTGTGGATCTTGGACCCTGTCGGCAAAGGCCTTTGGAGCAGCAATGCTTCTTTTGCTGGAGCCTTCGGGGATCTTGAACCATTTTTATAAACCTTTATTTGAATCTATTAGAATGTCTTCTTTACTTGACGCAAGTCAGTAAAAAACCTATACAACTTTCAGCAACGGATCTCTTGGCTCTC
1121	Zotu1631	AAGTCGTAACAAGGTTTCCGTAGGTGAACCTGCGGAAGGATCATTAATGAATTGAAAGGGAGTTGATGCTGGCTGCACATCTGGGCAGCATGTGCTCGCTCCTGACAATATTATCCATACACCTGTGCACCTTTTTGAGGGATCTGAGCCGCTAGCAATGGCGGATTAGACTCTTGATTTCAAAACATACACAAAATTAATATTCGGACGTGATCGCGTCTTATGGCGCTCAAACTATATACAACTTTTAACAACGGATCTCTTGGCTCTC
1122	Zotu1698	AAGTCGTAACAAGGTCTCCGTTGGTGAACCAGCGGAGGGATCATTACCGAGTTTACAACTCCCAAACCCCTGTGAACATACCAATCGTTGCTTCGGCGGGTCTCGCCCCGGCGCCCTCGGGCCCGGACTCAGGCGCCCGCCGGAGGACCCAAACTCTTGTCTTTATGAGTATCTTCTGAGTGACACAAGTAAATGAATCAAAACTTTCAACAACGGATCTCTTGGTTCTG
1123	Zotu3135	AAGTCGTAACAAGGTTTCCGTAGGTGAACCTGCGGAAGGATCATTATCGAGATTCCGGGTCCTTCGGGGCCCGACCTCCAACCCTATGTCTACATTACTTTGTTGCCTCGGCGGGCCGCCGGGAGCCTGTTCACACGGGCTTTCGCCGTCGGTCCTCGGACCCTCGAGTGCCCGCCGATGGACTATATTGAACCCCTTTGAATCAGCCATCTGAGTGATTATTATAATACTTCAAAACTTTCAACAACGGATCTCTTGGTTCTC
1124	Zotu3613	AAGTCGTAACAAGGTCTCCGTTGGTGAACCAGCGGAGGGATCATTACCGAGTTCTAAACTCCCAACCCTCGTGGACATACCTATTGTTGCTTCGGCGGGGCGCCCTATTCGGGGCGCGGCCTCCTTCGGGGGGCGCCCGCCGGTGGCACGCAAACCAAACCCTGAATTACGGTGTATTCTGAGTGGACTACAAATAAGTCAAAACTTTCAGCAACGGATCTCTTGGTTCTG
1125	Zotu2653	AAGTCGTAACAAGGTCTCCGTTGGTGAACCAGCGGAGGGATCATTACAGAAGGTCCAGCACCTGAAAACCATTGTGAACCGTCCCATTTTACTGCCTCGGCGGGCGATCCCAGGGCGGGATCGCGGCTCCTTCGGGGGCGCCCGCCGGCGGCAGACCCTTAAACTCTGTCTCCAGCGGGCTTCTGAGTGAAATTAAAAAACAGTCAAAACTTTCAACAACGGATCTCTTGGCTCTG
1126	Zotu2592	AAGTCGTAACAAGGTTTCCGTAGGTGAACCTGCGGAAGGATCATTATCGAAATAAAGTCTGAAGGGGGAGACGAGTAGGCGAAGTTTGGAGAGTGTAGAGATTGTCGCTGGCCTCCGGAAACGGGGGCATGTGCACGTCTTTCCTTGACTTAGTCCCTGCTCTCTTTCCTTTCGCAAACCTCAACACCTGTGCACCTATTGTAGGGACCGAAAGGGACCTATGTTTTCATCTCACCCCAAACGTATGTCTATAGAATGTATTTAATGCGTCGACTGGCCTGGCTAACGCCTTGTTGGCGACGGTAAACTATTACAACTTTCAGCAACGGATCTCTTGGCTCTC
1127	Zotu4416	AAGTCGTAACAAGGTTTCCGTAGGTGAACCTGCGGAAGGATCATTAACGTATCTCTGGCGGTGGCTTCCGCGCCCTGCTCCGGCTCCGGTCGTGCAGCGGGCGAGCCTGCCCCGTCAAACCTTCACAAACCCCACCGTGCACATTGACGGCGGAAGGGCCCCCTCTTTGCGGAGGAGTCCCGGAAGCCGCTTCCACAAACACGCAAACCATTTGAATGTACAGCGTCCTCAGAGTCGCCTAAATTTGAAACAACTTTCAACAACGGATCTCTTGGCTCTC
1128	Zotu925	AAGTCGTAACAAGGTCTCCGTTGGTGAACCAGCGGAGGGATCATTACTGAGTGTAAAAACTCCCAAACCCATTGTGAACATACCACTGTTGCTTCGGCGGATGCGCCCCGGGCGCGCCCTCACAGGCGTGCCCCGGACCAAGGCGCCCGCCGGGGGACCGAAACTCTTGTTTTCTTACAGAATCTCTGAGTCTGATTTTAAATCAAATCAAAACTTTCAACAACGGATCTCTTGGCTCTA
1129	Zotu3873	AAGTCGTAACAAGGTCTCCGTTGGTGAACCAGCGGAGGGATCATTACGAAAAGAGTATTCTGTACTCGCAACCCTTTGTGAACCTTACCCTTTGTCTGTTTCTTCGGCGGGTGGCCCCTGGGAGGGGCCCCGGGGCCCGGCCAGAGCCGGGTGCCCGCCGGAGGGACACAACCAAAACTCTTGCTGTACCTCAGTGGCACCTCCGAGTCAATTACAAAAACAAGTTAAAACTTTCAACAACGGATCTCTTGGTTCTG
1130	Zotu474	AAGTCGTAACAAGGTTTCCGTAGGTGAACCTGCGGAAGGATCATTAATGAATATCTATGGTGTTGGTTGTAGCTGGCTTCTCGGAGCATGTGCACACCCGCCATTTTTATCTTTCCACCTGTGCACTTAATGTAGATCTGGATAACTCTCGCTTTCACGAGCGGATGCAAGGATTGCTGTGTCGCAAGACCGGCTTTCTTTGAACTTCCAGGTCTATGTACCCTTACACACCCCAATTGTATGATGAAGAATGTAGTCAATGGGCTTTATGCCTATAAAACAAAATACAACTTTTAGCAACGGATCTCTTGGCTCTC
1131	Zotu5371	AAGTCGTAACAAGGTTTCCGTAGGTGAACCTGCGGAAGGATCATTAAAGAGTTAGGGTCTCTACAGGCCCGACCTCCAACCCTTTGTTGTTATAACTATCTTGTTGCTTTGGCGGGACCGCCCGGTCAAACGGGCTGCCGGTCTTCGGCCCGGCAAGCGCCCGCCAGAGTCAAACCAAAACTCTTGTTTTTAACCGGTCGTCTGAGTAAAACTTTTAATTAAATTAAAACTTTCAACAACGGATCTCTTGGTTCTC
1132	Zotu379	AAGTCGTAACAAGGTTTCCGTAGGTGAACCTGCGGAAGGATCATTATTGAAGTTGCTGAGGGGTTGCTGCTGGCTCTCCGGAGTATTGTGCACGCCCTTCTCACTTTACCTTCATCCACCTGTGCACACACTGTAGATCTCGGATACCTTTCGGCTGGATTTATCTGGCCGGCTAGGATTGCTGCTCCTTTACAGGGGCTTCAGTCCGATTTCCGGGTTCTATGTCCTTCTCACATACTCTAAGTAATGTCATAGAATGTATCATGGGTCGTATGACCTTTACAATTATAATACAACTTTCAACAACGGATCTCTTGGCTCTC
1133	Zotu3750	AAGTCGTAACAAGGTTTCCGTAGGTGAACCTGCGGAAGGATCATTATTGAATTAAGGGGGGTTGTAGCTGACCTAGGAAGGGTATGTGCACACCTTGCTTTTTCCAGAACAAATCACACCTTGTGCACCTTTTTGTAGGCATGGTCAACCGTGTCTATGTTTCCTTATTGCACACACACAATTAGAGTACAGGGATGTCGCTTACTTTGTACAACTTTCAACAACGGATCTCTTGGCTCTC
1134	Zotu4970	AAGTCGTAACAAGGTTTCCGTAGGTGAACCTGCGGAAGGATCATTAACGAGTTTTTTTTGAAAGGGGTTGTAGCTGGCCTTCTAACGGAGGCATGTGCACGCCCTGCTCATTCACACTCTTTCAACCCCTGTGCACTCATTGTAGGACGGTCAAAGGCGGGCTTAAAAAACCCGCTGGAAGCCGCTCTATGTTTTATTACAAACGATCAGTCATAGAATGTTAAACACCGCGCATAGCGCATTGAAATACAACTTTCAGCAACGGATCTCTTGGCTCTC
1135	Zotu4339	AAGTCGTAACAAGGTTTCCGTAGGTGAACCTGCGGAAGGATCATTAACGTGTTCTCCGACGGCGAGGGGCGCCCCGCTCCGGTTCCCGAAAGGGGCCGTGCAGCGGGCGCCCCGAACCGCTCGACCTTTGCAAACCCACCGTGCACCTTTGTCGGCGCGTAGGGGCCCTCGCGGCCCCGAGAGCCGGATCACAAACACGAACGAAACCGAATGTATGCGGACGCAGTTCCGCCCAAACTTTGACAACTTTCAACAACGGATCTCTTGGCTCTC
1136	Zotu3810	AAGTCGTAACAAGGTTTCCGTAGGTGAACCTGCGGAAGGATCATTAGTGATTTGGCCCTCTGTGGCCGTTGAACTTCATCCTCACACCTCTGTGAACTGTTGGGACCCGAGAGGGTTTCCACCTTTATATAACAAACAATGTGTAATGAATGATCATATCTAAAACATAACAAAACTTTCAACAACGGATCTCTTGGCTCTC
1137	Zotu3132	AAGTCGTAACAAGGTTTCCGTAGGTGAACCTGCGGAAGGATCATTATTGAATCCAAAGGATGTTGCTGGCCTCTCGGGGCATGTGCACTCCAACTATTTCAATTCACCTGTGAACTTATTGTAGGCCTGATGTTACAGTCAGTGTCTATGTTATTATACACTCTTTATAAAATATAGAATGTCTAATGTAAGGCCTTTAATGGTCAAAAACATAATACAACTTTCAACAATGGATCTCTTGGTTCTC
1138	Zotu2958	AAGTCATAACAAGGTTTCCGTAGGTGAACCTGCGGAAGGATCATTATTGAACCAACCAGTCTCTTTAGCGTCAGCTGGGAGACGATCCTTCGGGATCATACACACATCGTGAACTGTGGCTTCGGCCTTTTTACACTATCTGTATGAATGTATTACTATAATAAACAAAACTTTCAACAACGGATCTCTTGGCTCTC
1139	Zotu3803	AAGTCGTAACAAGGTTTCCGTAGGTGAACCTGCGGAAGGATCATTATCGAATCTTTCTACGTGAGTTGTAGCTGGCCCTGTAGTGGGGCATGTGCACGCTCCGTGAAACCATCTCTATACACCCCTGTGCACCTTTTGTAGGGTCGGTGCGTCAGCGTAAGCGTGCGCCTTCCTTATGTATATCATAAACTCTTACGAATGTCTCAGAATGTCTTTGCGTGTAACAACGTATCTTATACAACTTTCAGCAACGGATCTCTTGGCTCTC
1140	Zotu1284	AAGTCGTAACAAGGTTTCCGTAGGTGAACCTGCGGAAGGATCATTACCGAGTGAGGGCCCTCTGGGTCCAACCTCCCACCCGTGTTTATTTACCTTGTTGCTTCGGCGAGCCTGCCTTTTGGCTGCCGGGGGACGTCAGTCCCCGGGTCCGTGCTCGCCGGAGACACCTTAGAACTCTGTCTGAAGATTGTAGTCTGAGATTAAATATAAATTATTTAAAACTTTCAACAACGGATCTCTTGGTTCCG
1141	Zotu1940	AAGTCGTAACAAGGTCTCCGTTGGTGAACCAGCGGAGGGATCATTACCGAGTTTACAACTCCCAAACCCCTGTGAACATACCTATCGTTGCTTCGGCGGGATCGCCCCGGCGCCATCGCGGCCCGGACCCAGGCGCCCGCCGGAGGACCCAAACTCTTGAATTTATGAAGTATCTTCTGAGTAAACAAGCAAATAAATTAAAACTTTCAACAACGGATCTCTTGGTTCTG
1142	Zotu2298	AAGTCGTAACAAGGTTTCCGTAGGTGAACCTGCGGAAGGATCATTACCGAGTGCGGACCCTCTGGGTCCAACCTCCCATCCGTGTCTATCCATACCCTGTTGCTTCGGCGGGCCCGCTTGGCTGTCCCCCTCCCCAGGAGGGGAGGGGGCCGCCGGCCGCCGGGGGGCTACCCTGCCCCCGGGCCCGTGCCCGCCGGGGACACCAACACTGAACACTGTCTGAAGGTTGCAGTCTGAGTTTTCATAAAGAAAAATTGTTAAAACTTTCAACAACGGATCTCTTGGTTCCG
1143	Zotu3416	AAGTCGTAACAAGGTTTCCGTAGGTGAACCTGCGGAAGGATCATTACAAGTGAGCTGGTGGCCGCCGGAAACGGCGCTGTCCCGGCTACACCCACCCGTGTCTATATACTCTTGTTGCTTTGGCAGGCCGTGGTCTTCCACTGCGGGCTCAGTTCGTACGTGCCTGCCAGAGGATCAAACTCTGAATGTTAGTAATGTCTGAGCACTATTTTAATAGTTAAAACTTTCAACAACGGATCTCTTGGTTCTG
1144	Zotu2909	AAGTCGTAACAAGGTTTCCGTAGGTGAACCTGCGGAAGGATCATTAACGCATCTAAAAGGCGCGAGTCGCACGTCGGCCCCGCTCCGACCGCGAGGTCGTGCAGCGGGTCGGCGACGCCTCCGTCGAACCCTTCACAAACCCAACCGTGCACCTTTTGCGGTGGAGGGCGGCCGGGCGAGAGCTCGACGTCCGAAACCGCTTCAAAAAAACACAACGTCTAAAGAATGTATCAGCGACCTCCGAGTCGTCTAACGAACGTAACAACTTTCAACAACGGATCTCTTGGCTCTC
1145	Zotu1419	AAGTCGTAACAAGGTCTCCGTTGGTGAACCAGCGGAGGGATCATTACGAAAAGGAGTTCTCGGACTCTTAAACCCTTTGTGAACCTTACCTATCGTCAGTTGCTTCGGCGGGAGGCCCCTGGGAGGGGCCCCGGGGCCCGGCCTGAGCCGGGCTCCCGCCGGAGGAGCGCAAACCAAACTCTTGCTGTACCTCAGTGGAACATCCGAGTTAAAACAAAAAAAACAAGTTAAAACTTTCAACAACGGATCTCTTGGTTCTG
1146	Zotu681	AAGTCGTAACAAGGTTTCCGTAGGTGAACCTGCGGAAGGATCATTACAAAATACTTGCGCCGGCCCCTAGGGGTTGTGCGCTTCTATTTACCCACCCTTTGCCTATGTGTACCCTTATCGCTTCCTCGGCAGGCTCGCCTGCCGGCAGGAACCACCCAAAACCCTTGCATCTATACATGAAAACTTCTGATACCAACCTAAATTATTACAACTTTTAACAATGGATCTCTTGGTTCTG
1147	Zotu1574	AAGTCGTAACAAGGTTTCCGTAGGTGAACCTGCGGAAGGATCATTACTATACAGGCTATTTTAGCCTGGGCGTAAGCCAAACAACCTTGATAACTAATAACTAAATTGTTATATTTGGCAAGTTCTGCTTGCCAGAAATACATAAACTCTTTTAAACCTAGCTAAACACTGTGTTTGTCTAACTAAATTGTAAATAATTAAAACTTTCAACAACGGATCTCTTGGTTCTG
1148	Zotu1348	AAGTCGTAACAAGGTTTCCGTAGGTGAACCTGCGGAAGGATCATTATTGAAACATTGTGAAGGAGGTTGAGCTGGCTCTTTACAGGGCATGTGCTCACCTTCTTTCAATTCCTTCATCCACCTGTGCACATCTTGTAGGGGATTCGGAAACGGGTGTAACAGCCTGAAGTACAAGTCCTCTATGTTTTTACAAACTCTATTGTATGTCTATGAATGTGAATTAATGGGACTTAATTGACCCTTTAAAAACTATACAACTTTCAGCAACGGATCTCTTGGCTCTC
1149	Zotu314	AAGTCGTAACAAGGTTTCCGTAGGTGAACCTGCGGAAGGATCATTACAGTATTCTTTTGCCAGCGCTTAATTGCGCGGCGAAAAACCTTACACACTATGTTTTTTTGATTTGAAACTTTTGCTTTGGTCTGACTTAGAAATGAGTTGGGCCAAAGGTTTTATACTAAAACTTCAATTTTATTATTGAATTGTTAATTAATTATATTGTCAATTTGTTGATTAAATTCAAAAATCTTCAAAACTTTCAACAACGGATCTCTTGGTTCTC
1150	Zotu3365	AAGTCGTAACAAGGTCTCCGTTGGTGAACCAGCGGAGGGATCATTACCGAGTTTACAACTCCCAAACCCCTGTGAACATACCTATCGTTGCTTCGGCGGGATCGCCCCGGCGCCATCGCGGCCCGGACCCAGGCGCCCGCCGGAGGACCCAAACCCTTGAATTTATGAAGTATCTTCTGAGTAAACAAGCAAATAAATTAAAACTTTCAACAACGGATCTCTTGGTTCTG
1151	Zotu5176	AAGTCGTAACAAGGTTTCCGTAGGTGAACCTGCGGAAGGATCATTTCCGAGTCCCGTGCCCCCCGTGGCCGGTCCTCCCACCCGTGCCTAGTGTGCCCTGTTGCTTCGGCGGTTCCCCCGCCGAGCGCCATCCTTAAGCTCTTGTTGCCGTGTCGCGTCGTCCGAGCACACTGTCGATTGACGAACAAAAAAAAACTTTCAACAACGGATCTCTTGGTTCTG
1152	Zotu4870	AAGTCGTAACAAGGTTTCTGTAGGTGAACCTGCAGAAGGATCATTAGTGAAGACGGAGTGCCCTACGGACGAACGTCCCCGGCACTCCCAACCACCCATCCAAACCCGTGTGCACCGAGGACGCAAGTCCATTTCTACCCACTCGTATGTTGTAGTACGTGAAGGTGGCCTAACACGCCACAAACTTATACAACTTTCGACAACGGATCTCTTGGTTCTC
1153	Zotu2720	AAGTCGTAACAAGGTCTCCGTTGGTGAACCAGCGGAGGGATCATTACGAAAAGAGTATTCCGTACTCGTAACCCTTTGTGAACCTTACCTTTTGTCTGTTTCTTCGGCGGGTGGCCCCTGGGAGGGGCCCCGGGGCCCGGCCAGAGCCGGGTGCCCGCCGGAGGGACACAACCAAAACTCTTGCTGTACCTCAGTGGCACCTCCGAGTCAATTACAAAAACAAGTTAAAACTTTCAACAACGGATCTCTTGGTTCTG
1154	Zotu992	AAGTCGTAACAAGGTTTCCGTAGGTGAACCTGCGGAAGGATCATTATTGAATTCCAAGTGAAGTTGTTGCTGGCTTTCCGAAGCATGTGCACACTTTGCATATATTCAACCACCTGTGAACCTTTTGTAGATCTAGCACAATTCTCAAGGCAACTTGGATGGAGAGTTGCAGGTCTTTTAGAAGATCAGCTTCTCTTGGGTGCTTAGATCTATGTTTTACAAACCCTTAATGTAAAGAATGTCTTTAATGGTCTTTATGGCCTTAAACTAATACAACTTTCAACAACGGATCTCTTGGCTCTC
1155	Zotu2305	AAGTCGTAACAAGGTTTCCGTAGGTGAACCTGCGGAAGGATCATTAACGTATCCTGGCGGGGTGCGGTCTGCCCAGCTCCGGTCCACTCGGGCCGTGCAGCGGGCGTCCGTCCCTGTCCACACCTCACAAACCCACTGTGAACCTTCACGGCGGACGGGGCCTCCGGTTAGCGCCGGGGCGCCTCTGATGCCGCATACCAAACTCCAGTTGCAAAGAATGTCGTGCGGACTTTGTTGCCGCCTAAAACACTAAACAACTTTCAACAACGGATCTCTTGGCTCTC
1156	Zotu4381	AAGTCGTAACAAGGTTTCCGTAGGTGAACCTGCGGAAGGATCATTAACGTATCTGCCCTCGGGGGTGAGGGCGGCCCTGCTCCGGCACTCGCCGCGCAGCGGGTCACCTCCCCCCGATCACAACAAACCCACTGTGCACCTTTCGTGGTGGAGGGTGTGGCGCGAGCCCGCCCGAAGCCGCGGTCTCACAGACTCGTCCTGGAATGTCTTGCGGACTCGTTCCGCCCATAAACAAAACAACTTTCAACAACGGATCTCTTGGCTCTC
1157	Zotu5092	AAGTCGTAACAAGGTTTCCGTAGGTGAACCTGCGGAAGGATCATTAATGAATGCAAATTCATACCCTGTGAACCGTCGTCTTCGGACGCTTTATAAACTCTAGTGTTGTCAATGTATGTCTATCTTATAAATTATAACTTTCAGCAACGGATCTCTTGGCTCTC
1158	Zotu1650	AAGTCGTAACAAGGTTTCCGTAGGTGAACCTGCGGAAGGATCATTATTGAATAATCTTGACGTGGCTGTAGCTGACCCCTCGGGGTATGTGCACGCTCGTCATCTTTATATCTCCACCTGTGCACCTCTTGTAGACCTGGACAAACACTTTCTGAGGAAACTCAGTCGGGAGGACTGCTGTATGTAAATGCCAGCTTTCCTTGTATGTTATCCAAGTCTATGTTTTATATACCCCAAAGAATGTAACAGAATGTATTATTGGGCCTTGTGCCTATAAACTATATACAACTTTCAGCAACGGATCTCTTGGCTCTC
1159	Zotu542	AAGTCGTAACAAGGTTTCCGTAGGTGAACCTGCGGAAGGATCATTATTGAATAAACTTAGCAGGTTGTAGCTGGCTCCTTGGAGCATGTGCACATCTGTTACTTTTATACTTTTCCACCTGTGCACTATTTGTAGACTTTGGATTTTTCTCGAGGATTAACTCGGATTGGAGATATGCTGTGTGAATAACTGGCTTATCTTGCATTTCCAAAGTCTATGTTTTCATATACTCTATACAATGTTTTTGAATGTATAAACATGAATCTTGTATTCATTTAAACAAAATACAACTTTCAGCAACGGATCTCTTGGCTCTC
1160	Zotu1467	AAGTCGTAACAAGGTTTCCGTAGGTGAACCTGCGGAAGGATCATTAACGTATCTCTGACGGCGAGGGGTGCGCCCAGCTCCGTTCCGAAAGGGCGTGCAGCGGGCGAGCCCGAGCCGCTCAACCTTTGCAAACCCACCGTGCACTTTTGTCGGCAGAAGGGCCTTTGCGGGTCCCGAGCCGGATCACAAACTCCAAGTTTGATTTGAATGTGAAGCGGACATGTGCCGCCTAAACTTTAACAACTTTCAACAACGGATCTCTTGGCTCTC
1161	Zotu320	AAGTCGTAACAAGGTTTCCGTAGGTGAACCTGCGGAAGGATCATTATCGAGTTTGAAGTGGGTCTTTGAGCTGGCTGTTCTTCAGTACTGTGCTCGGGCCCCGCTCCAATCCACTCAACCCCTGTGCACTTTCGGAGTGACGGGCTTTAACCAGCTCGTGGCTTCGTCTCTTTTATTCACAAACCCAAGTTTATTATTGTCATGTAGAACGTGGATGCCTGCAAAGGCGGAAACTCAATACAACTTTCAACAACGGATCTCTTGGCTCTC
1162	Zotu4097	AAGTCGTAACAAGGTTTTCGTAGGTGAACCTGCGGAAGGATCATTAGTGAAACATAAGAGTGCTCTTCATTGAGGCTCGTTTAACTATCCATTACACTTTGTGCATTTGAAACATTACTTGGATGCTTTGGGCTTCGGTCCTCTGTGTTGCTATCAAGTATCTTTACACAACCCCATTGCTTTACATGAGATGATGATGTTACATAATTTGAAATGAAAGAAACAACTTTCAGCAACGGATGTCTTGGCTCTC
1163	Zotu4621	AAGTCGTAACAAGGTTTCCGTAGGTGAACCTGCGGAAGGATCATTATTGAATACGTTGGTACTGTTGCTGGCTCTTCACCGAGCATGTGCACGTCCATCTATTTATCTTCTCTTGTGCACCTTTTGTAGTCTTTTGAAGAAGGAGTGGGTGTGTCCTCAGGGAAACGCTTTGCCCCTTTTTTCAGAGGCTATGTTTTCATATACACTATAAAGTTACAGAATGTCTTTTAAAGATTGTGCTAGCCGCAGTCATTAAACCTATACAACTTTCAGCAACGGATCTCTTGGCTCTC
1164	Zotu1962	AAGTCGTAACAAGGTCTCCGTTGGTGAACCAGCGGAGGGATCATTACAAGTAGAGTTTACGAACTCTTAAACCCTTTGTGAACCTTACCTATCGTCAGTTGCTTCGGCGGGAGGCCCCTGGGAGGGGCCCCGGGGCCCGGCCTGAGCCGGGCTCCCGCCGGAGGAGCGCAAACCAAACTCTTGCTGTACCTCAGTGGAACATCCGAGTTAAAACAAAAAAACAAGTTAAAACTTTCAACAACGGATCTCTTGGTTCTG
1165	Zotu3987	AAGTCGTAACAAGGTTTCCGTAGGTGAACCTGCGGAAGGATCATTACAGAATGTTCGGAGGACTGCTGCTGGCCTCTCGGGGCATGTGCGCGTCCTCGCCTTCATCCACACACACCTGTGCACGAATAGAGCGGAGCCCCCCATGGAGAGAAGGCCTCGGAAACGGGGCTGGGGTTCCTGTCTCTCTCCCATTACATCCTGTCTTACACGCATGTGACGAATTTCTTAAACGAAATACAACTTTCAACAACGGATCTCTTGGCTTTC
1166	Zotu1559	AAGTCGTAACAAGGTTTCCGTAGGTGAACCTGCGGAAGGATCATTACTGAAGAGATGGTAGTAGTTGAAGCTGGCTCTTAGGGGCATGTGCTCGCTCTATCGCTTTTTCTACTCTCCACTGTGCACCTATTGTAGGCTATGATATCAACTCTCAAACGGTCTCTTCTATAAGAGTCGTTTGGATAGAAGGCTTGCATTCATTTGCTAGCTTTCGATTGTTGTAGCCTATGTTCATACAAACCTTTGATAGTCTTATGAATGTGTATTGTTGGTCTTTGACCGATAAATCATTATACAACTTTCAGCAACGGATCTCTTGGCTCTC
1167	Zotu5411	AAGTCGTAACAAGGTTTCCGTAGGTGAACCTGCGGAAGGATCATTATTGAATAGCGTTTGGTGCTGTGCTGGCCTTCGGGCATGTGCACGCATCATTCATTATTACTTATCTCTTGTGAACCTAGTGTAGTCGTTTGCTCGTTAGTTTGAAGTGTGTGCCTGTGGGGAAGCTGGTCGTAATGGACTGGTGGAAACATGGGCTTTCGCTTTGAATGAAGGGTAGACTTCTATGATTTTATATACCTGTCAAAAAACCTAGAATGAATTTTTATTGACCGTAAGGTCAGTAAACCTTATACAACTTTCAACAACGGATCTCTTGGCTCTC
1168	Zotu543	AAGTCGTAACAAGGTTTCCGTAGGTGAACCTGCGGAAGGATCATCAATTTAGTTTAAATTTAACAAATTTAAAAACAATAGCTAAAGTTTTTATAACTTTTAGCAACTGTCATTTGGGTTCTTTGACAGTTATTAGTCATAGGGTTGACTAAATATTAAACTTTAACAATTATTTATTTATATTATGTTTTAGGGTTCCAATTTATAATTAATTATTGTTTTATAGTTATTAATCATCGGGTTGATTAAATTAGACTATTTAATTATTATCGTAGGGTCGATGATTTTATCTAAAGTCTTTTTTGCTTAATTAAGCTTTTGACAAACTTTAAAAGTGACAAACTTTTAACCATGGATCTCTAGGCTCTT
1169	Zotu3890	AAGTCGTAACAAGGTTTCCGTAGGTGAACCTGCGGAAGGATCATTACTGAGTGAGGGCCCCTCGGGGTCCAACCTCCCACCCGTGTTTAACGAACCTTGTTGCTTTGGCGGGCCCGCCTCACGGCCGCCGGGGGGCATCTGCCCCCGGGCCCGCGCCCGCCGAAGCCACCTGTGAACTCTGTCTGAAGTATGCAGTCTGAGACAATTATTAAATTAATTAAAACTTTCAACAACGGATCTCTTGGTTCCG
1170	Zotu4951	AAGTCGTAACAAGGTTTCCGTAGGTGAACCTGCGGAAGGATCATTATTGATTGGCCTCATGGCCCTTTCATGTCCGACCTCTGTGAACCGTGGCCTCCGGGCCGTATTTAAACATGGTGTAATGAATGTAATTACTTTAAAAAAACAAAACTTTCAACAACGGATCTCTTGGCTCTC
1171	Zotu1261	AAGTCGTAACAAGGTTTCCGTAGGTGAACCTGCGGAAGGATCATTATCGTATCTCTGGTGGTGTGGGTGCACCCTGCTCTGGCCGACAAAGCCGTGCAGCGGGTTGCCTGCGCCGCTCAACCTTTGCATACCCCACCGTGAACCTTTACGGCGGAGGGTGCCGGCGAGAGCTGCACCCCGAGCCGCATTTTACCAAAACTCCAGTTTTATTGAACACAATGTCTTTGGTGGACTCAGCTCCGCCCAAGAAACTTGACAACTTTCAACAACGGATCTCTTGGCTCTC
1172	Zotu1598	AAGTCGTAACAAGGTCTCCGTTGGTGAACCAGCGGAGGGATCATTACTGAGTTCTACAAAACTCCCAACCCTTTGTGAATTATACCTTAGTTGCCTCGGCGTCGAGCGAGTCAACCTACCCGGGAGCTACCCTGGAGTCACCTACCCTGTAGAACCTACCCTGTAGGACCTACCCTGTAGACGGCTACCCTGGAGCTACCCTGTAGTTGCACTTTCGCGTCGCCGGTGGACTACCAAACTCTTATATGTATAGTGTATCTCTGAATTCTTAACAAAATTAGTTAAAACTTTCAACAACGGATCTCTTGGTTCTG
1173	Zotu324	AAGTCGTAACAAGGTTTCCGTAGGTGAACCTGCGGAAGGATCACTAAAGTAAACGCCCTCCGGGGCTCTCTTTAATTCACACACCCCTGTGCACTTTGGCCACCTGCCGCGCTTTACTGCGTTAGTAGGTGTGTCTTTTTAACTATACACTATATACACAAGTCATTGAATGTAAAATCGTTATAAACTAATATAACTTTCAACAACGGATCTCTTGGTTCTC
1174	Zotu2655	AAGTCGTAACAAGGTTTCCGTAGGTGAACCTGCGGAAGGATCATTAGTGAATATTAGCGCATCTCTTCGGAGAGCGTGACCTCCACTTTCTAACTCTGTGCATTTATTGGCGGAAACTGTTTTTGAGACTTTTGTCTCTCTTGCAGCTCTGCGGCTCATTTTAAACACTAGTAAAAGTATGTAACGAAATATCGAAACAAAAAAAAACTTTCAACAACGGATCTCTTGGCTTGC
1175	Zotu1708	AAGTCGTAACAAGGTTTCCGTAGGTGAACCTGCGGAAGGATCATTAGTGATTGCCATCTTGGCTTAAAACTATATCCATCAACACCTGTGAACTGTTCGATTGAATCATTTATTTGATTCGATTTTACAAACAATGTGTAATGAACGTCATTAGATCATAACAATGAAAAAACTTTCAACAACGGATCTCTTGGCTCTC
1176	Zotu3634	AAGTCGTAACAAGGTTTCCGTAGGTGAACCTGCGGAAGGATCATTAAAGAGAAAGGGGCTTAAAAAACCCCGACCTCCAACCCTCTGTTGTTAAAACTACCTTTGTTGCTTTGGCGGGACCGCCCGGTCTTCCGAGCCGCCAGATCCCCTCTGCGGGGGTCCCGGCGAGCGCCCGCCAGGGTCTAACTAAACTCTTGTTATTTAAACCGGTCGTCTGAGTAAAAATTTTTGAATTAAATCAAAACTTTCAACAACGGATCTCTTGGTTCTC
1177	Zotu1422	AAGTCGTAACAAGGTTTCCGTAGGTGAACCTGCGGAAGGATCATCATTGAATAAACTTGAGCAGGCTGTTGCTGGCCCTCTCCTGTGGGGGGGTATTGTGCACGCTTGCCATATTTATTTCTCCAACTGTGCACACATTGTAGGCCTGGAGTTTTTGAATTCCATTCAGATTGGGGACTGCTGTGCCTTTAGGCCAGCTTTGCCTTGCAGGTCTATGTTTTTTTCTACAAACCCTAAACCTGTTTAGAATGTTGGATCAGGTCATTTGTACCTATAAAGTTAAATATACAACTTTCAGCAACGGATCTCTTGGCTCTC
1178	Zotu390	AAGTCGTAACAAGGTCTCCGTTGGTGAACCAGCGGAGGGATCATTACCGGGAACGCCGCAAGGCAGAACCCACTCTCCAACCCTTTGTGAACCTATACCTTACCGTTGCCTCGGCGCGCGCGCCGGGCGGAGCACCCCTCCCCCGGAGCCCCCCGCGCCGGCGGCCCCTCTGAAGAAACTGCATCTCCCAGAGACAGACCTCACGAGAAAACACGTCCGACACGGTCGGACACAACCAAACACAACCTTCAACAGTGGATCTCTTGGTTCCG
1179	Zotu622	AAGTCGTAACAAGGTTTCCGTAGGTGAACCTGCGGAAGGATCATTATCGAAATACAAAGGTCTCTCGTGTTGTCGCTGGCCTTCCTACTCGGGGGGCATGTGCACGCACGTCTGGCCTACATCCTTCTCTTACCCCTGTGCACCTCTGCGTGGATCCGGAGCCCCACAAGGGTTTTGGGCCCACGTCTCTTATACACCCTTTGCATGTCTTCAGAATGTCTAATGCGATAAAAAGCATCTAATACAACTTTCAACAACGGATCTCTTGGCTCTC
1180	Zotu1823	AAGTCGTAACAAGGTTTCCATCAAGGGACATTCACCTTTGAAGCTTTGCATCTTCAGTCTGCTCGATGCAGGCAACACCAGTCTGTTGCTGAGACCTTTCACGTTGAAGATCAGCAGCCGCATCACAGCTTGTTTTGCGGTCCACAGATCAAACACTGGTGGCCTATGTGGTAGACACTTTGCGTGTCTGTAGGTTAAAATATGACCGGCGTCACCTAAAAATAGGTGATACATTATGCGTTCCGTAGGTGAACCTGCGGAAGGATCATTACAGAGTTGGGGTCTTTCAGGCCCAACCTCCAACCCTATGCGTATTCACCTTTGTTGCTTTGGCGGGCCCGTTGAGGCAACTCACCGGTGGTCACAGGCTGTCGAGCGCCCGTCAAAGACTCACTGAAC…
1181	Zotu554	AAGTCGTAACAAGGTTTCCGTAGGTGAACCTGCGGAAGGATCATTAAAGTTTGCTTAATTGCATTACACATGTTTTTTTAGAGAACTTGCTTGCAAGAACACTAATAATTTACTTAGTCAACAAATAAAAATATCAAAACTTTCAACAACGGATCTCTTGGTTCTC
1182	Zotu4533	AAGTCGTAACAAGGTTTCCGTAGGTGAACCTGCGGAAGGATCATTATCGTAACTCGAAGGGGCCGTTCGGGGGCTTTCGGCCCCGCACCGGTGGAGACGCCGTGTCGCGGGCCGTCCCCGTTCGCCTCGTCCACACCCACACCCCTGTGCACCTTTGGGAAGGCGGGTTAGCGCCCGTCGGCCCGACATACCAACTCTGTAATGTGAATGTCGTCGGCGGACTTGTGTGCCGTCCTAACAAATAACAACTTTCAACAACGGATCTCTTGGCTCTC
1183	Zotu1161	AAGTCGTAACAAGGTATCTGTAGGTGAACCTGCAGATGGATCATCATTGATTCTTTTACCTGGGAGGAATCAAACTTCGTGTCTGTTTCTTCCCGCAAGGTGTGGCTCCGCACCTTTTCAATCTAAACTGGGCTACCATTTTACCACACGGTTGCATCTTGTCGGGGAAGCGCTTGTCGCGATCCCGGCAAACCACAATTAACACACGCTGATCTTTAGGATTTGTATGGTTTTATGATAACGTCTGGTAATGCGGTCGTATAATCTTTAAAAACAACTTTTGGCAACGGATCTCTTGGTTCTC
1184	Zotu3560	AAGTCGTAACAAGGTTTCCGTAGGTGAACCTGCGGAAGGATCATTAAAGAAGCTTTGAAGGCCCCAGGTTGTCGCTGGCTTTTTGCCCCTCCAAGAGGGGGGGAAAGGCATGTGCACGCCCGCGGTCGACAAACTCCATCCTTCACACCCCAGTGCACCTTCGCGTGGGGCCCCTCTTCTGCAAAGGAGAGGGCCCCGCGTTTTATTTTACATACCCTTCTGCATGTCTTCGGAATGTCCGTCGCCTGCGACGTTAAAGCATAAAATTATACAACTTTCAACAACGGATCTCTTGGCTCTC
1185	Zotu610	AAGTCGTAACAAGGTTTCCGTAGGTGAACCTGCGGAAGGATCATTATTGAATAAACTTGATGTAGTTGTAGCTGACTCCCCTTTGGGGGGGGGTATGTGCTCGCTCGTCATCTTTGTCTTTCCACCTGTGCACTTCTTGTAGATTTTGAATGTATTGTTTTGAAAGCCTTTACGGGGTTTTCTTAATATGTATTCAGGTCTATGCTTTTCATATACTCCAATGAATGTAACAGAATGTATCACTGGGCGTTTAGTGCCTATAAAATTTATACAACTTTCAGCAACGGATCTCTTGGCTCTC
1186	Zotu3887	AAGTCGTAACAAGGTTTCCGTAGGTGAACCTGCGGAAGGATCATTAACGAGTAAACAGGGGAGTTGTAGCTGGCCGCAAGGCATGTGCACGCTCCCTACTCAATCCCACCTTACACCTGTGCATCTATTGTAGGTCGGGTGGCTTGGCTCCATGTCAGGCTGTCCTTCCTATGTCTACACATACACTTTATAGTTTCAGAATGTAAACTGCGTATAACGCATCTATAAACAACTTTCAACAACGGATCTCTTGGCTCTC
1187	Zotu290	AAGTCGTAACAAGGTTTCCGTAGGTGAACCTGCGGAAGGATCATTAAAGAAATGCGGCGGAGGGGCCCCCCAAAAGGGCCACCCGAGCCAACACGTTCTACCCTGTCTTTTCGATACCTCTACCTCCTCCCCGGCCCCCGGGCCGGGATGGCTACTCCAAAAAAACCTTGCAGTTTACAGTCAATTCAGTACTTTGTAACAAAATTACAACTTTCAACAATGGATCTCTTGGCTCTG
1188	Zotu2314	AAGTCGTAACAAGGTTTCCGTAGGTGAACCTGCGGAAGGATCATTAAAGAGTAAGGGTCCTTCGGGGCCCGACCTCCCACCCTTTGTTGTCGAACAAAACACCGTTGCTTTGGCGGGACCGCCTCGCGCCCTCACCGGCGCGGGCTGCCGGGCCCAGGCCGGGTATGCGCCCGCCAGAGTCAAACCAAACCCTAGTTTTTAACAGTATCGTCTGAGCAAAAATTTTGAATTAATCAAAACTTTCAACAACGGATCTCTTGGTTCTG
1189	Zotu2833	AAGTCGTAACAAGGTTTCCGTAGGTGAACCTGCGGAAGGATCATTACGTTCAGTAGCCTAGCTACTGTCAGTGGGGTTCGTTAGTCTGCATGGCTTAAACGCCGATGAGCAGCAGGCCCCCTGTCTTCACCCTTGTTTTTTGCGTACCTATGTTTCCTCGGCGGGCTTGCCCGCCGGCTGGACAAACCTATAACCTATTTAATTTTCAATCAGCGTCTGAAATAATTTTAATAATTACAACTTTCAACAACGGATCTCTTGGTTCTG
1190	Zotu2981	AAGTCGTAACAAGGTCTCCGTTGGTGAACCAGCGGAGGGATCATTGCTGGAACGCGCTTCGGCGCACCCAGAAACCCTTTGTGAACTTATACCTACTGTTGCCTCGGCGTAAGCTGGCTTTGAAATATAAGCCCCCTGGAAACGGGGAGCAGCCCGCCGGCGGCCAACTAAACTCTTGTTTCTATAGTGAATCTCTGAGTAAAAAACATAAATGAATCAAAACTTTCAACAACGGATCTCTTGGTTCTG
1191	Zotu2953	AAGTCGTAACAAGGTCTCCGTTGGTGAACCAGCGGAGGGATCATTAGCGAGTTCTAAACTCCCAACCCTCGTGGACATACCTATGTTGCTTCGGCGGGGCGCCCTGTACGGGGCGCAGCCTTCACGGGCACCCGCCGGCGGCACGTAAAACAAACCCTGTTTTTTTGTTGAATTCTGAGTAAAATACAAATAAGTCAAAACTTTCAGCAACGGATCTCTTGGTTCTG
1192	Zotu1334	AAGTCGTAACAAGGTTTCCGTAGGTGAACCTGCGGAAGGATCATTAAAAATGAAGCCGGGAAACCGGTCCTTCTAACCCTTGATTATCTTAATTTGTTGCTTTGGTGGGCCGCGCAAGCACCGGCTTCGGCTGGATCGTGCCCGCCAGAGGACCACAACTCTGTATCAAATGTCGTCTGAGTACTATATAATAGTTAAAACTTTCAACAACGGATCTCTTGGTTCTG
1193	Zotu3404	AAGTCGTAACAAGGTTTCCGTAGGTGAACCTGCGGAAGGATCATTAAAGTATTCTTCTCGGGAGGGAGGCGAGCCCAGCTCCGGTCCCCAACAGGGCCGTGCAGCGGGCAAACCGACCGACCGAAAAACCCCACAAACCCCGTGCACTTTCCGACGGTGGAGGGAGACTGGGCGAGAGCTCGGGATCCTGAATCCGTCTACCACAAACCCCCTTTGTAAAGAATGATATTGCGTCCACCGTGTCGCCTAAATTTATGTAACAACTTTCAACAACGGATCTCTTGGCTCTC
1194	Zotu795	AAGTCGTAACAAGGTTTCCGTAGGTGAACCTGCGGAAGGATCATTATCGAGTTTTTTCCATTGCGGACTTGTGCATTCACTTGCACGCCCACAATTGGAATTCACTTATACACACCTGTGCACCTTTGACAAAACCTGACACTTGTCCACCTCTCGGGGTGGGACTTGAGCGCTGCGGTCATAGCTCGCTCAGAGTTGAAGGCTTAGTCTTTTTTTTTACACCTTTTTGTATGTTCTTGAAAATCTTGATTGCGCCGTAATGGAGTAATCTTTAAAATAAATACAACTTTCAGCAACGGATCTCTTGGCTCTC
1195	Zotu430	AAGTCGTAACAAGGTTTCCGTAGGTGAACCTGCGGAAGGATCATTATTGAAAAGTTTTGGGGGTATTGTCGCTGGCCTTTAACAAGGCATGTGCACGTATCTCTAATCTATTCATCCACCTGTGCACTTTTTGTAGGAGTTTTTTCAGATTGGCTTGCGGGTCTTCTAGACCTTGTATAGTTGATTTGCGAGACTTCTATGTCTTTATAAACCAGTTAAGCATGTTTAGAATGTGTTGTATTGGGACTTAATTGACCCATTAAACTATACAACTTTCAGCAACGGATCTCTTGGCTCTC
1196	Zotu41	AAGTCGTAACAAGGTTTCCGTAGGTGAACCTGCGGAAGGATCATTATTGATTTTTAAAGAAAAGTAAGCTCAAGTTGTGCTGGCTTGTTCAAATGAGAGGCATGTGCATGCTTTGGGTTTCACTTTTTCTTACATTCACACCATGTGCACCTTTTGTAGGTCTTTCGAGATCTATGTATTTTTATTATACTCCAATGTATGTTTATAGAATGTCTTTTATCTTATTGCGCAGTTGCTTTTTCTTTTTGAAAAGTGATTGATGCAAGTAAGTTGTTTTTACAACTTTCAGCAATGGATCTCTTGGCTCTC
1197	Zotu1498	AAGTCATAACAAGGTTTCCGTAGGTGAACCTGCGGAAGGATCATTATTGAATTCGGCCTTTTGGCCTTAAATCATTAATAACACTGTGAACCGTGGCTTCGGCCCAAACTTGAAGTCTAGAATGTGATATATGATAACAAAATACAACTTTTAACAACGGATCTCTTGGCTCTC
1198	Zotu550	AAGTCGTAACAAGGTTTCCGTAGGTGAACCTGCGGAAGGATCATTATCAGGTGGAGCAGGCCTCGCGCCCGCACCTCCCTCCCTTTGCATACCGTAACCCGTTGCTCGAGCCGGTGGCCCCCGGGCCCCGGCGAGAGACCATCTCAACCTTCTCTTTCGGAACGTCTGAGTCATATCATAATAGCATAAAACTTTCAACAACGGATCTCTTGGTTCCG
1199	Zotu932	AAGTCGTAACAAGGTCTCCGTTGGTGAACCAGCGGAGGGATCATTATAGAGTTACCAAACTCCAAACCCCTGTGAACGTACCACTTGTTGCCTCGGCAGGTCGTCCTACCCCGTAACGCTGTTACCCTGTAAGAGCCCACCCGGTAGTACATCTCCGGCCTGCCGAAGGACTATCAAACTCTAGCTTATTTACGCATCTCTGAACACATAACTAAATAAGTTAAAACTTTCAACAACGGATCTCTTGGTTCTG
1200	Zotu391	AAGTCGTAACAAGGTTTCCGTAGGTGAACCTGCGGAAGGATCATTACTGAGTGAGGGCCCTCTGGGTCCAACCTCCCACCCGTGTTTATTGTACCTTGTTGCTTCGGTGCGCCCGCCTCACGGCCGCCGGGGGGCTTCTGCCCCCGGGTCCGCGCGCACCGGAGACACCATTGAACTCTGTCTGAAGATTGCAGTCTGAGCATAAACTAAATAAGTTAAAACTTTCAACAACGGATCTCTTGGTTCCG
1201	Zotu149	AAGTCGTAACAAGGTTTCCGTAGGTGAACCTGCGGAAGGATCACTAAAGTAAACGCCCTCCGGGGCTCTCTTTATTCACACACCCCTGTGCACTTTGGCCACCTGCCGCGCTTAACTGCGTTAGTAGGTGTGTCTCTTTATTTATACCCATATACACAAGTCATTGAATGTAAAATCGTTATAAACTAATATAACTTTCAACAACGGATCTCTTGGTTCTC
1202	Zotu1092	AAGTCGTAACAAGGTTTCCGTAGGTGAACCTGCGGAAGGATCATTAATGATTGACCGTCTGTCGAGCTTGCTCACAGGCACATCATATCCATAACACCTGTGCACTTGTCGGATGGCTTAGTGAAGACCGCAAGGTTGGATCTATCCATCTACTTTACATAACAATTCTGTAACAAATGTAGTCTTATTATAACATAATAAAACTTTCAACAACGGATCTCTTGGCTCTC
1203	Zotu1345	AAGTCGTAACAAGGTTTCCGTAGGTGAACCTGCGGAAGGATCATTACCGAGTGAGGGCCCTCTGGGTCCAACCTCCCACCCGTGTTTATTTTACCTTGTTGCTTCGGCGGGCCCGCCTTAACTGGCCGCCGGGGGGCTTACGCCCCCGGGCCCGCGCCCGCCGAAGACACCCTCGAACTCTGTCTGAAGATTGAAGTCTGAGTGAAAATATAAATTATTTAAAACTTTCAACAACGGATCTCTTGGTTCCG
1204	Zotu189	AAGTCGTAACAAGGTTTCCGTAGGTGAACCTGCGGAAGGATCATTAATGAATTTAGATTGAACCATAGGCGAAAGCCAGTGGTTCTTCTTTCATATCCATAACACCTGTGCACTGTTGGATGCTTGCATCCACTTTTAAACTAAACATTATTGTAACAAATGTAGTCTTATTATAACATAATAAAACTTTCAACAACGGATCTCTTGGCTCTC
1205	Zotu939	AAGTCATAACAAGGTTTCCGTAGGTGAACCTGCGGAAGGATCATTAATGATGCCCTCGACGTCTTTACGACTGGTAGGGTTTGGGTCTGGCCTTTGGTCGACCTTCATCTAACACACCGTGAACTGTGGCTTCGGCCATTTTACACAAACTCTTAGTAATGAATGTATCATCATAACATAATAAAACTTTCAACAACGGATCTCTTGGCTCTC
1206	Zotu92	AAGTCGTAACAAGGTTTCCGTAGGTGAACCTGCGGAAGGATCATTACAGTATTCTTTTGCCAGCGCTTAATTGCGCGGCGAAAAACCTTACACACTATGTTTTTTTGATTAGAAACTTTTGCTTTGGTCTGACTTAGAAATGAGTTGGGCCAAAGGTTTTATACTAAAACTTCAATTTTATTATTGAATTGTTAATTAATTATATTGTCAATTTGTTGATTAAATTCAAAAATCTTCAAAACTTTCAACAACGGATCTCTTGGTTCTC
1207	Zotu261	AAGTCGTAACAAGGTTTCCGTAGGTGAACCTGCGGAAGGATCACTAGTGATTAAATCGAGAGCGTCTTCATTGACCTCTCACCCTTCACATCCACATACACCTGTGCACCGTTTGGCTCTTATAAAAGACGCAAGTCTGCAATGAGAGTCATCAATTTTTATACATACCCCAGTCTTATGAATGTAACAGTTTTAATAAACATAATAAAACTTTTAACAACGGATCTCTTGGTTCTC
1208	Zotu926	AAGTCGTAACAAGGTTTCCGTAGGTGAACCTGCGGAAGGATCATTAGTGATTGCCTTCTAGGCTTAAACTATATCCACATACACCTGTGAACTGTTCTACCACTTGACGCAAGTCGAGTGTTTTTACAAACAATGTGTAATGAACGTCGTTTTATTATAACAAAATAAAACTTTCAACAACGGATCTCTTGGCTCTC
1209	Zotu597	AAGTCATAACAAGGTTTCCGTAGGTGAACCTGCGGAAGGATCATTAATGAAATCGCGTATCTCGGGTCTCCCGGATATGTTTCATCCCATACACCGTGAACTGTGGCCTCGGCCATTTACACAAACTGTTAGTAATGAATGTAACATCATAACAAACATAAAACTTTTAACAACGGATCTCTTGGCTCTC
1210	Zotu478	AAGTCGTAACAAGGTTTCCGTAGGTGAACCTGCGGAAGGATCATTAATGATTAACTGTCTGTCGAGCTTGCTCACAGACTTATCATATCCATAACACCTGTGCACTTGTCGGATGGCTTAGTGAAGACCGCAAGGTTGGAACTATCCATCTACTTTACATAACAATTTAGTAACAAATGTAGTCTTATTATAACATAATAAAACTTTCAACAACGGATCTCTTGGCTCTC
1211	Zotu3390	AAGTCGTAACAAGGTTTCCGTAGGTGAACCTGCGGAAGGATCATTAACGAATTGTAAAGGGAGTTGATGCTGGTGGCCTTCTGGCTGCATGTGCTCGCTCTCGACAATATCATCCATACACCTGTGCATCTCTGAGGGTCCGAGTTAGTTTTCCGTTAAGGAATGGCTGGTTCGGTCCTCTCAATCACATACACCTTAATAAAACATCGAACGTGAAAGTGCCGCAAGGCCATAAATATGAAATACAACTTTTAACAACGGATCTCTTGGCTCTC
1212	Zotu2225	AAGTCGTAACAAGGTTTCCGTAGGTGAACCTGCGGAAGGATCATTAGTGATTGCCTTTATAGGCTTATAACTATATCCACTTACACCTGTGAACTGTTCTATTACTTGACGCAAGTCGAGTATTTTTACAAACAATGTGTAATGAACGTCGTTTTATTATAACAAAATAAAACTTTCAACAACGGATCTCTTGGCTCTC
1213	Zotu315	AAGTCGTAACAAGGTTTCCGTAGGTGAACCTGCGGAAGGATCATTAAAATTAATTTATTACATTGTTTTTGAAGCAAACACTAATAACCATTAATATTCAATAACTTAGAAAAATCAAAACTTTCAACAACGGATCTCTTGGTTCTC
1214	Zotu3722	AAGTCGTAACAAGGTTTCCGTAGGTGAACCTGCGGAAGGATCATTACCGAGTGCGGGCCCTCTGGGTCCAACCTCCCACCCGTGTTTATCGTACCATGTTGCTTCGGCGGGCCCGCCGCCAGGCCGCCGGGGGCATCCGCCCCAGGCCCGCGCCCGCCGAAGACACCCCCGAACGCTGTCTGAAGATTGCAGTCTGAGCGATTATTTAAATTATTTAAAACTTTCAACAACGGATCTCTTGGTTCCG
1215	Zotu3253	AAGTCGTAACAAGGTTTCCGTAGGTGAACCTGCGGAAGGATCATTATCGAGTTTTGAAAGGGGTTGTAGCTGGCCTTTTCTAAGGCAATGTGCACGCCTCGCTCATTTCCAACTCTTAACACCTGTGAACTTAGCTGTAGGCTGGTCTTGAAGTTGGTTCTCGCGGACCTCTCCGTGCCTTCCTATGTCTTTAACAAACCCCTGTTGTATCAGAATGTCTTCGCGCTTTTTTAAACGCATCAATATAACTTTCAGCAACGGATCTCTTGGCTCTC
1216	Zotu884	AAGTCGTAACAAGGTTTCCGTAGGTGAACCTGCGGAAGGATCATTAGTGATTAATTATTGAGTGTAAAAACTCATAATCTTCTACAAACCACTGTTTTAAAATGTTTACTAGAATGTCCAAGCAGTTAAGCTGTTGAAATATTAAAAGTTTTATAAAACTTTCAGCAACGGATCTCTTGGTTCAG
1217	Zotu728	AAGTCATAACAAGGTTTCCGTAGGTGAACCTGCGGAAGGATCATTAATAGTGCCCTCTGATGCAAATCATTGGGTTAGATCTGCTCTCTTCGCAAGAAGAGGGTTTCCATACACACCGTGAACTGTGGCTTCGGCCATCACAAACTGTTAGTAATGAATGTAATATCATAACAAAAACAAAACTTTTAACAACGGATCTCTTGGCTCTC
1218	Zotu716	AAGTCATAACAAGGTTTCCGTAGGTGAACCTGCGGAAGGATCATTAATGATGCCCTCGACGTCTTCTTGACTGGTAGGGTTTGGGTCTGGCCTCTGGTCGACCTTCATCTAACACACCGTGAACTGTGGCTTCGGCCATTTTACACAAACTCTTAGTAATGAATGTATTATCATAACATAATAAAACTTTCAACAACGGATCTCTTGGCTCTC
1219	Zotu1715	AAGTCGTAACAAGGTTTCCGTAGGTGAACCTGCGGAAGGATCATTACAGTATTCTTTTGCCAGCGCTTAACTGCGCGGCGAAAAACCTTACACACAGTGTCTTTTTGATACAGAACTCTTGCTTTGGTTTGGCCTAGAGATAGGTTGGGCCAGAGGTTTAACAAAACACAATTTAATTATTTTTATTGACAGTCAAATTTTGAATTAATCTTCAAAACTTTCAACAACGGATCTCTTGGTTCTC
1220	Zotu101	AAGTCGTAACAAGGTTTCCGTAGGTGAACCTGCGGAAGGATCACTAAAGTAAACGCCCTCCGGGGCTCTCTTTATTCACACACCCCTGTGCACTTTGGCCACCTGCCGCGCTTCACTGCGTTAGTAGGTGTGTCTTTATAATTATACCCATATACACAAGTCATTGAATGTAAAATCGTTATAAACTAATATAACTTTCAACAACGGATCTCTTGGTTCTC
1221	Zotu1075	AAGTCGTAACAAGGTTTCCGTAGGTGAACCTGCGGAAGGATCATTAATGAATTTTAGGACGTTCTTTTTAGAAGTCCGACCCTTTCATTTTCTTACACCGTGCACACACTTCTTTTTTACACACACTTTTAACACCTTAGTATAAGAATGTACTAGTCTCTTAATTGAGCATAAATAAAAACAAAACTTTCAGCAACGGATCTCTTGGCTCTC
1222	Zotu5427	AAGTCGTAACAAGGTCTCCGTTGGTGAACCAGCGGAGGGATCATTACCAGAGTGCCTTCAGGCTCTCCAACCCACTGTGAACATACCTACGTTTCCCTCGGCGGGTCAAGCGCGCTGGGCCTCCGGGCCCTGGGCGTCCGCCGGGGGCACTCAAACCCGAATTTTTAGTGAATTTCTGAGGGGCGAAAGCCCGTAAAACAAATAAATCAAAACTTTCAACAACGGATCTCTTGGCTCTG
1223	Zotu462	AAGTCGTAACAAGGTTTCCGTAGGTGAACCTGCGGAAGGATCATTAGTGAATCTAGGACGTCCAACTTAACTTGGAGTCCGAACTCTCACTTTCTAACCCTGTGCATCTGTTAAATTGGACTAGTAGCTCTTCGGAGTGAACCGCCATTCACTTATAAACACAAAGTCTATGAATGTATACAAATTTATAACAAAACAAAACTTTCAACAACGGATCTCTTGGCTCTC
1224	Zotu621	AAGTCGTAACAAGGTTTCCGTAGGTGAACCTGCGGAAGGATCATTAATGAATTTTAGGACGTTCTTTTTAGAAGTCCGACCCTTTCATTTTCTTACACCGTGCACACACTTCTTTTTTACACACACTTTTAACACCTTAGTATAAGAATGTAATAGTCTCTTAATTGAGCATAAATAAAAACAAAACTTTCAGCAACGGATCTCTTGGCTCTC
1225	Zotu1176	AAGTCGTAACAAGGTTTCTGTAGGTGAACCTGCAGAAGGATCATTAGTGAAGATTCAAGGGCCAGCCATACAGACGTACAATAAGTGTGTCTCTGGCGGCTCGCATCCACTATACATCCATAAACCCGTGTGCACTGTTCTAAGGAGTAAGAAAGAAGAAGGGGAGGGGAGAGAGAGTGCATGTGCTTTGCATATAACTCTCTCTCACTCTCCACTCTCTTTCTCTCTCCGGTTAATTACAAACTCGTATGGATTTGTATGAACGTGAGATATATCGTTGGACCGTCACTGGCCAACAAATATAACACAACTTTCGACAACGGATCTCTTGGTTCTC
1226	Zotu5400	AAGTCGTAACAAGGTTTCCGTAGGTGAACCTGCGGAAGGATCATTACAGAGAGGAGCTCCGCGCTCCAGGGGGTTCGCCCCCGCCTCTCAACCCTGTGAAAACATACCTTTGTTGCTTTGGCGGGCCTTGGGGTCATGCCCATGCCGGGCCTTACCGCCCGGCGCGCGCCCGCCAGAAGCCCACCAAAACTCGTTTAAATATGTCGTCAGAGTCTAAACACAAATAAAGCAAAACTTTCAACAACGGATCTCTTGGTTCTG
1227	Zotu958	AAGTCGTAACAAGGTTTCCGTAGGTGAACCTGCGGAAGGATCATTAGTGATTTTAAAAATTATTTTAAGATACTGCTAAGATTTAATTTTACAGTTCTTAAAATAATTATACAAAATAAATCTAAACCACTGTTTAAAAATGTTTTATTAGAATGTTTAAATGTGTGTTATTAAAAAACCACAGAAAGATTTTATAAATTTATAATAAAACTTTCAGCAACGGATCTCTTGGTTCAG
1228	Zotu431	AAGTCGTAACAAGGTTTCCGTAGGTGAACCTGCGGAAGGATCATTAGTGAATTGAGCTGGCTTCGGCCGCTCTGATCTATACACACCTGTGAACTGTTGGCCTTCGGGTCTTTAATTACAACTGTGACGAACGTAAATTATTATAACAAATAAAACTTTTAACAACGGATCTCTTGGCTCTC
1229	Zotu465	AAGTCGTAACAAGGTTTCCGTAGGTGAACCTGCGGAAGGATCATTAAAGTTTGCTTAATTGCATCACACATGTTTTTTTAGAGAACTTGCTTGCAAGAACACTAATAATTTACTTAGTCAACCGATAAAAATATCAAAACTTTCAACAACGGATCTCTTGGTTCTC
1230	Zotu3977	AAGTCGTAACAAGGTTTCCGTAGGTGAACCTGCGGAAGGATCATTAACGAATTAATGGAAGTTGATGCTGGCGTTCATTCGCATGTGCTCGCTTTCCTAATCCTTCAACACCTGTGCACTCTAATTTTGAAGAAGGCGAGGCTCCGAAAGGTAGCCTCCCTCCTTTGAACTTTATACACAAACTCTTTGTCTTAACGAATGTTTATCTGCCGCAAGGCAAAATTAATACAACTTTTAACAACGGATCTCTTGGCTCTC
1231	Zotu4153	AAGTCGTAACAAGGTTTCCGTAGGTGAACCTGCGGAAGGATCATTATGAATATATACATTATTGTGGAATTACTTATATCTAACTAATCTATTTTTTTAATTACAACTATCAACAACGGATCTCTTGGCTCTC
1232	Zotu549	AAGTCGTAACAAGGTTTCCGTAGGTGAACCTGCGGAAGGATCATTAATGAATTCACTCTTGGAGCTGTTGCTGGTCTCTCGGGACATGTGCACGCTTCATCAGTCCTTTCAACCACCTGTGCACTCTTGATATAGATTCGTGAGCAGTTATTGCTTCAAGTCAAGTATGACTTGGTTGCTGGGTGAAGTCAGTAGCCTAGCTTTGATGACTGGTAGCGGGTCTATATATCTTACACACCCTAATGTATGTCTAATGAATGTTATTACTTGGGCCATGTGCCTATAAACCTAATACAACTTTCAACAACGGATCTCTTGGCTCTC
1233	Zotu439	AAGTCGTAACAAGGTTTCCGTAGGTGAACCTGCGGAAGGATCATTAAAGAGTAAGGGTGCTCAGCGCCCGACCTCCAACCCTTTGTTGTTAAAACTACCTTGTTGCTTTGGCGGGACCGCTCGGTTCCGAGCCGCTGGGGATTCGTCCCAGGCGAGCGCCCGCCAGAGTTAAACCAAACTCTTGTTATTAAACCGGTCGTCTGAGTTAAAATTTTGAATAAATCAAAACTTTCAACAACGGATCTCTTGGTTCTC
1234	Zotu4358	AAGTCGTAACAAGGTTTCCGTAGGTGAACCTGCGGAAGGATCATTAGAGAAATCTATATGAATGAAGTTAGAGGACGTCTAAAGATACTGTAAGAGAGGATCTGGTTCAAGACCAGCGCTTAATTGCGCGGTTGCGGCTTGGTTCGCCTTTTGCGGAACATGTCTTTTCTCGTTGTTAACTCTACTTCAACTTCTACAACACTGTGGAGTTTTCTACACAACTTTTCTTCTTTGGGAAGATACGTCTTGTGCGTGCTTCCCAGAGGTGACAAACACAAACAACTTTTTATTATTATAAACCAGTCAAAACCAATTTCGTTATGAAATTAAAAATATTTAAAACTTTCAACAACGGATCTCTTGGTTCTC
1235	Zotu1442	AAGTCGTAACAAGGTTTCCGTAGGTGAACCTGCGGAAGGATCATTATTGAATGAATGTGGGCAAGGTTGTTGCTGGTCTCAGTCATGGGACATGTGCACACCTTGTTCATTCCATCTTCACACCTCTGTGCACTTCTCATGGGTTGGGCTGTGTCTGAAATATGGCAATGGCCCTGCTCATGTGTTATTATAAACCCATGTTTGTTATAGAATGTTTTTTGTGCATGAATTGCATATAATACAACTTTCAGCAACGGATCTCTTGGCTCTC
1236	Zotu1364	AAGTCGTAACAAGGTTTCCGTAGGTGAACCTGCGGAAGGATCATTAGTGATTGACCTCCGGGTCTTAATAACTATAATCTTCTACCTCTGTGAACCGTTGGTCTTCGGACCGATTCTTATAACAAACATCTGTGTAATGAACGTAACCTATATTAATCATATAAAACTTTTAACAACGGATCTCTTGGCTCTC
1237	Zotu1008	AAGTCGTAACAAGGTTTCCGTAGGTGAACCTGCGGAAGGATCATTAATGAGTTTGGAGAATTGATGCTGGCCTTTGTGCATGTGCTCGTTCTCTTTAATCCATTCACACCTGTGCACTTGTTTCAGAGTTTAAGGGAGAAATCTCTACTCTGCTAATTATACACTCTTTAAATTTACTTTGAATGTTTACCAAGTCGAAAGACTTTTAAATTAATACAACTTTTAACAACGGATCTCTTGGCTCTC
1238	Zotu63	AAGTCGTAACAAGGTCTCCGTTGGTGAACCAGCGGAGGGATCATTACCGAGTTTACAACTCCCAAACCCCTGTGAACATACCTATACGTTGCCTCGGCGGATCAGCCCGCGCCCTGTAAAAAGGGACGGCCCGCCCGAGGACCCTAAACTCTGTTTTTAGTGGAACTTCTGAGTAAAACAAACAAATAAATCAAAACTTTCAACAACGGATCTCTTGGTTCTG
1239	Zotu871	AAGTCGTAACAAGGTTTCCGTAGGTGAACCTGCGGAAGGATCATTACCGAGTGAGGGCCCTCTGGGTCCAACCTCCCACCCGTGTTTATTTTACCTTGTTGCTTCGGCGGGCCCGCCTTTACTGGCCGCCGGGGGGCTCACGCCCCCGGGCCCGCGCCCGCCGAAGACACCCTCGAACTCTGTCTGAAGATTGAAGTCTGAGTGAAAATATAAATTATTTAAAACTTTCAACAACGGATCTCTTGGTTCCG
1240	Zotu1968	AAGTCGTAACAAGGTCTCCGTAGGTGAACCTGCGGAGGGATCATTACAAGTGAACAACCCTTCGGGGCCTGTCTCATAACCCTTTGTTGTCCGACCATGTTGCCTCCGGGGCGACCCTGCCTTCGGGCGGGGGCTCCGGGTGGACACTTCAAACTCTTGCGTAACTTTGCAGTCTGAGTAAATTTAATTAATAAATTAAAACTTTCAACAACGGATCTCTTGGTTCTG
1241	Zotu3044	AAGTCGTAACAAGGTTTCCGTAGGTGAACCTGCGGAAGGATCATTAGTGAACATAGGACGTCCAACTTAACTTGGAGTCCGAACTCTCACTTTCTAACCCTGTGCACTTGTTTGGGATAGTAGTCGACCTAGTCGACGAACTCCTATTCACTTACAAACACAAAGTCTATGAATGTATTTAATTTTATAACAAAATAAAACTTTCAACAACGGATCTCTTGGCTCTC
1242	Zotu454	AAGTCGTAACAAGGTTTCCGTAGGTGAACCTGCGGAAGGATCATTAGTGAATATTAGCGCATCTACTTGTAGAGCGTGACCTCCACTTTCTAACTCTGTGCATTTATTGGCGGAAGGACTTGAGCAATCGAGTTTCCTTCTGCGGCTCATTTTAAAACACTAGTTAAAGTATGTAACGAAATATCGAAACAAAAAAAACTTTCAACAACGGATCTCTTGGCTTGC
1243	Zotu1681	AAGTCGTAACAAGGTTTCTGTAGGTGAACCTGCAGAAGGATCATTAGTGAAGATTCAAGGGCCAGCCATACAGACGTACAATAAGTGTGTCTCTGGCGGCTCGTATCCACTATACATCCATAAACCCGTGTGCACTGTTAAGGAGTAAGAAAGAAGGGGAGGGAGAGAGTGCATGTGCTTTGCATATAACTCTCTCTCTTTCTCTTCCTTTCTCTCTCTGGTTAATTACACAAACTCGTATGGATTTGTATGAACGTGAGATATATCGTTGGACCGTCACTGGCCAACAAATATAACACAACTTTCGACAACGGATCTCTTGGTTCTC
1244	Zotu994	AAGTCGTAACAAGGTTTCCGTAGGTGAACCTGCGGAAGGATCATTAATGAATACACTGGACGCTCTTTTTAGAGGTCCAACCCTTCATTACCTTCACACTGTGCACACACTTCATTTTTACACCCATTTTTAAACACTACAGTATAAGAATGTACCAGTCTCTTAATTGAGCATAAATATATAATAAAACTTTCAGCAACGGATCTCTTGGCTCTC
1245	Zotu277	AAGTCGTAACAAGGTTTCCGTAGGTGAACCTGCGGAAGGATCATTAGTGAATTGCTCTTTGAGCGTTAACTATATCCATCTACACCTGTGAACTGTTGATTGATTTCGGTCAATTACTTTACAAACATTGTGTAATGAACGTCATGTTATTATAACAAAAATAACTTTCAACAACGGATCTCTTGGCTCTC
1246	Zotu4564	AAGTCGTAACAAGGTTTCCGTAGGTGAACCTGCGGAAGGATCATTAGATTGAATTATCATTGTTGCTCGAGTTCTTGTTTAGATCTTTTACAATAATGTGTATCTTTATTGAAGATGTGCGCTTAATTGCGCTGCTTCTTTAGAGTGTCGCAGTGAAAGTAGTCTTGCTTGAATCTCAGTCAACGCTACACACATTGGAGTTTTTTTACTTTAATTTAATTCTTTCTGCTTTGAATCGAAAGGTTCAAGGCAAAAAACAAACACAAACAATTTTATTTTATTATAATTTTTTAAACTAAACCAAAATTCCTAACGGAAATTTTAAAATAATTTAAAACTTTCAACAACGGATCTCTTGGTTCTC
1247	Zotu21	AAGTCGTAACAAGGTTTCCGTAGGTGAACCTGCGGAAGGATCATTAAAGAAATTTAATAATTTTGAAAATGGATTTTTTTGTTTTGGCAAGAGCATGAGAGCTTTTACTGGGCAAGAAGACAAGAGATGGAGAGTCCAGCCGGGCCTGCGCTTAAGTGCGCGGTTTTGCTAGGCCTGTAAGTTTCTTTCTTGCTATTCCAAACGGTGAGAGATTTCTGTGCTTTTGTTATAGGACAATTAAAACCGTTTCAATACAACACACTGTGGAGTTTTCATATCTTTGCAACTTTTTCTTTGGGCATTCGAGCAATCGGGGCCCAGAGGTAACAAACACAAACAATTTTATTTATTCATTAAATTTTTGTCAAAAACAAGAATTTTCGTAACTGGAAATTTTAA…
1248	Zotu624	AAGTCGTAACAAGGTTTCCGTAGGTGAACCTGCGGAAGGATCATTACAGTATTCTTTTGCCAGCGCTTAACTGCGCGGCGAAAAACCTTACACACCGTGTCTTTTTTTGATACAGAACTCTTGCTTTGGTCTGGCCTAGAGATAGGCTGGGCCAAAGGCACTACAAAACACAATTTAAATTTTTTTAACCATTAGTCAATGTTTTTGAAATTAATCTTCAAAACTTTCAACAACGGATCTCTTGGTTCTC
1249	Zotu1459	AAGTCGTAACAAGGTTTCCGTAGGTGAACCTGCGGAAGGATCATTACTGAGGTTACCGGGGGCGAGTTTGCGGGATGCAAGTGCTGGCACCCTCGGGTTGCAGGTGCACAGAGTCTCCTTCTCGCCTTCGTTCCTTCCATCAACCCCTGTGCACCATAATAGGACTAGAGAGAAGCGCGGCAGATTAAGGATTAGCCTAGTAGTTGTGGGTCCGCCCGCGGCAAAAGGTTAATCTTGACGCGTGGTATCTCGAACTCCTTGATATTACAAACCACTATTTATGTCTTGTCGAATGTTCAGTCCCTCGTTGGACGCTAAATAAATACAACTTTCAACAACGGATCTCTTGGCTCTC
1250	Zotu2513	AAGTCGTAACAAGGTTTCCGTAGGTGAACCTGCGGAAGGATCATTATCGAGTTTTGAACGCGGGTTGTCGCTGGTCCCCTCCTTACACGAGAAGGGGGCATGTGCACGCCTGGGTCAATCCACTCTTCCAACCCCTGTGCACTTGTTGTAGGTTCAGGTCGGACGGTCGACTCTTGGTCGTCGACTCGAAAGCTTGGCCTATGTTTTCTTACGAACGCTTCAGTCATAGAATGTAAAACATCGCGGATAACGCATTTTAAATACAACTTTCAGCAACGGATCTCTTGGCTCTC
1251	Zotu2429	AAGTCGTAACAAGGTTTCCGTAGGTGAACCTGCGGAAGGATCATTATTGAATAAACCTGATGGGTTGCTGCTGGTTCCCTAAAGAACATGTGCACACTTGTCATCTTTATATCTCCACCTGTGCACTTTCTGTAGACCTGGATATTTTTCTTAATGCTTAGCATTAAGGTTTGAGGATTGACCTTTTGGTCTCTTCTTACATTTCCAGGCCTATGTTTATTCATATACCCCAATGTATGTTATAGAATGTAATATTGGGCCTTTGTGCCTATAAAACTATACAACTTTCAGCAACGGATCTCTTGGCTCTC
1252	Zotu330	AAGTCGTAACAAGGTTTCCGTAGGTGAACCTGCGGAAGGATCATTATCGAGTTTTGAAATGGGTTGTAGCTGGTCTCCTCGGAGGCATGTGCACGCCCTGCTCATCCACTCTACACCTGTGCACTTACTGTAGATATTGGAGAGGCGTCACGTCGTTTATGACGAGGCGTTGACCCGTATCTATGTTTCACTACAAACGCTTCAGTATCAGAATGTGTATTGCGATGTAACGCATCTATATACAACTTTCAGCAACGGATCTCTTGGCTCTC
1253	Zotu4386	GAACCAAGAGATCCGTTGTTGAAAGTTGTAACTATTAAGTTTTTTCAGACGCTGATTGCAACTGCAAAGGGTTTGAATGTTGTCCAACCGGCGGGCGGACCCGCCGAGGAAACGAAGGTACTCAAAAGACATGGGTAAGAGGTAGCAGACCGAAGTCCACAAACTCTAGGTAATGATCCTTCCGCAGGTTCACCTACGGAAACCTTGTTACGACTTTT
1254	Zotu4595	GAGCCAAGAGATCCGTTGTTAAAAGTTGTATTAAATTTTGCCTTGCGGCAGATAAACATTCGTTATATAAGAGTTTAAATATTTCGAAGGCAGGTTTTACCCTCCCTTCAAAGTTAAGTGCACAGGTGTAAATTGGATTAGGAGAGCGAGCACATGCAGCCACAAGACCGCCAGCATCAACTCTCTTGAATTCATTAATGATCCTTCCGCAGGTTCACCTACGGAAACCTTGTTACGACTTTT
1255	Zotu3625	AAGTCGTAACAAGGTCTCCGTTGGTGAACCAGCGGAGGGATCATTACCGAGTGTAAAAACTCCCAAACCATTGTGAACCTACCACTGTTGCTTCGGCGGCCTCGCCCCGGGCGCGTTCGCGCGGCCCGGACCCAGGCGTCCGCCGGAGGCTCCAAACTCTTGTCTTTTAGTGTATTTCTGAGTGGCATAAGCAAATAAATCAAAACTTTCAGCAACGGATCTCTTGGTTCTG
1256	Zotu1809	AAGTCGTAACAAGGTTTCCGTAGGTGAACCTGCGGAAGGATCATTACCGAGTGCGGGCCCTCTGGGTCCAACCTCCCATCCGTGTCTATTCATACCCTGTTGCTTCGGCGGGCCCGCTGGCTGCCCCCTCCTGGGGGGCGCCGGCCGCCGGGGGGCTACCCTGCCCCCGGGCCCGTGCCCGCCGGGGACACCAACACTGAACACTGTCTGAAGGTTGCAGTCTGAGTTTTCATAAAGAAAAATTGTTAAAACTTTCAACAACGGATCTCTTGGTTCCG
1257	Zotu1951	AAGTCGTAACAAGGTTTCCGTAGGTGAACCTGCGGAAGGATCATTATAGTAAGCTTAATTGCATACACTTTTTTAATTGAACACACCGATAACATTTTTAAAATTATCACTAAAGTAATATCAAAACTTTCAACAACGGATCTCTTGGTTCTC
1258	Zotu444	AAGTCGTAACAAGGTTTCCGTAGGTGAACCTGCGGAAGGATCATTAATGAATTAATTGACGGGGTTGTCGCTGGCCTTCACAGGCATTGTGCACGCCTTGATCATATTCATCCATTCTCACACCTCTGTGCACTCTTCATAGGTTGGCTTATTTTAAAGGGTTGTTCTCGGATGACCTGGGCCTTTCTATGCATCTTTATACAAACAATTTTGTCTTTGAATGTCTTTATTGCGAATATATAACGCATTGAAATACAACTTTCAGCAACGGATCTCTTGGCTCTC
1259	Zotu153	AAGTCGTAACAAGGTTTCCGTAGGTGAACCTGCGGAAGGATCATTACCGAGAGAGGGGCCTCGCGCTCCGGGGGTTTCGGCCCCCATCTCTTCACCCTGTGTGTACCTATCTTTGTTGCTTTGGCGGACCTCGGGGGTCTTCCTTCGCACCGGCTTCCGGGTCGGTGAGTGTCCGTCAGAGGCCCATCTAAATTCCGTTTATCAGTGTTGTCCGAGTCCAAAACAAATAAGTAAAAACTTTCAACAACGGATCTCTTGGTTCCA
1260	Zotu1505	AAGTCGTAACAAGGTCTCCGTTGGTGAACCAGCGGAGGGATCATTACGAAAGGAGTATTCACGTACTCTCCAACCCTCTGTGAACTTACCTATTGTCAGTTGCTTCGGCGGGAGGCCCCTGGGAGGGGCCCCGGGGCCCGGTCCTGAGCCGGGCTCCCGCCGGAGGAGCGCAACCAAAACTCTTGCTGTACCTCAGTGGCACCTCCGAGTAAAAAAACAAAAAACAAGTTAAAACTTTCAACAACGGATCTCTTGGTTCTG
1261	Zotu437	AAGTCGTAACAAGGTTTCCGTAGGTGAACCTGCGGAAGGATCATTATCAAAACAGCGGGCTTCGGCCCTAGCTGCACCCTTGTCTTTTGCGCACCGTATTGTTTCCTCGGCGGGCTTGCCTGCCGGTTGGACATATCAAACCTTTTTGTAGTTGCAATCAGCGTCAGAAAAACAAATAATTATTACAACTTTCAACAACGGATCTCTTGGTTCTG
1262	Zotu819	AAGTCGTAACAAGGTCTCCGTTGGTGAACCAGCGGAGGGATCATTACAGAGTTTAACAACTCCCAAACCCATGTGAACTTACCTTTGTTGCCTCGGCAGAGAGGTGCTACCCTGTAACCTACCCTGTAGTGAGCTACCCTGTAGCGATCTACCCTGTAGCTACCCTGTAGCGCCTGCCTCTGCCGATGGACCATTAAACTCTTGTTATTTATTGACATCTGAGCGTCTTATTTTAATAAGTCAAAACTTTCAACAACGGATCTCTTGGTTCTG
1263	Zotu1177	AAGTCGTAACAAGGTTTCCGTAGGTGAACCTGCGGAAGGATCATTATTGAATACGATTGGTACTGATGCTGGCTCTTCACTGAGCATGTGCTCGTCCATCTATTTATCTTCTCTTGTGCACATCTTGTGGTCTTGAATTGAAACCTTTTCCGCATTCATTTGCGGTTTGGGAGAATGTTAACCCTTCTCCTGCTTCTTCAAGGCCATGTTTTCATATACACTATACAAAGTTACAGAATGTCATTTAACGATTGTGCTTCGTCGCAGTCATTAAACCTATACAACTTTCAGCAACGGATCTCTTGGCTCTC
1264	Zotu569	AAGTCGTAACAAGGTTTCCGTAGGTGAACCTGCGGAAGGATCATTAAATTTCGGTAGTCTACTACCGTTTGAGGGAGGTAGAAACTGGGCAGCTATAGCTGTGCAGAAGTACACTTCTTTTCTCAACCCTTGACTTTTTGCGCACTTGTGTTTCCTCGGCAGGCATGCCTGCCGATTGGACAAATCAATAACCTTTTTAATTTTCAATCAGCGTCTGAATTATTTTAATAATTACAACTTTCAACAACGGATCTCTTGGTTCTG
1265	Zotu424	AAGTCGTAACAAGGTTTCCGTAGGTGAACCTGCGGAAGGATCATTATCGAGTTTTGAACGGGTTGTCGCTGGCCTTTCACGAGGCATGTGCACGCCTGGCTCATCCACTCTCAACCTCTGTGCACTTTATGTAAGAAATGGTGTAAGCCAGCCTTCACGGGCGGGCAACAAGCCGTTTCTTATGTCTCACCACAAACGCTTCAGTTATAGAATGTCTTACTGTGTATAACACAATTTATATACAACTTTCAGCAACGGATCTCTTGGCTCTC
1266	Zotu112	AAGTCGTAACAAGGTTTCCGTAGGTGAACCTGCGGAAGGATCATTAACGAATTATAATGCTGGGGTTGTAGCTGGCCTTTCAATCGAGAGGTATATTGTGCACACCCTGGTTATTCCAAATTCATATACACCTCTGTGCACTTTACATAGAATGACTTATTTAGTTGGGTGAACGGGTCGACTCGTTAACTCGGGTTGACTTCAGTAGTTTCGACTCGATAGTCTTCTGTGGTTCATACATTTATACCAGTCAGTTTAGAATGTAATACCGCGTTTAACGCAAACTATATAAATACAACTTTCAGCAACGGATCTCTTGGCTCTC
1267	Zotu384	AAGTCGTAACAAGGTTTCCGTAGGTGAACCTGCGGAAGGATCATTATCGTATCTAAGGCGCGCGAGGGTGCGCCCTGCTCCGGGCCTAACCGGCTCGTGCAGCGGGTCGCCTTCCGTGTCCAACCTTCACAAACCCACTGTGCACCTTCACGGCCGAGGGCGCTGGCGAGAGCCTGCGTCCGAAGCCGCATACACAAACCCCTAGTTTAAAAGAATGAACGCGACCCTGTCGTCGCCTAACAAACGAAACAACTTTCAACAACGGATCTCTTGGCTCTC
1268	Zotu2672	AAGTCGTAACAAGGTCTCCGTTGGTGAACCAGCGGAGGGATCATTACCGAGTTATTACAACTCCAAACCCATGTGAATCATACCTTTTGTTGCCTCGGCGGTCTTTTGGGGGAGTGGTTCACGCCCCCCCCTCTTGCCGCCGGCGGACACCTTAACTCTTTCGCATTTATGTCAATCTGAGTAGACTATATAAATAAGTCAAAACTTTCAACAACGGATCTCTTGGTTCTG
1269	Zotu3511	AAGTCGTAACAAGGTTTCCGTAGGTGAACCTGCGGAAGGATCATTAAAGATTCTTTGGATGTGCGCTCCGGCTGCACTCCAAAAACCCATCTCACACACCGTGCGCCTCGAGCGGGGAGACCCGCTCGCCTTTACACATCACACAAGTAAACCAGAATGTCAAATACCATAAATTAATACAACTTTCAACAACGGATCTCTTGGCTCTC
1270	Zotu1685	AAGTCGTAACAAGGTTTCCGTAGGTGAACCTGCGGAAGGATCATTATTGAATGTAGTGTGTCTCTGGCCTTTACTGGACAGGACACCATCACACATCCATAACACCTGTGCACTGTTGGACACTCTTACATTCGTGTAGAAGTGTTCACTTTCATACCTAAACATTCTTGTAACAAATGTAGTCTTATTATAACAATAATAAAACTTTCAACAACGGATCTCTTGGCTCTC
1271	Zotu2026	AAGTCGTAACAAGGTTTCCGTAGGTGAACCTGCGGAAGGATCATTATTGAATACGATTGGTACTGATGCTGGCTCTTCACTGAGCATGTGCTCGTCCATCTATTTATCTTCTCTTGTGCACATCTTGTGGTCTTGAATCGAAACCTCTCGCATTCGTGCGGTTTGGGAGAATGTTAACCCTTCTCCTGCTTCTTCAAGGCCATGTTTTCATATAACACTATAAAGTTACAGAATGTCTTTTAACGATTGCGCTTGTCGCAGTCATTAAACCTATACAACTTTCAGCAACGGATCTCTTGGCTCTC
1272	Zotu133	AAGTCGTAACAAGGTCTCCGTTGGTGAACCAGCGGAGGGATCATTAATGAGTTTTCTAAACTCCAAACCCTTGAGAACTTACCTAGTTGCCTCGGCGGACTTACCCGGGAAGACCTACCCTGTAGCGAGTTACCCTGTAGCGAGTTGCCCTGTAGGGACCTGCCCTGTAGTCTGCCCGCCGACGGCCAACCTAAACTCTGTTTTATTGTGGCACTTCTGAGGATTATTCTAAATGAATTAAAACTTTCAACAACGGATCTCTTGGTTCTG
1273	Zotu1954	AAGTCGTAACAAGGTCTCCGTTGGTGAACCAGCGGAGGGATCATTATAGAAGGTCTAGCACCTGAAAACCACTGTGAACCGTTCCATTTGCTGCCTCGGCGGGCGATCCCAGGGCGGGATCGCGGCTCCTACGGGGGCGCCCGCCGGAGCGCGATACCTCCAGCTCTGTCTTCCAGCGGGCTTCTGAGTGAAAAAAAAACAAATCAAAACTTTCAACAACGGATCTCTTGGCTCTG
1274	Zotu1277	AAGTCGTAACAAGGTTTCCGTAGGTGAACCTGCGGAAGGATCATTAAAGAATAAACCTGGTAGGACTGTAGCTGGCTCTCTCGGGAGCATGTGCACGTTCTTGCCATCTTTATCTCTCCACCTGTGCACATTTTGTAGATCAATGGATGCGAGCGTTCTGAGGTCTTGATTGACCTTCAGGTTATGAGGATTGACGGAGTCGCAAGATATACCGGCTTTCCTTGGAGTGTCCCATTGTCTATGTCTTTTTCATATACACCAATGAATGTAATAGAATGTAAATTGGGTCTTTGTACCTATATAAAAAAAGTTTATACAACTTTCAGCAACGGATCTCTTGGCTCTC
1275	Zotu126	AAGTCGTAACAAGGTTTCCGTAGGTGAACCTGCGGAAGGATCATTAATGAATTTAGGAGGTTTGCTGTGCCGTCTTAACGGAATTGTGCACGCTTACCTCTATAATCCTTATTCAACACCTGTGCACCTTTTTATTAGAGAGAATGGTAGTAAAATACTATGATCTCTAGTTAATAACACACTCTTTATGTCAATGAATGTTAATTGGCCGAAAGGCTACAAATAAAAACAACTTTTAACAACGGATCTCTTGGCTCTC
1276	Zotu410	AAGTCGTAACAAGGTTTCCGTAGGTGAACCTGCGGAAGGATCATTAATGAATGAAATTGAGTGGGGTTGTAGCTGGCCTTCTACCGGGCATGTGCACACCTCATTCAACCACCTTCTACACCTCTGTGCACTTCTCATGAGTTGGGCCGCGTCTGAAATATGACAAAGTCCGGCTTGTGTGTTTTATACAAACGAATTATGTTATAGAATGTCACTATCATGCTTTGAAGCATATAATACAACTTTCAACAACGGATCTCTTGGCTCTC
1277	Zotu5162	AAGTCGTAACAAGGTTTCCGTAGGTGAACCTGCGGAAGGATCATTACCGAAGTACTTGTGATGGTGTTTTTGTTGCTGCCTCCTTGGAGGATTGTGCACGCCATCCAATCTTCTTACTTTACCACCTGTGCATCTTTCATGAACTGTGAATGAAAATCCCTCACATTGCAAAATGTGGATTTGAGAGTTATCCCTTTTATTTGGGGGGTTGCTTTCAATGTCTTCACTGGTTTATGTTTTATCATATACACCATTAAAATTTTTGAATGTGTTTTATGCTATACAATGCATATAAAATTAAATACAACTTTCAGCAACGGATCTCTTGGCTCTC
1278	Zotu1427	AAGTCGTAACAAGGTTTCCGTAGGTGAACCTGCGGAAGGATCATTAACGAGTCTTTAATTCTCAGCTGTGCATTCACTTGCACGCTGGAAATGACTTTACACACCTGTGCACCTTTGCGTACTTCTTGAAAAAGTCGTTCGCTTTTTTACACCTTTTTGTATGTCTTTGAATGTTCTCGAGTGTGCTGTGATGGCGCATTCGTATTAAAAATAATACAACTTTCAGCAACGGATCTCTTGGCTCTC
1279	Zotu151	AAGTCGTAACAAGGTCTCCGTAGGTGAACCTGCGGAGGGATCATTACTGAGTTTTCAACTCTCCAAACCATGTGAACTTACCACTGTTGCCTCGGTGGTTGGTGCCCTAACGGGCGCTGCCGCCGGCGGACAAACTAAACTCTTGTCAACTTTGTCAAATCTGAATCTAAACTAAGAAATAAGTTAAAACTTTCAACAACGGATCTCTTGGTTCTG
1280	Zotu803	AAGTCGTAACAAGGTTTCCGTAGGTGAACCTGCGGAAGGATCATTATTGAATTATGTTTTCTAGATGGGTTGTAGCTGGCTCCTAGGAGCATGTGCACGCCTATTTGGACTTCATTTTCATCCACCTGTGCACCTTTTGTAGTCTTTGTTGGGTATTGAGGAAGTGGTCAGCCTGTCAGCTTTTGCTGGATATGAGGACTTGCAGTGTGAAAGCATTGCTGCCCTCTACTTGGCCACGGAATCTTTTTCCTATCAGAGTTCTATGTTTTTCATTATACCCCATAGAATGTTATTGAATGTCTTTACATGGGCTTTCATGCCTATGAAAATTGTAATACAACTTTCAGCAACGGATCTCTTGGCTCTC
1281	Zotu3052	AAGTCGTAACAAGGTTTCCGTAGGTGAACCTGCGGAAGGATCATTAATAAAGAATAGCACGCTCGTAAGAGGTGCGACCCTTTAATTCCACACACTAGTGCACTTGACCCTTTTTAAACACTATAAATGTAACAAGTTGATGATGTTGATAATTGAAAAAGTTAAACAAAACTTTCAGCAATGGATCTCTTGGCTCTC
1282	Zotu1871	AAGTCGTAACAAGGTTTCCGTAGGTGAACCTGCGGAAGGATCATTACTGAATGCTGAGGGTTGTAGCTGGTGCCTTTGGGCGCAAGTGCTCGCCTTCTATTCATTTTACCACCTGTGAACCTTTGTAGATTGTGGATGTTGGTTTCAACTAGCAATAGTTGGTTTGAGAGTTGCCTTTGGGCTGCTCTTGCGCATCCCAATCTATGTTTATCCAATATACACTGTATGTTTTGAATGTCAATTTATGGGTCTTTGACCTATAGAACCTTATACAACTTTCAACAACGGATCTCTTGGCTCTC
1283	Zotu1063	AAGTCGTAACAAGGTCTCCGTTGGTGAACCAGCGGAGGGATCATTACAGAGTTATCCAACTCCCAAACCCATGTGAACTTACCTATGTTGCCTCGGCGGGGAAGCCTACCCGGTACCTACCCTGTAGTTACCCGGGAGCGAGCTACCCTGTAGCCCGCTGCTGGCGGACCCGCCGGTGGACAGTTAAACTCTTGTTTTACAGTGAAACTTCTGATATTTTATACTTAATAAGTTAAAACTTTCAACAACGGATCTCTTGGTTCTG
1284	Zotu4646	AAGTCGTAACAAGGTTTCCGTAGGTGAACCTGCGGAAGGATCATTATTGAAGCCTTTCGGGGGGGCTGTAGCCGTCGGACGTCTCGTCTGGCGCGCACGCCCTTCCACTTCATATCCCACATACACTCGTGCACTATAGGTCTTGCGTCCCCCTTTCAGGAAGGAGACGCCTCGCGAGAGCGGGGCCGGGGCCATTTCCTCTCCATTACATCCAGTCTTAAGCATGTCTAGTCGCTTCGGCGCAGTTGATAATACAACTTTCAGCAACGGATCTCTTGGCTTTC
1285	Zotu1164	AAGTCGTAACAAGGTTTCCGTAGGTGAACCTGCGGAAGGATCATTAACGTATCTCTGGCGGTGGCTTCCGCGCCCTGCTCCGGCTCCGGCCGTGCAGCGGGCGAGCCTGCCCCGTCAAACCTTCACAAACCCCACCGTGCACATTGACGGCGGAAGGGCCCCCTCTTTGCGGAGGAGTCCCGGAAGCCGCTTCCACAAACACGCAAACCATTTGAATGTACAGCGTCCTCAGAGTCGCCTAAATTTGAAACAACTTTCAACAACGGATCTCTTGGCTCTC
1286	Zotu1497	AAGTCGTAACAAGGTTTCCGTAGGTGAACCTGCGGAAGGATCATTAACGAGTTTTTGAAACGGGTTGTAGCTGGCCTTCCTTTAAATCGGAAGGCATGTGCTCGCCCTGCTCATTCCACTCTACACCTGTGCACTTACTGTGGGTTCTTGCTTCTTTGCTTTCTTTCTTTCTCGTCCTTGCGGATGGGGGTGGAAAATGCTTCGGGGCTGGACCTACGTTTTATTACAAACCCTTATAAGTAACAAGAATGTTTATCATGCTTTAACGCATTTATATACAACTTTCAGCAACGGATCTCTTGGCTCTC
1287	Zotu719	AAGTCGTAACAAGGTTTCCGTAGGTGAACCTGCGGAAGGATCATTATCGAGTTTTTGAACGGGTTGTAGCTGGCCTCTCACGAGGTAATGTGCACGCCTGGCTCATTCCACTCTCAACCCCTGTGCACTTCTCGTAGGAAGGGAAAAACATACTAGACGGAAGAGCTGATTGCAAAGTCAGTTCAGAAATCTTTTACGTATCTCTCCTATGTTTTTATTACAAACGCTTCAGTTACAGAATGTCTTACTTTGCGTACAACGCATTTTAAACATACAACTTTCAACAACGGATCTCTTGGCTCTC
1288	Zotu1821	AAGTCGTAACAAGGTTTCCGTAGGTGAACCTGCGGAAGGATCATTAATGAAAAACAAGTCTCATCGAGCGCTTGGTCTGGGATTGCTGCTGGCCTTCATCGGCACGTGCACGTCTCTGCCTCGCGCTTGTGGGGCTCAACCTTCATCCACCTGTGCACCCTCGTAGGTCTGGATACCTCTCGCAGATTGACTTCTGCGGATTGGAAGGTGCGCTTCACTGCGCTCCCTCTGCTGTCCAGGCCTATGTCATTTATACTCTTGTGTATGTCTTGCATGTCTTGTTTACTGGACCTAGTCCTTTAAAACTAAATACAACTTTCAACAACGGATCTCTTGGCTCTC
1289	Zotu1707	AAGTCGTAACAAGGTTTCCGTAGGTGAACCTGCGGAAGGATCATTATTGAAGCTTGAATCGTAGCATTGAGAACTGTTGCTGACCTGTGAAAGGGTATGTGCACGTTCGTTGTGTTGCGTTTTATTCTTTTCCCCCTGTGCACGTTTGTAGACTTGGTTAGTTGTTCGCTGTTGAGTGGTTAGAAGGGTTGCTTTCTAGCTCCCTTTGTTTTCACTCTGAAGCGGTTAGAAGGGTTGCTCTTGAGCTCCCTTTGTCTACCAAGTCTATGTCTATAATCTCTTGTATGTCTAGAATGTTTTGTTTATGGGACGCAAGTCCTTTAAATTTTATACAACTTTCAACAACGGATCTCTTGGCTCTC
1290	Zotu1289	AAGTCGTAACAAGGTTTCCGTAGGTGAACCTGCGGAAGGATCATTAACGAGTTTTGAAGTGGGTCTGATGCTGGCCTTCCCAGGCATGTGCTCGTCCTACTCTTCATCCACTCACACCTGTGCACCTATAAACGCTGGAAGATTCATCCCCTAGACTCTTAGGGGTGCTGTCGAAGGAAACTTTAGCAGTTGGGTTGTATCTTTTGCGTTTACCTTTATATACACTCTTGAATGTCATAGAATGTCTAATGGCCTACGGGCTTGAAATTAAATACAACTTTCAACAACGGATCTCTTGGCTCTC
1291	Zotu2621	AAGTCGTAACAAGGTTTCCGTAGGTGAACCTGCGGAAGGATCATTATTGAATAGTTTGTGGTGCTGTGCTGGCCTCTCGGGGCATGTGCACGCATTGCTTATTATCTATCTACTTGTGAACCAGTGTAGTCTTGTCGTTTGTTGGTGGAAGCTTGGGCGCAAGCCTGGGTGAAAGCTAATGAAGGGCGAGTCTATGATTTATAAACTTTTGTATGTCTTTGAATGTCATCTTATTGACCGTAAAACGTCAGTAAAACCTATACAACTTTCAGCAACGGATCTCTTGGCTCTC
1292	Zotu2510	AAGTCGTAACAAGGTTTCCGTAGGTGAACCTGCGGAAGGATCATTATTGAATAAAAACTTGAGCAGGCTGTTGCTGGTCCTCTTCTGGGCATGTGCACGCTTGTTCTTTGTTATTTTCTCCATCTTGTGCACATTTTGTAGACCCTGTGGATTCATTCCGAGTTGGGACTGCTGTGCTTCCCTTCATGTGAAGTCGGCTTTCCCTAGGTCTATGCTCATTTAAATCACAAATACTGTTCAGAATGTTGGGATCAGGTCTTTTTTGTACCTATAAAAATGAAATATACAACTTTCAGCAACGGATCTCTTGGCTCTC
1293	Zotu268	AAGTCGTAACAAGGTTTCCGTAGGTGAACCTGCGGAAGGATCATTGTTGAATAGTCGTGGTGCTGTGCTGGCCTTTCGAGGCATGTGCACGCATTGCAATTATTATTATCTTTTTGTGAACCAGTGTAGTCTTTTTCTTGGAGGGCCTTATAGGTTCTGTGCGCAAGCACGGAGCTTGGGGAACTCTAAGGAGGAGTCTATGATTTATATAAACTTTTTGTATGTCTTTGAATGTCTTCTTTACTTGGCCGCGAGGCTAGTAAAAACTATACAACTTTCAGCAACGGATCTCTTGGCTCTC
1294	Zotu945	AAGTCGTAACAAGGTCTCCGTTGGTGAACCAGCGGAGGGATCATTACAGAGTTATAAAAAACTCCCAAACCCATGTGAACTTACCATCGTTGCCTCGGCGGAGCTACCCTGTAGCGAAGTTACCCTGTAGCGAGTTACCCTGTAACGACCTACCCTGTAACGACCTACCCTGTAGCCATCCGCCGGTGGACCTTTAAACTCTTGTTATTTTATGGACATCTGAGCGTCTTATTTTAATAAGTCAAAACTTTCAACAACGGATCTCTTGGTTCTG
1295	Zotu302	AAGTCGTAACAAGGTTTCCGTAGGTGAACCTGCGGAAGGATCATTAAATTCAGTAGCTTGCTACTGTTAGGGGGGTCCATTAGTCTGTATAGTATCACTACTGATGAGCAGCACGACCCTCTGTCTATACCCTTGTCTTTTGCGCACTCATGTTTCCTCGGCGGCTTATACCCGCCGGCTGGATCAATCTATAACCTTTTTAATTTTCAATCAGCGTCTGAAAAACCTAATAATTACAACTTTCAACAACGGATCTCTTGGTTCTG
1296	Zotu2803	AAGTCGTAACAAGGTCTCCGTAGGTGAACCTGCGGAGGGATCATTACCGAGTGAGGGGGCTTCGCGCCCTCGACCTCCCAACCCTTTGTTTAACCAACTACGTTGCCTCGGGGGCGACCCGGCCTCGCGTCGGGCGCCCCCAGAGGGCCAATCAAACTCTGCATCTTTGCGTCGGAGAATTGAAAGCAAATCAATCAAAACTTTTAACAACGGATCTCTTGGTTCTG
1297	Zotu2530	AAGTCGTAACAAGGTTTCCGTAGGTGAACCTGCGGAAGGATCATTACCGAGAGACGGGGTCTGACCGGCCCCAACTCTTCACCCGTGTTTACCAAACCTCGTTGCTTTGGCGGGCCGTCGGGGCTTCCCGCGGGAGGTCTTGCGCCCTCCCCGCGCCCGCCAAAAGCCCAACCGAACTCTATGATCAGTGATGTCCGAGTCAATATTCAATAACTAAAACTTTCAACAACGGATCTCTTGGTTCCA
1298	Zotu548	AAGTCGTAACAAGGTTTCCGTAGGTGAACCTGCGGAAGGATCATTATTGAATATACTTGATGGGTTGTAGCTGGCTCTACGGGGCATGTGCACGCTTGTCTTGATTTTATTCATCCACCTGTGCACCTTTTGTAGTCTTGGGGACTAAGAGCAAGTTGACTATCGGATTTGTTTCCGGATGTGAGAAATGCTGGTATACAGCTCTTCTCTATTGACTTTCTCCCTCAAGTGCTATGTATTCATATACCACATAGTATGTTGTAGAATGTTGATCAATGGGTCTATGTACCTATAATAATCATATACAACTTTCAGCAACGGATCTCTTGGCTCTC
1299	Zotu3633	AAGTCGTAACAAGGTTTCCGTAGGTGAACCTGCGGAAGGATCATTAATGAAAATGCTTGAGGATGTTTGCTGGCTTTACAAGGCATGTGCACTCCTCGAACCATTTTGACCCTTACCCACCTGTGCACCCATTGTAGGCTGCGAAGCCTATGTTTTACTTTTTTAAACACCACGATCATTGAATGTAAAGAAAATAAAAAATAATAACACAACTTTCAACAATGGATCTCTTGGCTCTC
1300	Zotu1347	AAGTCGTAACAAGGTTTCCGTAGGTGAACCTGCGGAAGGATCATTAATGGGTTTACCGCCTCCGGGCACCACCCCCACCCTTTGCAACCGCGGCCAGGATTCGGCGCCTGGCGGGGGCCCCCTCCGTCCGCGGAGGGCCTCCGCCTGCCGGAATTAGCCAACCCTGCCTAGAAAATTGAAGTCTGAGAATGAGTTAAATCAAACAAAACTTTCAACAACGGATCTCTTGGTTCTG
1301	Zotu2579	AAGTCGTAACAAGGTTTCCGTAGGTGAACCTGCGGAAGGATCATTATTGAATACGATTGGTACTGATGCTGGCTCTTCACTGAGCATGTGCTCGTCCATCTATTTATCTTCTCTTGTGCACATCTTGTGGTCTTGAATTGAAACCTTTTTCGCATTCATTTGCGGTTTGGGAGAATGTTAATCCTTTTCCTGCTTCTTCAAGGCCATGTTTTCATATACACTATACAAAGTTACAGAATGTCATTTAACGATTGTGCTTGGTCGCAGTCATTAAACCTATACAACTTTCAGCAACGGATCTCTTGGCTCTC
1302	Zotu2379	AAGTCGTAACAAGGTTTCCGTAGGTGAACCTGCGGAAGGATCATTAATGAAAACTTCAGGAGTTGCTGCTGGCCTCTCGGGGCACTTGTGCACGCTCCGTTTTTCATCCACCCACACCTGTGCACATTCAATTTGAGAGGAGAAGGGGGGATTTCAATCTTTTGGAGTTCCCTATTTTTCTCCAAATTTTTACATACTCTATTGAAATTATTAGAACGAACTTGTTTTTTGTAAACAAACTTAACAACTTTCAACAACGGATCTCTTGGCTCTC
1303	Zotu1774	AAGTCGTAACAAGGTCTCCGTTGGTGAACCAGCGGAGGGATCATTAAAGAGTGTAATAACTCCCAAACCCATGTGAACATACCTCATGTTGCCTCGGCAGGTCGCACTTTTCTCGTAGGTCCTACCCTGTAGGCCCTACCCGGAAGGCGCGGGTACCCCTGCCGGCGGCCCACGAAACTCTGTCTCATAGTTGAATTCTGAACCTATAACTAAATAAGTTAAAACTTTCAACAACGGATCTCTTGGTTCTG
1304	Zotu775	AAGTCGTAACAAGGTTTCCGTAGGTGAACCTGCGGAAGGATCATTAACGTATCTCTGGCGGGCTGCCTCCGCGCCCTGCTCCGGTCCGAAAGGCCGTGCAGCGGGCGAGCCGGCCCCGTCCAACCTTCACAAACCCACCGTGCACATTGACGGCAGAAGGGCCCTCTCGGGCTCGGAAGCCGCTTCTACAAACCCTAAACCATTCGAATGTTCAGCGGCCTCTGTGTCGCCTAAATTTTGAAACAACTTTCAACAACGGATCTCTTGGCTCTC
1305	Zotu907	AAGTCGTAACAAGGTTTCCGTAGGTGAACCTGCGGAAGGATCATTAACGTATCTACCGGCGTCGTGTCGATCGCCCCGCTCCGGCCCTCGCGGTCGTGCAGCGGGCGTCCCGTCCGCGTCGAACCTTCACAAACCCACTGTGCACCTTTGCGGGGGAGGCTCCCGAGCGAGAGCTCGGTCTGCCGAAGCCGCCTTTACAAACTCAAAGTCTAACAGAATGTCGAGCGACTCTCGTCGCCTAATCAACGAAATAACTTTCAACAACGGATCTCTTGGCTCTC
1306	Zotu1712	AAGTCGTAACAAGGTTTCCGTAGGTGAACCTGCGGAAGGATCATTAAATTTCGGTAGTCTACTACCGTTTGAGGGAGGTAGAAACTGGGCAGCTATAGCTGTGCAGAAGTATACTTCTTTTCTCAACCCTTGACTTTTTGCGCACTTGTGTTTCCTCGGCAGGCATGCCTGCCGATTGGACAAATCAATAACCTTTTTAATTTTCAATCAGCGTCTGAATTATTTTAATAATTACAACTTTCAACAACGGATCTCTTGGTTCTG
1307	Zotu2959	AAGTCGTAACAAGGTCTCCGTTGGTGAACCAGCGGAGGGATCATTACAGAGTTATTATAAACTCCCAAACCCATGTGAACATACCTATCGTTGCTTCGGCAGGTCGCGTCTACCCTGTAAGCTCCTACCCCGGAGCACCCTTACCCGGTAAACGCGGGGAAGCCTGCCGGTGGCCCCCGAAAAAAAAACTCTTGTTTAATATTGAAAATCTGAATCTATAACTAAATAAGTTAAAACTTTCAACAACGGATCTCTTGGTTCTG
1308	Zotu2201	AAGTCGTAACAAGGTTTCCGTAGGTGAACCTGCGGAAGGATCATTAACGCATCTCTGGCGGCGGCGCGAGCCCTGCTCCGGCCCAAACGGCCGTGTAGCGGGTCCGTGCCTGCTGTCCAACCCCTTTGCAAACCCTGTGCACATTCACGGCGGAGGTGTCCACCCCTTCCTCTCCGGAGGAGGGGCGGTCCCGATGCCGCATCACTAAACTCAACTTTAACGAATGATTTGCGGCCTCTGAGTCGCCTAACTACGAAACAACTTTCAACAACGGATCTCTTGGCTCTC
1309	Zotu1124	AAGTCGTAACAAGGTTTCCGTAGGTGAACCTGCGGAAGGATCATTAGTGAACGCCCCTCGGGGCTTATCCAACCAACCTCTGTGAACTGTGGCCCTCGGGCCTTTACAAACATTGAACGTCACGAACGTAGTAATCTATAACAAATAAAACTTTCAACAACGGATCTCTTGGCTCTC
1310	Zotu2391	AAGTCGTAACAAGGTTTCCGTAGGTGAACCTGCGGAAGGATCATTATTGAATAAACTTGACGTGGTTGAGCTGACTCTCTCGGGAGTATGTGCTCGCTTGTCATCTTTGTCTTTCCACCTGTGCACTTTTTGTAGATTTGGATGTAACTGTCCGAGGCAACTCGGTTGGGAGGAATGCTATCTCTGATGGCTTTTCTTGTATGTCCAAGTCTATGTTTTCATATACTCCAAGTATGTAACAGAATGTGTCATTGGGCCTTGTGCCTATAAACTATATACAACTTTCAGCAACGGATCTCTTGGCTCTC
1311	Zotu1299	AAGTCGTAACAAGGTTTCCGTAGGTGAACCTGCGGAAGGATCATTAATGAAACGTTTTGTCGAGAAGGGTTGCTGCTGGCCTCTCGGGGCATGTGCACGCCTGGATCGCAATCCACCTCTCACACCTGTGCACAACCTGTAGCCTTGGGGATGCTAACGGGGCCTTGGCCTCGGATGCTCCGGGGCTATGACATTTTCACAAACCCATGTAATGTATCAGAACGTCGAAGCTTGTAGCGCCTTCATAAGCGTGAATAAATACAACTTTCAGCAACGGATCTCTTGGCTCTC
1312	Zotu1378	AAGTCGTAACAAGGTCTCCGTTGGTGAACCAGCGGAGGGATCATTACAGAGTTATACAACTCCCATACCATCTGTCAACCTACCCAGCTATGCCTCGGCGTAAGCTCGGCCGGGGGCGGTCCGGCGCTACCCTGTAGCGGCGGCCGCGCCACCTCGGCCGCGCCCGCCGGCGGTACACTAAACTATGTTTTACTTTACCTTCTGAGCGTCTTATTTTAATAAGTTAAAACTTTCAACAACGGATCTCTTGGTTCTG
1313	Zotu772	AAGTCGTAACAAGGTTTCCGTAGGTGAACCTGCGGAAGGATCATTAGAGAAACGAGGCAAAGGGCGGCCCAACCGCCGCCCGGAGCCGACCCTCTCCACCCTGCCTTTTTGAAAACCTCACCTCCTCCCCGGCCTCCGCGCCGGGCTGGCTTACTTGAAAAAACCTTGCAGTTATAGTCTATTCAGTTATTTTAAACAAAATTACAACTTTCAACAATGGATCTCTTGGCTCTG
1314	Zotu961	AAGTCGTAACAAGGTTTCCGTAGGTGAACCTGCGGAAGGATCATTAATGAATTTTTAGGGCGCTCTTTTTAGAGGTCCGACCAATTTCATTTCCACACACCGTGAACACACTTCATTTTTACACACAATTTATAAACACACAAGTCTATAAGAATGTATAAAGTCTCTTAATTGAGCATAAAGTTATAATACAACTTTCGGCAACGGATCTCTTGGCTCTC
1315	Zotu614	AAGTCGTAACAAGGTTTCCGTAGGTGAACCTGCGGAAGGATCATTAATGAAACGTTTTGTCGAGAAGGGTTGCTGCTGGCCTCTCGGGGCATGTGCACGCCTGGATCGCAATCCACCTCTCACACCTGTGCACAACCTGTAGCCTTGGGGATGCTAACGGGGCCTTGGCCTCGGATGCTCTGGGGCTATGACATTTTCACAAACCCATGTAATGTATCAGAACGTCGAAGCTTGTAGCGCCTTCATAAGCGTGAATAAATACAACTTTCAGCAACGGATCTCTTGGCTCTC
1316	Zotu840	AAGTCGTAACAAGGTCTCCGTTGGTGAACCAGCGGAGGGATCATTACAGAGTACTATAACTCATAACCCTTTGTGAACCTTTATACCTGTTGCTTCGGCGGCGCCCCGAAGGGGGTGCCCGCCGGTCTCTGGAATCTCTGTTTTCGAACCCGACGATACTTCTGAGTGTTCTTAGCGAACTGTCAAAACTTTCAACAACGGATCTCTTGGCTCCA
1317	Zotu4265	AAGTCGTAACAAGGTTTCCGTAGGTGAACCTGCGGAAGGATCATTATTGAATGTAATTCAAAGAGTTGTAGCTGGCATTTTGGTGCATGTGCACACTCTTTGTTACTATTTTTCCACCTGTGAACCTTTGTAGACTATGGACAAACCTCATCTGAAAATGATGGATTGAAGGTGTTGCTTTTTAACTAAAGCTTCCTTTGTAGTTCATAGTCTATGTCTTTACATACCCTTCACAAGTTATTGAATGTCAATTTACTGGTCTTTTGACCTTTAAAAAACTATACAACTTTCAGCAACGGATCTCTTGGCTCTC
1318	Zotu2744	AAGTCGTAACAAGGTTTCCGTAGGTGAACCTGCGGAAGGATCATTAACGAAGAACTTACACTTCTTCTCATACACCCTGTGAACCGTCGTCTTCGGACGCTCATACATACTCTTGTGTTGTCATTGAATGTCATTGTTTTCGAACAAATAAATCATAACTTTCAGCAACGGATCTCTTGGCTCTC
1319	Zotu767	AAGTCGTAACAAGGTTTCCGTAGGTGAACCTGCGGAAGGATCATTATTGAATACGCTTGAGTGTTGATGCTGGCCCTTTCGGGGGCATGTGCTCGCATTCAAACTATTTATCTTCTCTTGTGCACCTTTTGTAGTCTTTGAATGTCACCTTTCCGCTGCAAATGCGGGTTTTGGAGAGGCTTCATGCTTCTCTGGGCTTCAAAGACTATGTCTTCATATACCTTTAAACAGTTTAGAATGTCTTTTTAACGGCCTAACAGCCATTAAACCTAATACAACTTTCAACAACGGATCTCTTGGCTCTC
1320	Zotu833	AAGTCGTAACAAGGTTTCCGTAGGTGAACCTGCGGAAGGATCATTAATGAATTTTGTTAGTGAGTTGATGCTGGTGGGGTGAAATCCACATGTGCTCGCTCCTACACCTTCTTATCCATACACCTGTGCACCTCTGAGGGTTCGAGATGGTTTCGAAAGGAACCTGATCGGCCTTCTCTTACAAACACTATTTTGATTTATGAACGTGATTGTGCCGCAAGGCCATAAACTTATACAACTTTTAACAACGGATCTCTTGGCTCTC
1321	Zotu1914	AAGTCGTAACAAGGTCTCCGTTGGTGAACCAGCGGAGGGATCATTACCGAGTTTACAACTCCCAAACCCCTGTGAACATACCTATCGTTGCTTCGGCGGATCCGCCCCGGTGCCTTCGGGCCCGGACTCAGGCGCCCGCCGGGGGACCCAAACTCTTGTATTTCTTTAGTATCTTCTGAGTAAACAAGCAAATAAATTAAAACTTTCAACAACGGATCTCTTGGTTCTG
1322	Zotu1331	AAGTCGTAACAAGGTCTCCGTTGGTGAACCAGCGGAGGGATCATTACTGAGTTTACGCTCTACAACCCTTTGTGAACATACCTATAACTGTTGCTTCGGCGGGTAGGGTCTCCGTGACCCTCCCGGCCTCCCGCCCCCGGGCGGGTCGGCGCCCGCCGGAGGATAACCAAACTCTGATTTAACGACGTTTCTTCTGAGTGGTACAAGCAAATAATCAAAACTTTTAACAACGGATCTCTTGGTTCTG
1323	Zotu1750	AAGTCGTAACAAGGTTTCCGTAGGTGAACCTGCGGAAGGATCATTATTGATTGGTCGAAAGACCTTATCAGATTCTACCACCTCTGTGAACTGTTGACCTCCGGGTCTATTCAAACATCAGTGTAATGAACGTAAATCATATAACAAAACAAAACTTTCAACAACGGATCTCTTGGCTCTC
1324	Zotu974	AAGTCGTAACAAGGTTTCCGTAGGTGAACCTGCGGAAGGATCATTACCTAGAGTTGTAGGCTTTGCCTACCATCTCTTACCCATGTCTTTTGAGTACCTTCGTTTCCTCGGCGGGTCCGCCCGCCGATTGGACAAACTTAAACCCTTTGTAATTGAAATCAGCGTCTGAAAAAACATAATAGTTACAACTTTCAACAACGGATCTCTTGGTTCTG
1325	Zotu628	AAGTCGTAACAAGGTTTCCGTAGGTGAACCTGCGGAAGGATCATTATCTATGGAGGACTTGTCCTCCAACTGATATACCCTTGGCTTTTGAGTACTTGTGTTTCCTTGGTAGGCTTGCCTGCCAATAGGACATTATAAAACCCTTTTTATTTTTAAATCAGCGTCTGAATAAATGAATAATTACAACTTTCAACAACGGATCTCTTGGTTCTG
1326	Zotu1432	AAGTCGTAACAAGGTTTCCGTAGGTGAACCTGCGGAAGGATCATTATTGTAACTGGCGGAGCGCGATTAGGCCCTGCTCGAGGCGACTCTGAGCGGGCCTTGTCGGTGCCCTTCGCTTTGTCCCTTCACACACCCTGTGCACCTTTCTTTGCGGAGGGTTAGCGGTGGATAACGCTGCGAGCCCCCGTGAATACAAACTCTTAAATCGTAACCTGTATGTCGTTTCTAATCGAAACAATTGTAACAACTTTCAACAACGGATCTCTTGGCTCTC
1327	Zotu2694	AAGTCGTAACAAGGTTTCCGTAGGTGAACCTGCGGAAGGATCATTACTGAGTTCATGCCCTAATGGGTAGATCTCCACCCTTGAATATAAACTCTTGTTGCTTTGGCGGGCCGCTTCGGCTACTGGCTTCGGCTGGTGAGTGTCCGCCAGAGAACCCTAAACTTTGAATTACAGTGTCGTCTGAGTACTATATAATAGTTAAAACTTTCAACAACGGATCTCTTGGTTCTG
1328	Zotu3907	AAGTCGTAACAAGGTCTCCGTAGGTGAACCTGCGGAGGGATCATTACCGAGTGCGGGCCTCCGCGCCCAACCTCCCAACCCTTTGTCGATTAATACCTGTTGCCTCGGGGGGCGACCCGGACGTCGCGCCGGGAGCCCCCCGGAGGTCCAACCGAACACACTGCGTCCTTGCGTCGGAGTATTGAAAACAATCAATCAAAACTTTCAACAACGGATCTCTTGGTTCTG
1329	Zotu1081	AAGTCGTAACAAGGTTTCCGTAGGTGAACCTGCGGAAGGATCATTATCGAGTTTTTGAACGGGTTGTAGCTGACCTCTCATAAGGAGGTATGTGCACGCCTGGCTCATTCCACTCTCAACCCCTGTGCACTTCTCGTAGGAAGGAAACTAATTGTATTAGGCGGAGAGCTGACTGAAAAGTCAGTTTGCAAGTCTCTTACAAATCCTTCCTATGTTTTTACTACAAACGCTTCAGTTAAAGAATGTCTTACTTTGCGTACATCGCATTTTAAAATATATACAACTTTCAACAACGGATCTCTTGGCTCTC
1330	Zotu1288	AAGTCGTAACAAGGTTTCCGTAGGTGAACCTGCGGAAGGATCATTATTGAATACGAATTGGTTCTGATGCTGGCCCTTCACCGGGCATGTGCTCGTTCCAAATCTATTTATCTTCTCTTGTGCACCTTTTGTAGTCTTTTGAAAAAAAGTGAACCTCTCGCAGCGATGCGGTCTGGGAGGATGGGTGCAAGCCCTTCTCCTGCTTGCTTTCTTCAAGGCTATGTTTTCACATACACTATAAAGTTACAGAATGTCTTTTAAAGATTGCTCGCGCAGTCATTAAACCTATACAACTTTCAGCAACGGATCTCTTGGCTCTC
1331	Zotu2819	AAGTCGTAACAAGGTTTCCGTAGGTGAACCTGCGGAAGGATCATTATTGAATACGATTGGGACTGATGCTGGCTCTTCACTGAGCATGTGCTCGTCCTATTCTATTTATCTTCTCTTGTGCACATTTTTGTAGTCTCGAGCTAATCAACCTTTGCGGGTTGGATGTGAGGGCTGCTGGCTTCGGTCAGCTCCCTTTAAATCAACCTTGAGTGCAAGCTCAAGGCTTGGATATGAGGGTGGTTATTCTCCCTTTGATTCGAGGCTATGTTTTCATATACACCATAAAGTCATAGAATGTCTCTTTAACGACCTGACGGTCATTAAAATCTATACAACTTTCAGCAACGGATCTCTTGGCTCTC
1332	Zotu488	AAGTCGTAACAAGGTTTCCGTAGGTGAACCTGCGGAAGGATCATTATTATTCGGTAGTTTACTATCGTTTGAAAGGGGTGGAAACTTCACTGGCGATCCCGGGAAGGAGTACACCTTTTTTCTTAACCCTTGACTTTTTGCGCACTCATGTTTCCTCGGCAGGCCTGCCTGCCGGACGGACGAATCTATAACCTTTTTACTACTCAATCAGCGTCTGAACAATTATAATAATTACAACTTTCAACAACGGATCTCTTGGTTCTG
1333	Zotu2148	AAGTCGTAACAAGGTTTCCGTAGGTGAACCTGCGGAAGGATCATTATAGAATAAACTTGGTAGGGTTGTTGCTGGCTCCTTGGAGCAATGTGCACGCTCTAACACCAATTGTTTTTACCACCTGTGCACCTTTTGTAGATATCGGAATTATACATATGTGAAAGCATTGTATTTCCTAGTCTACGTTTTCTATATACACCATATAATTGTAATAGAATGTTGTTCAAAAGAGGCTTTTTTTGAAGTCCTTTTTAATCAAATACAACTTTCAACAACGGATCTCTTGGCTCTC
1334	Zotu2023	AAGTCGTAACAAGGTTTCCGTAGGTGAACCTGCGGAAGGATCATTAATGAAAACTTCAGGAGTTGCTGCTGGCCTCTCGGGGCACTTGTGCACGCTCCGTTTTTCATCCACCCACACCTGTGCACATTCAATTTGAGAGGAGAAGGGGGAATTTCAATCTTTTGGAGTTCCCTATTTTTCTTCAAATTTTTACACACTCTATTGAAATTATTAGAACGAACTTGTTTTTTGTAAAACAAACTTAACAACTTTCAACAACGGATCTCTTGGCTCTC
1335	Zotu250	AAGTCGTAACAAGGTTTCCGTAGGTGAACCTGCGGAAGGATCATTATCGAGTTTTGAACGGGTTGTAGCTGGCCTCATACGGGGCATGTGCACGCCTGGCTCATCCACTCTTCAACCTCTGTGCACTTATTGTAGATCGGTGGATTAAAAGTCGAGGCGCAAGTCTTGACTGGAGAGAAACCTTTCTACGTTTTTACCACAAACGCTTCAGTTATAGAATGTTTATCTGCGTATAACGCATCTTTATACAACTTTCAGCAACGGATCTCTTGGCTCTC
1336	Zotu1324	AAGTCGTAACAAGGTTTCCGTAGGTGAACCTGCGGAAGGATCATTATCGAAATCGGCGGCCCATCGGCATGCGCCGTCTTCCCTCGGGAGGGCGTGCCGCGGTCGTGGTCGTTTTTCCACTTCACACCCCTGTGCACCTAGTGGCCCTAGCGGCCTCTTTTTAACAAACACAAAAGTTTAAAGTATGAACAGCGGCTCACGCCGTCCAAATCATTAAACAACTTTCAACAACGGATCTCTTGGCTCTC
1337	Zotu1140	AAGTCGTAACAAGGTTTCCGTAGGTGAACCTGCGGAAGGATCATTACAAGAGCAAAGGATAGACAGCGCCCGCGGAGCTCGCTCCCGGGGCTACCCTACTCCCGTAGGGTTTAGAGTCGTCGGGCCTCTCGAAGAAGCTCGGTCCTGAACTCCACCCTTGAATAAACTACCTTTGTTGCTTTGGCGGGCCGCCTCGTGCCAGCGGCTTCGGCTGTTGAGTGCCCGCCAGAGGACCATAACTCTTGTTTTTAGTGATGTCTGAGTACTATATAATAGTTAAAACTTTCAACAACGGATCTCTTGGTTCTG
1338	Zotu1859	AAGTCGTAACAAGGTTTCCGTAGGTGAACCTGCGGAAGGATCATTATTGAATAAACCTGATGTGGTTGCTGCTGGCTCTCTCGAGAGTATGTGCACGCCCGTCATCTTTATATTTCCACCTGTGCACCTTTTGTAGACCCACGAGGCTTTCGAGTCGAATGGGCCTATGTTTTACCATATACCCCAAGTATGTAACTGAATGTATCAATGGGCCTTGTGCCTATAAACATTATACAACTTTCAGCAACGGATCTCTTGGCTCTC
1339	Zotu2797	GAGCCAAGAGATCCGTTGCTGAAAGTTGTATATAGTTTATAAGGCAATTAAGCCTAATTAATGACATTCTGTTACATTCGTAAGGTGTATATGAAAAACATAGCCCTGGAAACTAACAAGGAAAGCCTATCAAGCAATTCCCCACAACCGAGTTTCCTCGGAAAGTTGAATCCAGGTCTACAAAAGGTGCACAGGTGGAGATATAAAGATGACAAGATGTGCACATGTCCTCGAAAAGACCAGCATCAACCAAGCCAGATTTATTCAATAATGATCCTTCCGCAGGTTCACCTACGGAAACCTTGTTACGACTTTT
1340	Zotu512	AAGTCGTAACAAGGTTTCCGTAGGTGAACCTGCGGAAGGATCATTAACGAATTTCTCAAGGTTGCTTTTGCGTGGTGCGGTCTTCCGCATAGCGTTGAACGTGACTCTTGAGCATTTCACACATCCCCTGTGCACCTTAAGAGGGTAACGGTTCTGTCTTGAGCGCTGCAAAGTGCTCGATAGGATATGTTGCCTTCTCTTTCACAAAATCAAAAGTCTAGAATGTTTGATAATATTAAATAAAATAACTTTCAACAACGGATCTCTTGGCTCTC
1341	Zotu1905	AAGTCGTAACAAGGTTTCCGTAGGTGAACCTGCGGAAGGATCATTACCGAAGTACTTGTGATGGTTTTTTTGTTGCTGCCTCCTTGGAGGATTGTGCACGCCATCCAATCTTCTTACTTTACCACCTGTGCATCTTTCATGAACTGTGAATGAAAATCCCTCACATTGCAAAATGTGGATTTGAGAGTTATCCCTTTTATTTGGGGGGTTGCTTTCAATGTCTTCACTGGTTTATGTTTTATCATATACACCATTAAAATTTTTGAATGTGTTTTATGCTATACAATGCATATAAAATTAAATACAACTTTCAGCAACGGATCTCTTGGCTCTC
1342	Zotu453	AAGTCGTAACAAGGTTTCCGTAGGTGAACCTGCGGAAGGATCATTACATTCAGTAGCTTGCTACTGTTAGGGGGGTCTATTAGTCTGTATAGTATCACTACTGATGAGCAGCATGACCTTCTGTCTATACCCTTGTCTTTTGCGCACTCATGTTTCCTCGGCGGCTTCATACCCGCCGGTTGGATCATTCTATAACCTGTTTAATTTTCAATCAGCGTCTGAAAAACCTAATAATTACAACTTTCAACAACGGATCTCTTGGTTCTG
1343	Zotu2656	AAGTCGTAACAAGGTCTCCGTTGGTGAACCAGCGGAGGGATCATTACCAGAGTGCCCTAGGCTCTCCAACCCATTGTGAACATACCTATCGTTCCCTCGGCGGGCTCAGCGCGCGGTGCCTCCGGGCTCCGGGCGTCCGCCGGGGACAACCAAACTCTGATTTTATTGTGAATCTCTGAGGGGCGAAAGCCCGAAAACAAAATGAATCAAAACTTTCAACAACGGATCTCTTGGCTCTG
1344	Zotu2534	AAGTCGTAACAAGGTTTCCGTAGGTGAACCTGCGGAAGGATCATTAACGTGTTCTCCGACGGCGAGGGGCGCCCCGCTCCGGCCCCAAGAGGCCGTGCAGCGGGCGCCGCAAGCCGCTCGACCTTTGCAAACCCACAGTGCACTTTTGTCGGCAGACGGGGGCCCATCGGGTCCTCGAGCGCCGGATCACAAACCCGATAGAAACAGAATGTATGCGGACACAGTTCCGTCCAAACTTTGACAACTTTCAACAACGGATCTCTTGGCTCTC
1345	Zotu4519	AAGTCGTAACAAGGTTTCCGTAGGTGAACCTGCGGAAGGATCATTACTGCTTGCTCACGGCGCCGCTCGGGAAACCGGGCGGGGTCGGGCATGCCACCCTTGCCTATGTATACCTGTCGTTCCTTCCCTCGGCGGGGCATCCCGCCGCTGGGAACAACAAACCCTCTTGCATGAAGCATCAAACCTTCTGAACAAAACCTAAATAATCACAACTTTCAACAATGGATCTCTTGGTTCTG
1346	Zotu1249	AAGTCGTAACAAGGTCTCCGTTGGTGAACCAGCGGAGGGATCATTACCGAGTTTACAACTCCCAAACCCCTGTGAACATACCTATCGTTGCTTCGGCGGATCCGCCCCGGCGCCCTCGGGCCCGGATCCAGGCGCCCGCCGGAGACCACAAACTCTTGTATTTCTTTAGTATCTTCTGAGTAAACAAGCAAATAAATTAAAACTTTCAACAACGGATCTCTTGGTTCTG
1347	Zotu4354	AAGTCGTAACAAGGTCTCCGTTGGTGAACCAGCGGAGGGATCATTACCGAGTTGTCCTCTGTGACACTCCCTTCATACCCCTTGTGAACCTACCATCGTTGCCTCGGCGGGCTGCCTCACAGCGTCCGCCGGCGGCCCATTTCTAAAATTCTGTATATTTTGAAAACCTAATTCTGAACCTATAACAAATTTATGTTAAAACTTTCAACAACGGATCTCTTGGTTCTG
1348	Zotu3472	AAGTCGTAACAAGGTTTCCGTAGGTGAACCTGCGGAAGGATCATTAACGAGTTTTGAAATGGGTTTGATGCTGGCCTTCCCAGGCATGTGCTCGTCCTACTCTTCATCCACTCACACCTGTGCACCTATAAACGTTGGAAGATTCATCCCCTAGACTCTTAGGGGTGCTGTCGAAGGCAACTTTGGCAGTTGGGTTGTATCTTTTGCGTTTACCTTTATATAAACTCTTGAATGTCATAGAATGTCTAATGGCCTACGGGCTTGAAATTAAATACAACTTTCAACAACGGATCTCTTGGCTCTC
1349	Zotu2449	AAGTCGTAACAAGGTTTCCGTAGGTGAACCTGCGGAAGGATCATTATTGAATAAAAACTTGAGCAGGCTGTTGCTGGTCCTCTTCTCGGCATGTGCACGCTTGTTCTTTGTTATTTTCTCCATCTTGTGCACATTTTGTAGACCCTGTGGATTCATTCCGAGTTGGGACTGCTGTGCTTCCCTTCATGTGAAGTCGGCTTTCCCTAGGTCTATGCTCATTTAAATCACAAATACTGTTCAGAATGTTGGAATCAGGTCTTTTTTGTACCTATAAAAATGAAATATACAACTTTCAGCAACGGATCTCTTGGCTCTC
1350	Zotu146	AAGTCGTAACAAGGTTTCCGTAGGTGAACCTGCGGAAGGATCATTACATTCAGTAGCCTAGCTACTTGTTTATACCCTTGTTTTTAGCGTACTATTGTTTCCTCGGTGGGCTTGCCTGCCGGTTGGACAAAACTATAACCTTTTTAAATCTTCAATCAGCGTCTGAATTATACATAATAATTACAACTTTCAACAACGGATCTCTTGGTTCTG
1351	Zotu3389	AAGTCGTAACAAGGTTTCCGTAGGTGAACCTGCGGAAGGATCATTATTGAATAAACCTGGCTTGTTGTAGCTGGCCCTCTCGGGGGTATGTGCTCGCTTGTCATCTTTATATTTCCACCTGTGCACCTTTTGTAGACTTGGATAGTAACTTTTCGAGGTAACACTCGGTCGGTAGGATTGCTGCGCAGTAATGCCAGCTCTCCTTGCATTATCCAGGTCTATGTTTTTCATATACCCCTAAAATGTATCAGAATGTGTTACTAGGCCTAGTGCCTATAAACTTTATACAACTTTCAGCAACGGATCTCTTGGCTCTC
1352	Zotu4432	AAGTCGTAACAAGGTTTCCGTAGGTGAACCTGCGGAAGGATCATTAATGAATTTTGGAAGGGACTTGATGCTGACTCCTTTGGGAGTATGTGCTCGGTTCCACTCAAATCCATATTACACCTGTGCACCTTCGAAGTTTGTAGTCCTCCGTCATGGGAGTCGTGGTCTTGTAATGAGATCACTGGGACTATGACTTTGCCCTTACTTTACAAACCAATTATAATGTTCTGTAGAAAGCAAAAGTCTAAGGACTTTAAAATGTTAATACAACTTTCAACAACGGATCTCTTGGCTCTC
1353	Zotu880	AAGTCGTAACAAGGTTTCCGTAGGTGAACCTGCGGAAGGATCATTATCAAAACAGCGGGCTTCGGCCCTAGCTGCACCCTTGTCTTTTGCGCACCGTATTGTTTCCTCGGCGGGCTTGCCTGCCGGTTGGACATATCAAACCTTTTTGTAGTTGCAATCAGCGTCAGAAAATCAAATAATTATTACAACTTTCAACAACGGATCTCTTGGTTCTG
1354	Zotu3160	AAGTCGTAACAAGGTTTCCGTAGGTGAACCTGCGGAAGGATCATTAACGTATCTACGACGGGGCCGCGTGCCCTGCTCCGGCCCACAAAGCCGTGCAGCGGGCCGCGTCCCCGCTCGACCTTCACAAACCCACTGTGCACCTTCACGGCGGAGGGGTTTCCGGCGCGAGCCGGTCCCAGAAGCCGCATACCACAAACTCCAACTTTAAGAATGACCTGCGGCCTCTGCGTCGCCTAACAAACGAAACAACTTTCAACAACGGATCTCTTGGCTCTC
1355	Zotu3665	AAGTCGTAACAAGGTTTCCGTAGGTGAACCTGCGGAAGGATCATTATCGAGTTTTACGGTGGCCTGAGCTGGTCTTCGGACATGTGCTCGGCCGCAGCTCATCCGCTCAACCCCTGTGCACTCTAGAGGTGCGGTCCCCTCTTCGGAGGGTCGACGGCGCCTCGACCTTCACTACACACCCGTATGAAGTCCAGTCGAATGTCTATTCGCCACGGCGAACAAACTGAATACAACTTTCAACAACGGATCTCTTGGCTCTC
1356	Zotu853	AAGTCGTAACAAGGTCTCCGTAGGTGAACCTGCGGAGGGATCATTACAAGTGACCCCGGTTTACCACCGGGATGTTCATAACCCTTTGTTGTCCGACTCTGTTGCCTCCGGGGCGACCCTGCCTTCGGGCGGGGGCTCCGGGTGGACACTTCAAACTCTTGCGTAACTTTGCAGTCTGAGTAAATTTAATTAATAAATTAAAACTTTCAACAACGGATCTCTTGGTTCTG
1357	Zotu2067	AAGTCGTAACAAGGTTTCCGTAGGTGAACCTGCGGAAGGATCATTATTGTCGTCTACGTGGCCTTCGGGCCCCAAACACAATAACCCTTGTCTTTTTTTGTGCACCCTTTGTTTCCTCGGCAGCTTTGCCTGCCAACGAGGACCCCCCAAAAACCTTTTGCAATCTTAGTGTAACAATCTGAAAACAAACAATATTAAAACTTTCAACAATGGATCTCTTGGCTCTG
1358	Zotu807	AAGTCGTAACAAGGTTTCCGTAGGTGAACCTGCGGAAGGATCATTATTGAAGCTTGAATCGTAGCATTGAGAACTGTTGCTGACCTGTGAAAGGGTATGTGCACGTTCGATGTGTTGCGTTTTATTCTTTTCCCCCTGTGCACGTTTGTAGACTTGGTTAGGTTTTCGCTGTTGAGTGGTTAGAAGGGGTTGCTTTCTAGCTCCCTTTATTTTCACTCTGAAGCGGTTAGAAGGGTTGCTTTCAAGCTCCCTTTGTGTACCAAGTCTATGTCTATAATCTCTTGTATGTCTAGAATGTCTTGTTTATGGGACGCAAGTCCTTTAAATTTTATACAACTTTCAACAACGGATCTCTTGGCTCTC
1359	Zotu975	AAGTCGTAACAAGGTTTCCGTAGGTGAACCTGCGGAAGGATCATTAAAGATTCGAGCTTCGGCTCTACCTCTTCAGCTGTGCGCTTCGGTTGCACGCTGTCGAAACTCTCACACCTGTGCACCTTTTCGGTTGCGGCGTTCGCGCGTCGCTTCCGCTTTACACATTTTACTACAAAAGTCTAGAATGTCATAAACTATAAAACATAATACAACTTTCAACAACGGATCTCTTGGCTCTC
1360	Zotu1856	AAGTCGTAACAAGGTTTCCGTAGGTGAACCTGCGGAAGGATCATTAATGATTGACCGAAAGGTCCTAAATCTTAACATCCCTCACCTCTGTGAACCGTTTGACCCCCGGGTCTAACAAAACTATACAAACATCAGTGTAACGAACGTCTTGTTATCTTAACAAAAAACAAAACTTTTAACAACGGATCTCTTGGCTCTC
1361	Zotu2944	AAGTCGTAACAAGGTTTCCGTAGGTGAACCTGCGGAAGGATCATTACAGTAACAACTCGGGGCCGCTCGGGTGTGCCCTGCGCCGGCGGAGACGCTGTGCTGCGGGCCCCTGATGCCCCATCCAAACCCAAACCCCTGTGCACCTTTGGGAGGGTGGGTGTGAGCCTGCCGTCCCGTCCACAAACTCTAAGTCTATAGAATGCTGCGCGCACTTGGTGCTGCCTAAACAAATAACAACTTTCAACAACGGATCTCTTGGCTCTC
1362	Zotu4854	AAGTCGTAACAAGGTCTCCGTAGGTGAACCTGCGGAGGGATCATTACTGAGTTCGGGGGCAATCCCAGTCCCGACCTCCAACCCTTTGTGAACACATCTTGTTGCTTCGGGGGCGACCCTGCCGTTCGCGGCATTCCCCCCGGAGGTCATCAAAACACTGCATTATTACGTCGGAGTAAAAAGTTAATTTAATAAAACTTTCAACAACGGATCTCTTGGTTCTG
1363	Zotu2128	AAGTCGTAACAAGGTTTCCGTAGGTGAACCTGCGGAAGGATCATTATTGAAATAAACCTGATGGGTTGTTGCTGGTTCTCTAGGGAGCATGTGCACGCTTGTCATCTTTATATCTCCACCTGTGCACCTTTTGTAGATCTGAATATCTTTCTGAATGCCTAGCATTTGGGTTTGAAGATCGACTTTGTTGTCTTTCTTTACATTTTCAGATCTATGTTTCTTCATATACCCCAATGTATGTTATAGACTGTATTAAACGGGCCTTTGTGCCTATAAACTTATACAACTTTCAGCAACGGATCTCTTGGTTCTC
1364	Zotu4561	AAGTCGTAACAAGGTTTCCGTAGGTGAACCTGCGGAAGGATCATTAAGAAGTTCGGGGCCTTCGGGCCCCAACCTCCAACCCTTGACTTAGACCTATCGGTTTCTTTGCCGGGACAACCCGGCAGATGACATCTCAAACTCCTTCAATATGAATCTGAAAAATTTATTAAATTAAAGCAAAACTTTCAACAACGGATCTCTTGGTTCTG
1365	Zotu136	AAGTCGTAACAAGGTTTCCGTAGGTGAACCTGCGGAAGGATCATTATTGAATAAACTTGATGTGGTTGTAGCTGACTTTCGCAAGAGAGTATGTGCTCGCCCGTCACCTTTATCTTTCCACCTGTGCACTTTTTGTAGATTTGAATTGTAGCTTTCCGAGGTAACTCGGTTGGGAGGAATGTCATTCGTGGCTTTTCTTGTAATACGTTCAAGTCTATGTTTTCATATACTCCAAAAATGTAACAGAATGTATCATTGGGCCTTGTGCCTATAAACTTTATACAACTTTCAGCAACGGATCTCTTGGCTCTC
1366	Zotu5513	AAGTCGTAACAAGGTTTCCGTAGGTGAACCTGCGGAAGGATCATTAAGAAGTTCGGGGACTTCGGGCCCCAACCTCCAACCCTTGACTTAGACCTATCGGTTTCTTTGCCGGGACAACCCGGCAGATGACATCTCAAACTCCTTCAATATGAATCTGAAAAATTTATTAAATTAAAGCAAAACTTTCAACAACGGATCTCTTGGTTCTG
1367	Zotu1828	AAGTCGTAACAAGGTCTCCGTAGGTGAACCTGCGGAGGGATCATTACCGAGTGGAGGGCGCCCCGGCGCCCGACCTCCCAACCCTTTGATTTGATCAAGACCTCTTCTGCCTCGGGGGTGACCCGGTCTTCCCCGCGAGGGGTGACCCGGTCCTCCCGGTGGTCCAACCCAACAACCCTGCATCAATTGTCGTCGGATATTGATTACAAATTCAATCAAAACTTTCAACAACGGATCTCTTGGTTCTG
1368	Zotu3571	AAGTCGTAACAAGGTTTCCGTAGGTGAACCTGCGGAAGGATCATTATTGAATAAACCTGATGTGGTTGTAGCTGGCTTTTCGAAGTATGTGCTCACCCGTCATCTTTATCTCTCCACCTGTGCACCTTTTGTAGTCTTGGATACCTCTCGAGGAAACTCGGATTTGGGATCGCTGTGCTGTACAAGTCGGCTTTCCTTGCATTTCCAAGACTATGTTTTTATATACACCAAAGAATGTTTAAAGAATGTCATCAATGGGAACTTGTTTCCTATAAAAACTATACAACTTTCAGCAACGGATCTCTTGGCTCTC
1369	Zotu960	AAGTCGTAACAAGGTTTCCGTAGGTGAACCTGCGGAAGGATCATTAATGAATTTTTAGGGCGCTCTTTTTAGAGGTCCGACCAATTTCATTTCCACACACTGTGAACACACTTCATTTTTACACACAATTTATAAACACACAAGTCTATAAGAATGTTTAAAGTCTCTTAATTGAGCATAAAGTTATAATACAACTTTCGGCAACGGATCTCTTGGCTCTC
1370	Zotu797	AAGTCGTAACAAGGTTTCCGTAGGTGAACCTGCGGAAGGATCATTATCAAAACAGCGGACTTCGGTCCTTGCTGCACCCTTGTCTTTTGCGTACCGTATGTTTCCTCGGCGGGCTTGCCTGCCGGTTGGACAATATCAAACCTTTTTGTAGTTGCAATCAGCGTCAGAAAACAAATAATAATTACAACTTTCAACAACGGATCTCTTGGTTCTG
1371	Zotu484	AAGTCGTAACAAGGTTTCCGTAGGTGAACCTGCGGAAGGATCATTATTGAATTATGTTTTCTAGGTGGGTTGTAGCTGGCTCTCCGGAGCATGTGCACGCCTGTCTGGACTTCATTTTCATCCACCTGTGCACCTTTTGTAGTCTTTTGTTGGGTCATTGAGGAAGTGGTCAGCCTTATCAGCTCTTGCTGGATGTGAGGACTTGCAGTGCGAGAGCGTTGCTGTCCTCTACTTGATCATGGAATCTTTTTTCCTGGCAGAGGGTCTATGTCGTTCATTATACCCTATAGAATGTCGTTGAATGTCTTTAACATGGGCTTCTATGCCTATGATAAATTGTAATACAACTTTCAGCAACGGATCTCTTGGCTCTC
1372	Zotu3006	AAGTCGTAACAAGGTCTCCGTTGGTGAACCAGCGGAGGGATCATTACCGAGTTTACAACTCCCAAACCCACTGTGAACATATACCCCAAAACGTTGCCTCGGCGGTCGCTCCGGCGGCCGCCGGGGGTCCCGAACCCTCTGTTTTCTCGCCGCGTCAGCGGCACCGTCTGAGTGGATCATAGTATCAAATGAATCAAAACTTTCAACAACGGATCTCTTGGTTCTG
1373	Zotu1749	AAGTCGTAACAAGGTCTCCGTTGGTGAACCAGCGGAGGGATCATTACAGAGTTATCTAACTCCCAAACCCATGTGAACTTACCATTGTTGCCTCGGCAGAACCTACCCGGTACCTACCCTGTAACGAGCTACCCTGTAGCGAGTTGCCCGGAACCGTACTGTTTGGCGGGCATCTGCCGGTGGACCTCTAAACTCTTGTTATTTATAGTAATCTGAGCGTCTTATTTTAATAAGTCAAAACTTTCAACAACGGATCTCTTGGTTCTG
1374	Zotu4087	AAGTCGTAACAAGGTTTCCGTAGGTGAACCTGCGGAAGGATCATTACCGAGTTCTCGGGCTTCGGCTCGAATCTCCCACCCTTTGTGAACATACCTCTGTTGCTTTGGCGGCTACTCGCCGCGAGGCCGGGCCCTCAAAAAGCCCGCCGCCCCGCGCGCGCTCTTCCGCCAGAGGACCTTCAAACTCCAGTCAGTAAACGTCGACGTCTGATAAACAAGTTAATAAACTAAAACTTTCAACAACGGATCTCTTGGTTCTG
1375	Zotu2242	AAGTCGTAACAAGGTTTCCGTAGGTGAACCTGCGGAAGGATCATTAATGAATTTTGAAAGGGGTTGTAGCTGGTCTTTTCCAAGACATGTGCACGCCCTGCTCATCCATTCTACCCCTGTGCACACTCTGTAGGTCGGTTTTGAAGCAATTCCTCACGGAATTGCTCGGGCCTTCCTATGTTTTCATACAAACACTTTAAAGTCAAAGAATGTAATCGCGTGTAACGCATTTAATACAACTTTCAGCAACGGATCTCTTGGCTCTC
1376	Zotu2564	AAGTCGTAACAAGGTTTCCGTAGGTGAACCTGCGGAAGGATCATTACTGAAGCATTAGAAATGGTTGCTGCTGCCTTGAAAAAGGATTGTGCACATCTTTCAATCTTCTACTTAACCACTTGTGCACTCTTCATAGACTGTGAATTATCTTTCACTGAAAATGTGGATTTGAGAGTTAGTTATATTTACTTTCAACCAATTCATGGTTTATGTTTTTCATATACACTATTCAAATATAATGAATGTATTGCTATGGGTTTACCCATAATAAATGAAATACAACTTTCAGCAACGGATCTCTTGGCTCTC
1377	Zotu120	AAGTCGTAACAAGGTTTCCGTAGGTGAACCTGCGGAAGGATCATTAACGAATTGTAAAGGGGGTTGATGCTGGTATTCTTTTTTGGATACATGTGCTCGCTCCCGACAATCTCTTAATTCATACACCTGTGCACCCTCTGGGAGTTTGGTTATCCGTCTGGATTTCCATCTCTCCTTTTTTTAAAACAAACCCCCTTTTGTAAAACATCGAACGTGAATTAGTGCCGCAAGGCCTTAAACAAAATACAACTTTTAACAACGGATCTCTTGGCTCTC
1378	Zotu5405	AAGTCGTAACAAGGTCTCCGTAGGTGAACCTGCGGAGGGATCATTACCGAGTTCATGCCCTCACGGGTAGATCTCCCACCTTATGTTATCGCTACCTTTGTTGCCTTGGCGGGCCGTCTGGCCTCGGTCAGGCTACCGGCTCCGGCTGGTAAGCGCCCGCCAGAGGACCCTAAACCCTGAATATTAGTGTCGTCTGAGTACTATGTAATAGTTAAAACTTTCAACAACGGATCTCTTGGTTCTG
1379	Zotu3857	AAGTCGTAACAAGGTTTCCGTAGGTGAACCTGCGGAAGGATCATTACAGTAAATTGCTGTAGACCTGATGTCCTGGATTAAAACCGCGGTATGAATAAGATCTGCCGTGTGGCCTAATAACCTTGGGCATCCAACATCGCCTAACCATGTTAAAATAACTTGAAAAACGTAGCCTTGGTAAAATTTACTTTTGCCAGTGGAAGCATTAAACTCTTTTATTAAACCTAAGCTCTATCATTATCAATTTAAGTCTGAAAATAAGTTAATTATATTAAAACTTTCAACAACGGATCTCTTGGTTCTG
1380	Zotu1912	AAGTCGTAACAAGGTTTCCGTAGGTGAACCTGCGGAAGGATCATTACCGAGAGACGGGGTCCAACCGGCCCCACTCTTCACCCGTGTATACCTACCATGTTGCTTTGGCGGGCCCCAGGGCTCATGGCCCTGCGCTGGTCGGAGGTCATCTGTATCTCTTCCCGGCGAGCGCTCGCCGAAGGCCCTGCAAACTCCTGTTTTAGTGTCGTCCGAGTAAAAACCTAATAGTTAAAAACTTTCAACAACGGATCTCTTGGTTCTG
1381	Zotu579	AAGTCGTAACAAGGTCTCCGTAGGTGAACCTGCGGAGGGATCATTACTGAGTGAGGGCTCACGCCCGACCTCCAACCCTTTGTGAACCAACTCTGTTGCTTCGGGGGCGACCCCGCCGTTTCGGCGACGGCGCCCCCGGAGGTCATCAAACACTGCATCTTTGCGTCGGAGTCTTAAAGTAAATTTAAACAAAACTTTCAACAACGGATCTCTTGGTTCTG
1382	Zotu1098	AAGTCGTAACAAGGTCTCCGTTGGTGAACCAGCGGAGGGATCATTACCGAGTTAACAAAACTCCCAACCCACTGTGAACATACCTATTTGTTGCTTCGGCGGTAGCGCCCCGGCTGAGCCCGGAGCAAGGCGCCCGCCGAGGGACCCCCAAACCAGTTTTCTTATAGCGGAATATTCTGAGTAAAACACAAATCATTAAAACTTTTAACAACGGATCTCTTGGCTCTG
1383	Zotu5125	AAGTCGTAACAAGGTTTCCGTAGGTGAACCTGCGGAAGGATCATTATTGAAACAAGGGGTCGCTCCGGGGAGCCCTGCGCCGGCGGAGACGTCGTGCTGCGGGCCCCCGTTCGGCTCCGTCCACCCTCACACCCCTGTGCACCTTTGGGAGGGCGGGCCTCTGTGCCCGTCGGCCCGCTTTACAAACTCTTGTAACGTATTTCGAATGTCATCGCGGACTCGATCCGCTCAAACAGTAACAACTTTCAACAACGGATCTCTTGGCTCTC
1384	Zotu2264	AAGTCGTAACAAGGTTTCCGTAGGTGAACCTGCGGAAGGATCATTAACGAGTAAAACGAGGGAGTTGTAGCTGGCCGCAAGGCATGTGCACGCTTTCTTACTCAATCCAACCTTACACCTGTGCATCTATTGTAGGTCGGGTAGCCTAAGTCTTTGCGGACTCGGGCTGCTCTTCTTATGTTTTACACATACACTTGTAGTCTCAGAATGTAATCTGCGTTTAACGCATCTATAAACAACTTTCAACAACGGATCTCTTGGCTCTC
1385	Zotu167	AAGTCGTAACAAGGTTTCCGTAGGTGAACCTGCGGAAGGATCATTAAATATCAGTAGTTTACTACTGTATGAGAGGAGGGAAAACACCCGGACCTGTCACTTGAGGGCAGGCCCGGCCACTGGAGTACCCTTCTGTCTTAACCCTTGTTTTTTGTGCACTTGTGTTTCCTCGGCAGGCTTGCCTGCCGTTTGGACAAACCAATAACCTTTTTAATTTTCAATCAGCGTCTGAATTATTTTAATAATTACAACTTTCAACAACGGATCTCTTGGTTCTG
1386	Zotu3188	AAGTCGTAACAAGGTCTCCGTTGGTGAACCAGCGGAGGGATCATTACCGAGTTTTCAACTCCCAAACCCCTGTGAACCTTACCTATCGTTGCCTCGGCGGGATCGCCCCGGTGCCTCTGCCGCCCGGACTCAGGCGCCCGCCGGAGGACCCAATACTCTTGTTTTTCAATTGTGAATCTTCTGAGTGGCACAAGCAAAATGAATCAAAACTTTCAACAACGGATCTCTTGGTTCTG
1387	Zotu2666	AAGTCGTAACAAGGTTTCCGTAGGTGAACCTGCGGAAGGATCATTACAGTGATGGCTCGGGGGTGACTCGGGGGTGCCCTGCACCGGCGGAGACGCCGTGCTGCGGGTCCCCGACACCCCATCCAAACCAAACCCCTGTGCACCTTTGGGAAGGGTGGGTGCAAGCCTGCCGTCCCGTCCACAAACTCCGAGTGTATAGAATGCCGCGCACGCTTGTGTCGCCTGAAAAGAATGACAACTTTCAACAACGGATCTCTTGGCTCTC
1388	Zotu3303	AAGTCGTAACAAGGTTTCCGTAGGTGAACCTGCGGAAGGATCATTAACGTATCTCTGACGGCGAGGGGTGCGCCCAGCTCCGTTCCGAAAGGGCGTGCAGCGGGCGAGCCTGAGCCGCTCAACCTTTGCAAACCCACCGTGCACTTTTGTCGGCAGAAGGGCCTTTGCGGGTCCCGAGCCGGGTCACAAACTCCAAGTTTGATTCGAATGTGAAGCGGACATGTGCCGCCTAAACTTTAACAACTTTCAACAACGGATCTCTTGGCTCTC
1389	Zotu1167	AAGTCGTAACAAGGTTTCCGTAGGTGAACCTGCGGAAGGATCATTAACGAGTTCTGAAATGGGTTGTAGCTGGCTTTTCGCTCACCGCGGGAGGCATGTGCTCGCCTTGCTCAATCCACTCTACACCTGTGAACTAACTGTGGGTCTCTGGTGCGAGCCGGCGTGTAACTCCCCTTCACCGGGGCGGTTGTCGACTTTAACCTGGCCTACGTTTTCTTACAAACTCTTTAAAAGTATTGAGAATGTGTATTGCGATATAACGCATTTATATACAACTTTCAGCAACGGATCTCTTGGCTCTC
1390	Zotu2252	AAGTCGTAACAAGGTTTCCGTAGGTGAACCTGCGGAAGGATCATTATCGAAATAAAGTCTGAAGGGGGAGACGAGTAGGCGAAGTTTGGAGAGTGTAGAGATTGTCGCTGGCCTCCGGAAACGGGGGCATGTGCACGTCTTTCCTCGACTTAGTCCCTGCTCTCTTTCCTTTCGCAAACCTCAACACCTGTGCACCTATTGTAGGGACCGAAAGGGACCTATGTTTTCATCTCGCCCCAAACGTATGTCTATAGAACGTATTTAATGCGTCGACCGGCCTGGCTAACGCCTTGTTGGCGACGGTAAACTATTACAACTTTCAGCAACGGATCTCTTGGCTCTC
1391	Zotu942	AAGTCGTAACAAGGTTTCCGTAGGTGAACCTGCGGAAGGATCATTAACGCATCTAAAAGGCGCGAGTCGCACGTCGGCCCCGCTCCGACCGCGAGGTCGTGCAGCGGGTCGGCGACGCCTCCGTCGAACCCTTCACAAACCCAACCGTGCACCTTTTGCGGTGGAGGGCGGCCGGGCGAGAGCTCGACGTCCGAAACCGCTTCAAAAACACAACGTCTAAAGAATGTATCAGCGACCTCCGAGTCGTCTAACGAACGTAACAACTTTCAACAACGGATCTCTTGGCTCTC
1392	Zotu4291	AAGTCGTAACAAGGTTTCCGTAGGTGAACCTGCGGAAGGATCATTATTGAATTTTAAAATCCAACTTTTGCTTGTGCATTTGCTTGCACGCTTGGTTGGCTCTTTTTAAATTTCTTCTCACACACCTGTGCACCTTTCGAGTGCGCTGCGGGGCGTTTTTCGCCTGCAGCGGCGTGTCTCGCATTTTTACACCTTTTTTGTATGTCTTTTGAATGTAAATTTTGGTTGCTCTGTGATGGAGTGACTGATTTAAAATTAAATACAACTTTCAGCAACGGATCTCTTGGCTCTC
1393	Zotu1404	AAGTCGTAACAAGGTTTCCGTAGGTGAACCTGCGGAAGGATCATTAGCGAGTAAGGCCTTGCCCTAACCGGCTCGGTCAGTCCCATCATATACACCTTTTATCTGTGAACCCGTTGTGCTGCGAGGTCGAAAGCTTAGGCGATTAAACCGAGCGGTGCGGCAACCTATATACCCTTTATCTAAATGGAAACGGAAGTAAATCATAAATTAATACAACTTTCAACAACGGATCTCTTGGCTCAC
[truncated: 4,126 more rows]
